# Supplementary material for: Transcriptomic Insight into Underground Floral Differentiation in Erythronium japonicum
Source: Biomed Res Int. 2022 Jan 18;2022:4447472. doi: 10.1155/2022/4447472 (PMC8789427; doi:10.1155/2022/4447472)
Supplement: Supplementary Materials — Figure S1: annotation of unigenes from different databases; Table S1: list of primers corresponding to selected DEGs used for qRT-PCR; Table S2: statistics of transcriptome sequencing; Table S3: list of differentially expressed genes corresponding to different floral developmental stages; Table S4: differentially expressed genes related to floral differentiation identified in comparison of Az (flower primordium differentiation) and Bz (perianth differentiation); Table S5: differentially expressed genes identified related to floral differentiation in comparison of Az (flower primordium differentiation) and Cz (stamen differentiation); Table S6: differentially expressed genes identified related to floral differentiation in comparison of Az (flower primordium differentiation) and Dz (pistil differentiation); Table S7: differentially expressed genes related to floral differentiation identified in comparison of Bz (perianth differentiation) and Cz (stamen differentiation); Table S8: differentially expressed genes related to floral differentiation identified in comparison of Bz (perianth differentiation) and Dz (pistil differentiation); Table S9: differentially expressed genes related to floral differentiation identified in comparison of Cz (stamen differentiation) and Dz (pistil differentiation); Table S10: differentially expressed transcription factors between different groups; Table S11: differentially expressed TFs associated with floral differentiation at different floral developmental stage. [file 4447472.f1.zip]

Archive with 12 entries (12 files):
- Figure S1.pdf
- Table S1 (1).pdf
- Table S10 (1).txt
- Table S11 (1).txt
- Table S2 (1).pdf
- Table S3 (1).txt
- Table S4 (1).txt
- Table S5 (1).txt
- Table S6 (1).txt
- Table S7 (1).txt
- Table S8 (1).txt
- Table S9 (1).txt
