# Supplementary material for: Transcriptomic Insight into Underground Floral Differentiation in Erythronium japonicum
Source: Biomed Res Int. 2022 Jan 18;2022:4447472. doi: 10.1155/2022/4447472 (PMC8789427; doi:10.1155/2022/4447472)
Supplement: Supplementary Materials — Figure S1: annotation of unigenes from different databases; Table S1: list of primers corresponding to selected DEGs used for qRT-PCR; Table S2: statistics of transcriptome sequencing; Table S3: list of differentially expressed genes corresponding to different floral developmental stages; Table S4: differentially expressed genes related to floral differentiation identified in comparison of Az (flower primordium differentiation) and Bz (perianth differentiation); Table S5: differentially expressed genes identified related to floral differentiation in comparison of Az (flower primordium differentiation) and Cz (stamen differentiation); Table S6: differentially expressed genes identified related to floral differentiation in comparison of Az (flower primordium differentiation) and Dz (pistil differentiation); Table S7: differentially expressed genes related to floral differentiation identified in comparison of Bz (perianth differentiation) and Cz (stamen differentiation); Table S8: differentially expressed genes related to floral differentiation identified in comparison of Bz (perianth differentiation) and Dz (pistil differentiation); Table S9: differentially expressed genes related to floral differentiation identified in comparison of Cz (stamen differentiation) and Dz (pistil differentiation); Table S10: differentially expressed transcription factors between different groups; Table S11: differentially expressed TFs associated with floral differentiation at different floral developmental stage. [file 4447472.f1.zip › Table S10 (1).txt]

Table S10. Differentially expressed transcription factors bewteen different groups
TFs	Az vs. Bz	Az vs. CZ	Az vs. Dz	Bz vs. Cz	Bz vs. Dz	Cz vs. Dz
Alfin-like	-	-	-	1	1	-
Alfin-like	-	-	-	-	1	-
AP2/ERF-AP2	1	-	-	-	-	-
AP2/ERF-ERF	17	12	20	26	20	28
AP2/ERF-RAV	-	-	-	-	-	1
ARID	-	-	-	1	1	-
AUX/IAA	6	6	9	2	1	1
B3	9	9	11	12	5	11
B3-ARF	6	-	7	3	-	4
BES1	-	-	-	1	-	-
bHLH	5	12	12	21	9	16
bZIP	-	2	6	5	5	1
C2C2-CO-like	-	-	1	-	-	-
C2C2-Dof	2	1	4	2	1	6
C2C2-GATA	2	1	3	6	4	3
C2C2-LSD	1	-	2	-	-	-
C2C2-YABBY	-	-	-	1	1	-
C2H2	9	5	9	12	7	13
C3H	9	4	13	4	1	9
Coactivator p15	-	-	-	1	-	-
CPP	-	2	1	1	2	-
DBB	-	-	1	-	1	1
DDT	2	2	3	2	-	1
E2F-DP	1	-	-	5	1	1
EIL	1	1	2	-	-	3
FAR1	14	1	13	6	3	11
GARP-ARR-B	1	-	-	1	1	-
GARP-G2-like	1	8	8	5	6	3
GNAT	1	2	3	-	1	2
GRAS	3	6	8	6	4	7
GRF	-	1	1	2	4	-
HB-BELL	-	-	-	1	-	1
HB-HD-ZIP	1	3	5	3	4	3
HB-KNOX	-	-	-	1	-	-
HB-other	3	2	5	2	4	5
HB-WOX	-	1	-	1	-	2
HMG	-	1	-	5	-	6
HSF	1	4	6	6	3	2
IWS1	1	1	1	-	-	-
Jumonji	6	2	7	4	-	6
LOB	4	3	6	4	2	3
LUG	1	-	1	1	1	-
MADS-MIKC	-	1	2	1	2	3
MADS-M-type	-	-	2	-	1	1
MBF1	-	1	1	-	1	2
mTERF	15	5	49	21	24	29
MYB	4	3	7	7	8	9
MYB-related	10	17	22	14	9	18
NAC	6	10	15	13	5	17
NF-X1	1	-	-	-	-	-
NF-YA	2	2	4	3	2	-
NF-YB	-	-	3	-	2	2
NF-YC	1	2	3	2	-	1
OFP	-	3	3	3	2	-
Others	13	5	18	18	9	16
PHD	5	4	7	5	-	6
PLATZ	1	1	3	3	-	4
RB	-	-	1	-	1	-
RWP-RK	1	1	3	-	1	1
S1Fa-like	-	-	-	1	-	1
SAP	-	-	-	-	1	-
SBP	4	2	9	4	1	3
SET	4	2	10	4	2	5
SNF2	7	2	10	6	1	7
SWI/SNF-BAF60b	3	1	2	2	-	1
SWI/SNF-SWI3	1	1	2	-	-	-
TAZ	3		4	2	2	2
TCP	-	8	5	7	5	1
Tify	8	4	8	9	6	10
TRAF	-	3	4	-	-	2
Trihelix	2	1	4	3	-	3
TUB	1	-	1	-	-	3
ULT	-	-	-	1	-	-
VOZ	1	-	-	-	-	-
Whirly	1	-	-	1	1	-
WRKY	11	7	26	16	9	17
zf-HD	-	3	1	4	4	2
	213	181	397	303	191	316
