# Supplementary material for: Transcriptomic Insight into Underground Floral Differentiation in Erythronium japonicum
Source: Biomed Res Int. 2022 Jan 18;2022:4447472. doi: 10.1155/2022/4447472 (PMC8789427; doi:10.1155/2022/4447472)
Supplement: Supplementary Materials — Figure S1: annotation of unigenes from different databases; Table S1: list of primers corresponding to selected DEGs used for qRT-PCR; Table S2: statistics of transcriptome sequencing; Table S3: list of differentially expressed genes corresponding to different floral developmental stages; Table S4: differentially expressed genes related to floral differentiation identified in comparison of Az (flower primordium differentiation) and Bz (perianth differentiation); Table S5: differentially expressed genes identified related to floral differentiation in comparison of Az (flower primordium differentiation) and Cz (stamen differentiation); Table S6: differentially expressed genes identified related to floral differentiation in comparison of Az (flower primordium differentiation) and Dz (pistil differentiation); Table S7: differentially expressed genes related to floral differentiation identified in comparison of Bz (perianth differentiation) and Cz (stamen differentiation); Table S8: differentially expressed genes related to floral differentiation identified in comparison of Bz (perianth differentiation) and Dz (pistil differentiation); Table S9: differentially expressed genes related to floral differentiation identified in comparison of Cz (stamen differentiation) and Dz (pistil differentiation); Table S10: differentially expressed transcription factors between different groups; Table S11: differentially expressed TFs associated with floral differentiation at different floral developmental stage. [file 4447472.f1.zip › Table S11 (1).txt]

Table S11. Differentially expressed TFs associated with floral differentiation at different floral developmental stages
					Developmetal stages				log2FoldChange						Regulated	Annotation
		Family	Category	Classification	Az	Bz	Cz	Dz	Az vs Bz	Az vs Cz	Az vs Dz	Bz vs Cz	Bz vs Dz	Cz vz Dz		KEGG	NR	Swissprot	Tremble	KOG	GO	Pfam
1	Cluster-24409.0	MYB-related	TF	MYB->MYB-related	22.53269668	2.987522949	0.89452864	3.892042709	-2.90521233	-4.731148756	-2.677519994	#N/A	#N/A	#N/A	down	K09422 transcription factor MYB, plant | (RefSeq) transcription factor MYB114-like (A)	transcription factor R2R3-MYB [Lilium regale]	RecName: Full=Transcription factor MYB75; AltName: Full=Myb-related protein 75; Short=AtMYB75; AltName: Full=Production of anthocyanin pigment 1 protein; AltName: Full=Suc-induced anthocyanin accumulation locus 1;	SubName: Full=Transcription factor R2R3-MYB {ECO:0000313|EMBL:BAU29930.1};	Transcription factor, Myb superfamily	GO:0005634,nucleus; GO:0003700,DNA-binding transcription factor activity; GO:0000981,DNA-binding transcription factor activity, RNA polymerase II-specific; GO:0043565,sequence-specific DNA binding; GO:0001135,RNA polymerase II transcription regulator recruiting activity; GO:0044212,transcription regulatory region DNA binding; GO:0009718,anthocyanin-containing compound biosynthetic process; GO:003…	Myb-like DNA-binding domain
2	Cluster-31173.0	MYB-related	TF	MYB->MYB-related	42.96629981	9.711594226	6.086184404	5.262056954	-2.148958938	-2.898003189	-3.173290739	#N/A	#N/A	#N/A	down	K15397 3-ketoacyl-CoA synthase [EC:2.3.1.199] | (RefSeq) 3-ketoacyl-CoA synthase 17-like (A)	protein RADIALIS-like 4 [Phalaenopsis equestris]	RecName: Full=Protein RADIALIS-like 1; Short=AtRL1; Short=Protein RAD-like 1; AltName: Full=Protein RADIALIS-LIKE SANT/MYB 2; Short=Protein RSM2;	SubName: Full=Agamous-like MADS-box protein AGL80 {ECO:0000313|EMBL:PKA63049.1};	Zuotin and related molecular chaperones (DnaJ superfamily), contains DNA-binding domains	GO:0005634,nucleus; GO:0003677,DNA binding; GO:0003700,DNA-binding transcription factor activity; GO:0006351,transcription, DNA-templated	Myb-like DNA-binding domain
3	Cluster-35905.102970	FAR1	TF	FAR1	2.167191261	29.20813892	30.47873356	17.55546182	3.810559917	3.802923327	2.926427159	#N/A	#N/A	#N/A	up	K17604 zinc finger SWIM domain-containing protein 3 | (RefSeq) protein FAR1-RELATED SEQUENCE 5-like (A)	hypothetical protein CISIN_1g046720mg [Citrus sinensis]	RecName: Full=Protein FAR1-RELATED SEQUENCE 5;	SubName: Full=Uncharacterized protein {ECO:0000313|EMBL:KDO38178.1};	--	GO:0005634,nucleus; GO:0008270,zinc ion binding; GO:0006355,regulation of transcription, DNA-templated	MULE transposase domain
4	Cluster-35905.104427	mTERF	TR	mTERF	20.10305924	5.102441824	1.227282906	5.838064063	-1.982407063	-4.149089264	-1.944730774	#N/A	#N/A	#N/A	down	K15032 mTERF domain-containing protein, mitochondrial | (RefSeq) transcription termination factor MTEF1, chloroplastic (A)	transcription termination factor MTEF1, chloroplastic [Dendrobium catenatum]	RecName: Full=Transcription termination factor MTEF1, chloroplastic {ECO:0000305}; AltName: Full=Mitochondrial transcription termination factor 1 {ECO:0000303|PubMed:23087700}; AltName: Full=Protein EMBRYO DEFECTIVE 93 {ECO:0000305}; AltName: Full=Protein SINGLET OXYGEN-LINKED DEATH ACTIVATOR 10 {ECO:0000303|PubMed:19563435}; Flags: Precursor;	SubName: Full=Uncharacterized protein {ECO:0000313|EMBL:PKU71569.1};	Mitochondrial transcription termination factor, mTERF	GO:0009507,chloroplast; GO:0003690,double-stranded DNA binding; GO:0019843,rRNA binding; GO:0003727,single-stranded RNA binding; GO:0009658,chloroplast organization; GO:0006353,DNA-templated transcription, termination; GO:0009793,embryo development ending in seed dormancy; GO:0006355,regulation of transcription, DNA-templated; GO:0042255,ribosome assembly; GO:0008380,RNA splicing	mTERF
5	Cluster-35905.10626	B3	TF	B3->B3	98.66313243	13.67999956	6.038273583	27.05593485	-2.848642485	-4.103669331	-2.021765817	#N/A	#N/A	2.035636335	down	--	PREDICTED: B3 domain-containing protein Os11g0197600 isoform X5 [Elaeis guineensis]	RecName: Full=B3 domain-containing protein Os11g0197600;	SubName: Full=B3 domain-containing protein Os11g0197600-like isoform X3 {ECO:0000313|RefSeq:XP_008787669.1};	--	GO:0005634,nucleus; GO:0003677,DNA binding; GO:0006355,regulation of transcription, DNA-templated; GO:0006351,transcription, DNA-templated	B3 DNA binding domain
6	Cluster-35905.10628	B3	TF	B3->B3	18.60662072	0	0	0	-6.80168789	-6.917011391	-7.079717452	#N/A	#N/A	#N/A	down	--	PREDICTED: B3 domain-containing protein Os11g0197600-like isoform X1 [Phoenix dactylifera]	RecName: Full=B3 domain-containing protein Os11g0197600;	SubName: Full=B3 domain-containing protein Os11g0197600-like isoform X1 {ECO:0000313|RefSeq:XP_008787667.1};	--	GO:0005634,nucleus; GO:0003677,DNA binding; GO:0006355,regulation of transcription, DNA-templated; GO:0006351,transcription, DNA-templated	B3 DNA binding domain
7	Cluster-35905.108908	SET	TR	SET	17.16817656	0	0.596352427	6.955877905	-6.678104849	-4.929443105	-1.45377084	#N/A	#N/A	#N/A	down	K11420 euchromatic histone-lysine N-methyltransferase [EC:2.1.1.43] | (RefSeq) histone-lysine N-methyltransferase, H3 lysine-9 specific SUVH4 (A)	PREDICTED: histone-lysine N-methyltransferase, H3 lysine-9 specific SUVH4 [Musa acuminata subsp. malaccensis]	RecName: Full=Histone-lysine N-methyltransferase, H3 lysine-9 specific SUVH4; EC=2.1.1.43; AltName: Full=Histone H3-K9 methyltransferase 4; Short=H3-K9-HMTase 4; AltName: Full=Protein KRYPTONITE; AltName: Full=Protein SET DOMAIN GROUP 33; AltName: Full=Suppressor of variegation 3-9 homolog protein 4; Short=Su(var)3-9 homolog protein 4;	SubName: Full=histone-lysine N-methyltransferase, H3 lysine-9 specific SUVH4-like {ECO:0000313|RefSeq:XP_008812115.1, ECO:0000313|RefSeq:XP_017702145.1};	Histone H3 (Lys9) methyltransferase SUV39H1/Clr4, required for transcriptional silencing	GO:0000775,chromosome, centromeric region; GO:0005634,nucleus; GO:0010385,double-stranded methylated DNA binding; GO:0046974,histone methyltransferase activity (H3-K9 specific); GO:0008327,methyl-CpG binding; GO:0010428,methyl-CpNpG binding; GO:0010429,methyl-CpNpN binding; GO:0008270,zinc ion binding; GO:0051567,histone H3-K9 methylation; GO:0016571,histone methylation; GO:0010216,maintenance of…	SET domain
8	Cluster-35905.19563	EIL	TF	EIL	47.44269669	122.4656298	120.180845	156.589585	1.369567055	1.270087198	1.573905768	#N/A	#N/A	#N/A	up	K14514 ethylene-insensitive protein 3 | (RefSeq) ETHYLENE INSENSITIVE 3-like 3 protein (A)	PREDICTED: ETHYLENE INSENSITIVE 3-like 3 protein [Phoenix dactylifera]	RecName: Full=ETHYLENE INSENSITIVE 3-like 3 protein;	SubName: Full=ETHYLENE INSENSITIVE 3-like 3 protein {ECO:0000313|RefSeq:XP_008797493.1, ECO:0000313|RefSeq:XP_008797494.1};	--	GO:0005634,nucleus; GO:0003677,DNA binding; GO:0003700,DNA-binding transcription factor activity; GO:0071281,cellular response to iron ion; GO:0009873,ethylene-activated signaling pathway; GO:0042762,regulation of sulfur metabolic process; GO:0006355,regulation of transcription, DNA-templated; GO:0006351,transcription, DNA-templated	Ethylene insensitive 3
9	Cluster-35905.34425	bHLH	TF	bHLH	30.76500132	4.725548015	82.65350337	15.34262018	-2.685801058	1.36418212	-1.147999956	4.068714286	#N/A	-2.540968176	down	--	PREDICTED: uncharacterized protein LOC105047972 [Elaeis guineensis]	RecName: Full=Transcription factor bHLH162; AltName: Full=Basic helix-loop-helix protein 162; Short=AtbHLH162 {ECO:0000303|PubMed:14600211}; Short=bHLH 162; AltName: Full=bHLH transcription factor bHLH162;	SubName: Full=DNA binding protein, putative {ECO:0000313|EMBL:EEF52020.1};	--	GO:0090575,RNA polymerase II transcription factor complex; GO:0003700,DNA-binding transcription factor activity; GO:0046983,protein dimerization activity; GO:0000977,RNA polymerase II regulatory region sequence-specific DNA binding; GO:0050832,defense response to fungus; GO:0006357,regulation of transcription by RNA polymerase II; GO:0006355,regulation of transcription, DNA-templated; GO:0006351,…	Helix-loop-helix DNA-binding domain
10	Cluster-35905.36320	IWS1	TR	IWS1	52.12022778	128.0789554	140.885067	127.921509	1.292334051	1.352555186	1.133576387	#N/A	#N/A	#N/A	up	--	PREDICTED: probable mediator of RNA polymerase II transcription subunit 26b isoform X2 [Elaeis guineensis]	RecName: Full=Probable mediator of RNA polymerase II transcription subunit 26b;	SubName: Full=probable mediator of RNA polymerase II transcription subunit 26b isoform X3 {ECO:0000313|RefSeq:XP_008798351.1};	--	GO:0070449,elongin complex; GO:0003746,translation elongation factor activity; GO:0006355,regulation of transcription, DNA-templated; GO:0006368,transcription elongation from RNA polymerase II promoter	--
11	Cluster-35905.37839	AP2/ERF-ERF	TF	AP2/ERF->AP2/ERF-ERF	69.61860308	4.060180542	326.1879814	23.18647698	-4.078792453	2.152332952	-1.73831862	6.241332169	2.343197685	-3.917929402	down	K09286 EREBP-like factor | (RefSeq) RAP2.6; related to AP2 6 (A)	ethylene-responsive transcription factor ERF110-like [Dendrobium catenatum]	RecName: Full=Ethylene-responsive transcription factor RAP2-6; AltName: Full=Protein RELATED TO APETALA2 6;	SubName: Full=Ethylene-responsive transcription factor ERF114 {ECO:0000313|EMBL:PKU70564.1};	--	GO:0005634,nucleus; GO:0003677,DNA binding; GO:0003700,DNA-binding transcription factor activity; GO:0034605,cellular response to heat; GO:0009658,chloroplast organization; GO:0006952,defense response; GO:0009873,ethylene-activated signaling pathway; GO:0045893,positive regulation of transcription, DNA-templated; GO:0009737,response to abscisic acid; GO:0009409,response to cold; GO:0009753,respon…	AP2 domain
12	Cluster-35905.40648	Others	TR	Others	244.7199464	80.55919464	95.30774923	59.83964784	-1.600270688	-1.433562674	-2.184152623	#N/A	#N/A	#N/A	down	K01537 P-type Ca2+ transporter type 2C [EC:7.2.2.10] | (RefSeq) calcium-transporting ATPase, endoplasmic reticulum-type-like (A)	PREDICTED: calcium-transporting ATPase, endoplasmic reticulum-type-like [Gossypium arboreum]	RecName: Full=Calcium-transporting ATPase, endoplasmic reticulum-type; EC=3.6.3.8;	SubName: Full=Putative ovule protein {ECO:0000313|EMBL:JAP08624.1}; Flags: Fragment;	Regulatory protein MLP and related LIM proteins	GO:0030176,integral component of endoplasmic reticulum membrane; GO:0005524,ATP binding; GO:0005388,calcium-transporting ATPase activity; GO:0046872,metal ion binding; GO:0006816,calcium ion transport	--
13	Cluster-35905.40908	NAC	TF	NAC	56.28979311	11.65845398	11.46058641	18.35227834	-2.258017801	-2.367450487	-1.767201406	#N/A	#N/A	#N/A	down	K00521 ferric-chelate reductase [EC:1.16.1.7] | (RefSeq) ferric reduction oxidase 7, chloroplastic-like (A)	NAC transcription factor 29 [Jatropha curcas]	RecName: Full=NAC transcription factor 25; Short=AtNAC025;	SubName: Full=NAC transcription factor 027 {ECO:0000313|EMBL:AGL39683.1};	--	GO:0005634,nucleus; GO:0003677,DNA binding; GO:0003700,DNA-binding transcription factor activity; GO:0009793,embryo development ending in seed dormancy; GO:0006351,transcription, DNA-templated	No apical meristem (NAM) protein
14	Cluster-35905.44069	B3	TF	B3->B3	72.38185008	243.2729986	168.8468592	309.3924707	1.758474879	1.160507935	1.955183922	#N/A	#N/A	#N/A	up	K14486 auxin response factor | (RefSeq) auxin response factor 15-like (A)	PREDICTED: auxin response factor 15-like isoform X3 [Phoenix dactylifera]	RecName: Full=Auxin response factor 2; AltName: Full=ETTIN-like protein 2; AltName: Full=OsETTIN2;	RecName: Full=Auxin response factor {ECO:0000256|RuleBase:RU004561};	--	GO:0005634,nucleus; GO:0003677,DNA binding; GO:0009734,auxin-activated signaling pathway; GO:0006355,regulation of transcription, DNA-templated; GO:0006351,transcription, DNA-templated	B3 DNA binding domain
15	Cluster-35905.45626	DDT	TR	DDT	71.9945633	220.3858488	157.1217894	222.2457663	1.608390491	1.045252084	1.464479116	#N/A	#N/A	#N/A	up	K11643 chromodomain-helicase-DNA-binding protein 4 [EC:3.6.4.12] | (RefSeq) helicase protein MOM1 (A)	PREDICTED: DDT domain-containing protein PTM-like isoform X2 [Phoenix dactylifera]	RecName: Full=DDT domain-containing protein PTM {ECO:0000305}; AltName: Full=DDT domain-containing protein 1 {ECO:0000305}; AltName: Full=Membrane-bound transcription factor PTM {ECO:0000305}; AltName: Full=PHD type transcription factor with transmembrane domains {ECO:0000303|PubMed:21934661};	SubName: Full=DDT domain-containing protein PTM-like isoform X2 {ECO:0000313|RefSeq:XP_008776138.1};	Nucleosome remodeling factor, subunit NURF301/BPTF	GO:0009941,chloroplast envelope; GO:0009707,chloroplast outer membrane; GO:0016021,integral component of membrane; GO:0005634,nucleus; GO:0046872,metal ion binding; GO:0035064,methylated histone binding; GO:0010019,chloroplast-nucleus signaling pathway; GO:0045893,positive regulation of transcription, DNA-templated; GO:0006351,transcription, DNA-templated	DDT domain
16	Cluster-35905.48918	AUX/IAA	TR	AUX/IAA	88.03100288	11.88613502	29.52701687	16.76101592	-2.890507445	-1.651096763	-2.545148422	#N/A	#N/A	#N/A	down	K14484 auxin-responsive protein IAA | (RefSeq) auxin-induced protein 22D-like (A)	hypothetical protein CRG98_023175 [Punica granatum]	RecName: Full=Auxin-induced protein 22B; AltName: Full=Indole-3-acetic acid-induced protein ARG4;	SubName: Full=Uncharacterized protein {ECO:0000313|EMBL:PKI56437.1};	--	GO:0005634,nucleus; GO:0009734,auxin-activated signaling pathway; GO:0006355,regulation of transcription, DNA-templated; GO:0006351,transcription, DNA-templated	AUX/IAA family
17	Cluster-35905.50264	SNF2	TR	SNF2	1033.893749	3068.018421	2243.359247	4691.260918	1.569545381	1.044283402	2.030165547	#N/A	#N/A	#N/A	up	K11654 SWI/SNF-related matrix-associated actin-dependent regulator of chromatin subfamily A member 5 [EC:3.6.4.-] | (RefSeq) probable chromatin-remodeling complex ATPase chain (A)	probable chromatin-remodeling complex ATPase chain [Amborella trichopoda]	RecName: Full=Probable chromatin-remodeling complex ATPase chain; EC=3.6.4.-; AltName: Full=ISW2-like; AltName: Full=Sucrose nonfermenting protein 2 homolog;	RecName: Full=Chromatin-remodeling complex ATPase {ECO:0000256|RuleBase:RU363119}; EC=3.6.4.- {ECO:0000256|RuleBase:RU363119};	Chromatin remodeling complex WSTF-ISWI, small subunit	GO:0016589,NURF complex; GO:0005524,ATP binding; GO:0016887,ATPase activity; GO:0003677,DNA binding; GO:0004386,helicase activity; GO:0031491,nucleosome binding; GO:0043044,ATP-dependent chromatin remodeling; GO:0016569,covalent chromatin modification	SNF2 family N-terminal domain
18	Cluster-35905.51067	PHD	TR	PHD	72.49139503	382.1557955	172.8637815	474.9843622	2.407986168	1.189952276	2.572187358	-1.185596085	#N/A	1.34838352	up	K11348 bromodomain and PHD finger-containing protein 1 | (RefSeq) hypothetical protein (A)	PREDICTED: uncharacterized protein LOC103696526 [Phoenix dactylifera]	RecName: Full=Histone-lysine N-methyltransferase TRX1 {ECO:0000305}; Short=OsTrx1 {ECO:0000303|PubMed:24420930}; EC=2.1.1.43 {ECO:0000269|PubMed:24420930}; AltName: Full=Protein SET DOMAIN GROUP 723 {ECO:0000305}; AltName: Full=SET family protein 33 {ECO:0000305}; Short=OsSET33 {ECO:0000303|PubMed:23762371};	SubName: Full=uncharacterized protein LOC103696526 {ECO:0000313|RefSeq:XP_017695955.1};	PHD finger protein	GO:0005634,nucleus; GO:0042054,histone methyltransferase activity; GO:0018024,histone-lysine N-methyltransferase activity; GO:0046872,metal ion binding; GO:0009908,flower development; GO:0035556,intracellular signal transduction; GO:0048578,positive regulation of long-day photoperiodism, flowering	PHD-zinc-finger like domain
19	Cluster-35905.51810	NAC	TF	NAC	20.9144505	56.32329003	62.11327461	69.50653386	1.43909149	1.512297796	1.599764968	#N/A	#N/A	#N/A	up	K00521 ferric-chelate reductase [EC:1.16.1.7] | (RefSeq) ferric reduction oxidase 7, chloroplastic-like (A)	PREDICTED: NAC domain-containing protein 74 isoform X1 [Elaeis guineensis]	RecName: Full=NAC domain-containing protein 74 {ECO:0000303|PubMed:15029955}; Short=ONAC074 {ECO:0000303|PubMed:15029955}; AltName: Full=OsNAC8 {ECO:0000303|PubMed:10660065};	SubName: Full=NAC domain-containing protein 74-like {ECO:0000313|RefSeq:XP_008784959.1};	--	GO:0005634,nucleus; GO:0003677,DNA binding; GO:0006355,regulation of transcription, DNA-templated; GO:0006351,transcription, DNA-templated	No apical meristem (NAM) protein
20	Cluster-35905.54368	Jumonji	TR	Jumonji	965.1806819	462.7327453	490.7431082	371.0564215	-1.059740083	-1.046828025	-1.53173776	#N/A	#N/A	#N/A	down	K15601 lysine-specific demethylase 3 [EC:1.14.11.-] | (RefSeq) lysine-specific demethylase JMJ25-like isoform X1 (A)	lysine-specific demethylase JMJ25-like isoform X1 [Asparagus officinalis]	RecName: Full=Lysine-specific demethylase JMJ25; EC=1.14.11.-; AltName: Full=Jumonji domain-containing protein 25; AltName: Full=Lysine-specific histone demethylase JMJ25; AltName: Full=Protein INCREASE IN BONSAI METHYLATION 1; AltName: Full=Protein JUMONJI 25;	SubName: Full=lysine-specific demethylase JMJ25-like isoform X3 {ECO:0000313|RefSeq:XP_010275976.1};	Putative transcription factor 5qNCA, contains JmjC domain	GO:0000785,chromatin; GO:0005634,nucleus; GO:0051213,dioxygenase activity; GO:0032454,histone demethylase activity (H3-K9 specific); GO:0046872,metal ion binding; GO:0000976,transcription regulatory region sequence-specific DNA binding; GO:0060969,negative regulation of gene silencing; GO:0006355,regulation of transcription, DNA-templated; GO:0006351,transcription, DNA-templated	--
21	Cluster-35905.56820	MYB-related	TF	MYB->MYB-related	219.5243258	47.97357037	78.97444909	42.27127861	-2.19222711	-1.543933095	-2.526539095	#N/A	#N/A	-1.008834446	down	K09422 transcription factor MYB, plant | (RefSeq) transcription factor CPC (A)	unknown [Picea sitchensis]	RecName: Full=Transcription factor CPC; AltName: Full=Protein CAPRICE;	SubName: Full=Uncharacterized protein {ECO:0000313|EMBL:ABK21499.1};	--	GO:0005634,nucleus; GO:0003700,DNA-binding transcription factor activity; GO:0000981,DNA-binding transcription factor activity, RNA polymerase II-specific; GO:0043565,sequence-specific DNA binding; GO:0001135,RNA polymerase II transcription regulator recruiting activity; GO:0044212,transcription regulatory region DNA binding; GO:0009913,epidermal cell differentiation; GO:0007275,multicellular org…	Myb-like DNA-binding domain
22	Cluster-35905.57234	SWI/SNF-SWI3	TR	SWI/SNF-SWI3	74.75383672	154.2241915	176.8886163	178.4918351	1.045989261	1.17390422	1.109410529	#N/A	#N/A	#N/A	up	K11450 [histone H3]-N6,N6-dimethyl-L-lysine4 FAD-dependent demethylase [EC:1.14.99.66] | (RefSeq) lysine-specific histone demethylase 1 homolog 2 isoform X1 (A)	PREDICTED: lysine-specific histone demethylase 1 homolog 1 [Phoenix dactylifera]	RecName: Full=Lysine-specific histone demethylase 1 homolog 1; EC=1.-.-.-; AltName: Full=Flavin-containing amine oxidase domain-containing protein 1; AltName: Full=Protein LSD1-LIKE 1;	SubName: Full=lysine-specific histone demethylase 1 homolog 1 {ECO:0000313|RefSeq:XP_008790890.1};	Amine oxidase	GO:0005634,nucleus; GO:0003677,DNA binding; GO:0016491,oxidoreductase activity; GO:0016575,histone deacetylation; GO:0051568,histone H3-K4 methylation; GO:0048364,root development	Flavin containing amine oxidoreductase
23	Cluster-35905.57757	AUX/IAA	TR	AUX/IAA	430.380978	170.7045721	184.6405849	142.5718457	-1.333322458	-1.292422365	-1.744559272	#N/A	#N/A	#N/A	down	K14484 auxin-responsive protein IAA | (RefSeq) auxin-induced protein 22D-like (A)	PREDICTED: auxin-induced protein 22D-like [Phoenix dactylifera]	RecName: Full=Auxin-induced protein 22D; AltName: Full=Indole-3-acetic acid-induced protein ARG13;	RecName: Full=Auxin-responsive protein {ECO:0000256|RuleBase:RU004549};	--	GO:0005634,nucleus; GO:0009734,auxin-activated signaling pathway; GO:0006355,regulation of transcription, DNA-templated; GO:0006351,transcription, DNA-templated	AUX/IAA family
24	Cluster-35905.5975	WRKY	TF	WRKY	120.6042817	30.76838947	41.21894269	38.19390056	-1.964478195	-1.619626919	-1.80810765	#N/A	#N/A	#N/A	down	K13425 WRKY transcription factor 22 | (RefSeq) WRKY transcription factor 22 (A)	PREDICTED: WRKY transcription factor 22-like isoform X1 [Phoenix dactylifera]	RecName: Full=WRKY transcription factor 22; AltName: Full=WRKY DNA-binding protein 22;	SubName: Full=Uncharacterized protein {ECO:0000313|EnsemblPlants:OPUNC02G10120.1};	--	GO:0005634,nucleus; GO:0003700,DNA-binding transcription factor activity; GO:0043565,sequence-specific DNA binding; GO:0006952,defense response; GO:0010150,leaf senescence; GO:0010200,response to chitin; GO:0006351,transcription, DNA-templated	WRKY DNA -binding domain
25	Cluster-35905.61088	GRAS	TF	GRAS	398.1983331	160.7227963	191.1265632	162.1145985	-1.308493021	-1.134419376	-1.449979459	#N/A	#N/A	#N/A	down	K14494 DELLA protein | (RefSeq) DELLA protein GAIP-B (A)	PREDICTED: scarecrow-like protein 9 [Elaeis guineensis]	RecName: Full=Scarecrow-like protein 9; Short=AtSCL9; AltName: Full=GRAS family protein 13; Short=AtGRAS-13;	SubName: Full=scarecrow-like protein 9 {ECO:0000313|RefSeq:XP_008799758.1};	--	GO:0005634,nucleus; GO:0003700,DNA-binding transcription factor activity; GO:0043565,sequence-specific DNA binding; GO:0006355,regulation of transcription, DNA-templated; GO:0006351,transcription, DNA-templated	GRAS domain family
26	Cluster-35905.62412	AUX/IAA	TR	AUX/IAA	23.2832455	5.228632271	4.958100654	1.67898169	-2.173446483	-2.315143605	-3.963451421	#N/A	#N/A	#N/A	down	K14484 auxin-responsive protein IAA | (RefSeq) auxin-induced protein 22D-like (A)	PREDICTED: auxin-induced protein 22D-like [Phoenix dactylifera]	RecName: Full=Auxin-responsive protein IAA4; AltName: Full=Auxin-induced protein AUX2-11; AltName: Full=Indoleacetic acid-induced protein 4;	RecName: Full=Auxin-responsive protein {ECO:0000256|RuleBase:RU004549};	--	GO:0005634,nucleus; GO:0003677,DNA binding; GO:0003700,DNA-binding transcription factor activity; GO:0043565,sequence-specific DNA binding; GO:0044212,transcription regulatory region DNA binding; GO:0009734,auxin-activated signaling pathway; GO:0009733,response to auxin; GO:0006351,transcription, DNA-templated	AUX/IAA family
27	Cluster-35905.63462	NF-YC	TF	NF-Y->NF-YC	109.408939	39.49071366	46.2778101	46.50539222	-1.469659881	-1.32073574	-1.393412865	#N/A	#N/A	#N/A	down	K08066 nuclear transcription factor Y, gamma | (RefSeq) nuclear transcription factor Y subunit C-6 (A)	Nuclear transcription factor Y subunit C-2 [Morus notabilis]	RecName: Full=Nuclear transcription factor Y subunit C-4; Short=AtNF-YC-4;	SubName: Full=Nuclear transcription factor Y subunit C-2 {ECO:0000313|EMBL:EXC20540.1};	CCAAT-binding factor, subunit C (HAP5)	GO:0005829,cytosol; GO:0005634,nucleus; GO:0003677,DNA binding; GO:0003700,DNA-binding transcription factor activity; GO:0046982,protein heterodimerization activity; GO:0009738,abscisic acid-activated signaling pathway; GO:0009740,gibberellic acid mediated signaling pathway; GO:2000905,negative regulation of starch metabolic process; GO:2000306,positive regulation of photomorphogenesis; GO:005124…	Histone-like transcription factor (CBF/NF-Y) and archaeal histone
28	Cluster-35905.65398	RWP-RK	TF	RWP-RK	1.104710223	26.59407527	48.19000698	25.66936888	4.643909941	5.460063144	4.471746452	#N/A	#N/A	#N/A	up	K23460 Rab proteins geranylgeranyltransferase component A | (RefSeq) uncharacterized LOC101497150 (A)	Protein RKD1 [Ananas comosus]	RecName: Full=Protein RKD1; Short=AtRKD1; AltName: Full=RWP-RK domain-containing protein 1;	SubName: Full=Protein RKD1 {ECO:0000313|EMBL:OAY79221.1};	--	GO:0005634,nucleus; GO:0003677,DNA binding; GO:0003700,DNA-binding transcription factor activity; GO:0051302,regulation of cell division; GO:0006355,regulation of transcription, DNA-templated; GO:0006351,transcription, DNA-templated	RWP-RK domain
29	Cluster-35905.65411	C3H	TF	C3H	122.1290901	43.93258412	41.93805887	33.8032526	-1.47790982	-1.612236037	-2.007329899	#N/A	#N/A	#N/A	down	--	PREDICTED: zinc finger CCCH domain-containing protein ZFN-like isoform X1 [Phoenix dactylifera]	RecName: Full=Zinc finger CCCH domain-containing protein ZFN-like;	SubName: Full=zinc finger CCCH domain-containing protein ZFN-like isoform X1 {ECO:0000313|RefSeq:XP_008803512.1};	--	GO:0005634,nucleus; GO:0003677,DNA binding; GO:0046872,metal ion binding	Zinc finger C-x8-C-x5-C-x3-H type (and similar)
30	Cluster-35905.68466	SWI/SNF-BAF60b	TR	SWI/SNF-BAF60b	163.4848701	8.214984521	11.13141255	12.10763076	-4.338523425	-3.9431676	-3.91334282	#N/A	#N/A	#N/A	down	K15223 upstream activation factor subunit UAF30 | (RefSeq) upstream activation factor subunit UAF30 (A)	PREDICTED: upstream activation factor subunit spp27 [Oryza sativa Japonica Group]	--	SubName: Full=Uncharacterized protein {ECO:0000313|EnsemblPlants:OPUNC02G01830.1};	RNA polymerase I transcription factor UAF	--	--
31	Cluster-35905.68695	bHLH	TF	bHLH	294.5925929	54.5225885	903.0557732	147.1609194	-2.430898056	1.545712728	-1.15241336	4.02158697	#N/A	-2.728156025	down	K13422 transcription factor MYC2 | (RefSeq) transcription factor MYC3-like isoform X1 (A)	PREDICTED: transcription factor bHLH35 isoform X2 [Phoenix dactylifera]	RecName: Full=Transcription factor bHLH35; AltName: Full=Basic helix-loop-helix protein 35; Short=AtbHLH35; Short=bHLH 35; AltName: Full=Transcription factor EN 41; AltName: Full=bHLH transcription factor bHLH035;	SubName: Full=transcription factor bHLH35 isoform X2 {ECO:0000313|RefSeq:XP_017702026.1};	--	GO:0005634,nucleus; GO:0003677,DNA binding; GO:0046983,protein dimerization activity; GO:0006355,regulation of transcription, DNA-templated; GO:0006351,transcription, DNA-templated	Helix-loop-helix DNA-binding domain
32	Cluster-35905.70651	AUX/IAA	TR	AUX/IAA	720.5439099	201.1078561	215.8179666	152.5913212	-1.840310722	-1.811394275	-2.391245301	#N/A	#N/A	#N/A	down	K14484 auxin-responsive protein IAA | (RefSeq) auxin-responsive protein IAA30 (A)	PREDICTED: auxin-responsive protein IAA30 [Musa acuminata subsp. malaccensis]	RecName: Full=Auxin-induced protein AUX28;	RecName: Full=Auxin-responsive protein {ECO:0000256|RuleBase:RU004549};	--	GO:0005634,nucleus; GO:0009734,auxin-activated signaling pathway; GO:0006355,regulation of transcription, DNA-templated; GO:0006351,transcription, DNA-templated	AUX/IAA family
33	Cluster-35905.72044	PHD	TR	PHD	39.28552743	124.446398	91.3606654	127.4145427	1.667344234	1.147081676	1.549617926	#N/A	#N/A	#N/A	up	K11348 bromodomain and PHD finger-containing protein 1 | (RefSeq) Zinc finger, PHD-finger (A)	PREDICTED: histone-lysine N-methyltransferase ATX4-like isoform X7 [Elaeis guineensis]	RecName: Full=Histone-lysine N-methyltransferase ATX4; EC=2.1.1.43; AltName: Full=Protein SET DOMAIN GROUP 16; AltName: Full=Trithorax-homolog protein 4; Short=TRX-homolog protein 4; Short=Trithorax 4;	RecName: Full=Histone-lysine N-methyltransferase {ECO:0000256|PROSITE-ProRule:PRU00899}; EC=2.1.1.43 {ECO:0000256|PROSITE-ProRule:PRU00899};	Histone H3 (Lys4) methyltransferase complex, subunit SET1 and related methyltransferases	GO:0005634,nucleus; GO:0018024,histone-lysine N-methyltransferase activity; GO:0046872,metal ion binding; GO:0051571,positive regulation of histone H3-K4 methylation	PWWP domain
34	Cluster-35905.77432	PLATZ	TF	PLATZ	48.94176093	6.446483701	1.858213386	4.991153587	-2.923575106	-4.827894537	-3.450452264	#N/A	#N/A	#N/A	down	--	PREDICTED: uncharacterized protein LOC105039382 [Elaeis guineensis]	--	SubName: Full=uncharacterized protein LOC103715986 {ECO:0000313|RefSeq:XP_008802023.1};	--	--	PLATZ transcription factor
35	Cluster-35905.78582	MYB-related	TF	MYB->MYB-related	170.0628323	15.08015126	73.46354479	31.22103216	-3.490875007	-1.280042974	-2.594290581	2.244685205	#N/A	-1.346045218	down	K09422 transcription factor MYB, plant | (RefSeq) myb-related protein Myb4 (A)	PREDICTED: myb-related protein Myb4 [Nelumbo nucifera]	RecName: Full=Transcription factor MYB15 {ECO:0000305}; AltName: Full=Myb-related protein 15 {ECO:0000305}; Short=AtMYB15 {ECO:0000312|EMBL:CAA74603.1}; AltName: Full=Myb-related protein Y19 {ECO:0000305}; Short=AtY19 {ECO:0000303|PubMed:8980549};	SubName: Full=myb-related protein Myb4 {ECO:0000313|RefSeq:XP_010262320.1};	Transcription factor, Myb superfamily	GO:0005634,nucleus; GO:0003700,DNA-binding transcription factor activity; GO:0000981,DNA-binding transcription factor activity, RNA polymerase II-specific; GO:0043565,sequence-specific DNA binding; GO:0001135,RNA polymerase II transcription regulator recruiting activity; GO:0044212,transcription regulatory region DNA binding; GO:0030154,cell differentiation; GO:0006357,regulation of transcription…	Myb-like DNA-binding domain
36	Cluster-35905.79498	Others	TR	Others	193.1547314	14.99649336	44.36346688	66.31174159	-3.680002923	-2.202680023	-1.699383966	1.515676914	1.983411617	#N/A	down	K09377 cysteine and glycine-rich protein | (RefSeq) LIM domain-containing protein WLIM2b (A)	PREDICTED: LIM domain-containing protein WLIM2b-like [Elaeis guineensis]	RecName: Full=LIM domain-containing protein PLIM2b {ECO:0000305}; AltName: Full=Pollen-expressed LIM protein 2b {ECO:0000305}; Short=OsPLIM2b {ECO:0000303|PubMed:17573466};	SubName: Full=LIM domain-containing protein PLIM2b {ECO:0000313|EMBL:OAY72706.1};	Regulatory protein MLP and related LIM proteins	GO:0046872,metal ion binding	LIM domain
37	Cluster-35905.84173	mTERF	TR	mTERF	25.46814212	63.35979151	90.93934958	100.9210494	1.316259669	1.766046411	1.840503731	#N/A	#N/A	#N/A	up	K15032 mTERF domain-containing protein, mitochondrial | (RefSeq) uncharacterized LOC103715237 (A)	PREDICTED: uncharacterized protein LOC103715237 [Phoenix dactylifera]	--	SubName: Full=uncharacterized protein LOC103715237 {ECO:0000313|RefSeq:XP_008801028.2};	Mitochondrial transcription termination factor, mTERF	--	mTERF
38	Cluster-35905.86079	Tify	TF	Tify	39.10901027	5.20225489	130.742467	13.49033303	-2.911075898	1.681968053	-1.685432245	4.62113874	#N/A	-3.392992279	down	--	PREDICTED: protein TIFY 5A-like [Musa acuminata subsp. malaccensis]	RecName: Full=Protein TIFY 5A {ECO:0000303|PubMed:17499004}; AltName: Full=Jasmonate ZIM domain-containing protein 8 {ECO:0000303|PubMed:17637675};	SubName: Full=Uncharacterized protein {ECO:0000313|EnsemblPlants:GSMUA_Achr9P10340_001};	--	GO:0005634,nucleus; GO:0003714,transcription corepressor activity; GO:0006952,defense response; GO:1903507,negative regulation of nucleic acid-templated transcription; GO:0031347,regulation of defense response; GO:2000022,regulation of jasmonic acid mediated signaling pathway; GO:0006355,regulation of transcription, DNA-templated; GO:0009611,response to wounding; GO:0006351,transcription, DNA-tem…	tify domain
39	Cluster-35905.90345	WRKY	TF	WRKY	60.78342581	8.05262186	163.5083358	31.51494096	-2.897748802	1.364402339	-1.091886548	4.28418378	#N/A	-2.487098555	down	K18834 WRKY transcription factor 1 | (RefSeq) ZAP1; zinc-dependent activator protein-1 (A)	WRKY14 [Lilium regale]	RecName: Full=WRKY transcription factor WRKY28 {ECO:0000303|PubMed:15618416}; Short=OsWRKY28 {ECO:0000303|PubMed:15618416};	SubName: Full=WRKY14 {ECO:0000313|EMBL:ASV46336.1};	--	GO:0005634,nucleus; GO:0003700,DNA-binding transcription factor activity; GO:0043565,sequence-specific DNA binding; GO:0006952,defense response; GO:0045892,negative regulation of transcription, DNA-templated; GO:1905034,regulation of antifungal innate immune response; GO:0010200,response to chitin; GO:0009620,response to fungus; GO:0006351,transcription, DNA-templated	WRKY DNA -binding domain
40	Cluster-39439.0	WRKY	TF	WRKY	25.51581394	1.399644869	4.682430826	8.332345855	-4.132837629	-2.503270673	-1.753086418	#N/A	#N/A	#N/A	down	K12835 ATP-dependent RNA helicase DDX42 [EC:3.6.4.13] | (RefSeq) DEAD-box ATP-dependent RNA helicase 24 isoform X1 (A)	PREDICTED: probable WRKY transcription factor 71 [Elaeis guineensis]	RecName: Full=Probable WRKY transcription factor 71; AltName: Full=WRKY DNA-binding protein 71;	SubName: Full=probable WRKY transcription factor 28 {ECO:0000313|RefSeq:XP_008798309.1};	--	GO:0005634,nucleus; GO:0003700,DNA-binding transcription factor activity; GO:1990837,sequence-specific double-stranded DNA binding; GO:0045893,positive regulation of transcription, DNA-templated; GO:0006351,transcription, DNA-templated; GO:0010228,vegetative to reproductive phase transition of meristem	WRKY DNA -binding domain
41	Cluster-48335.1	MYB-related	TF	MYB->MYB-related	11.09205194	0	0.298176213	0.279508307	-6.052200726	-5.20673099	-5.368120232	#N/A	#N/A	#N/A	down	K09422 transcription factor MYB, plant | (RefSeq) transcription factor MYB114-like (A)	transcription factor R2R3-MYB [Lilium regale]	RecName: Full=Transcription factor MYB113; AltName: Full=Myb-related protein 113; Short=AtMYB113;	SubName: Full=Transcription factor R2R3-MYB {ECO:0000313|EMBL:BAU29930.1};	Transcription factor, Myb superfamily	GO:0005634,nucleus; GO:0003700,DNA-binding transcription factor activity; GO:0000981,DNA-binding transcription factor activity, RNA polymerase II-specific; GO:0043565,sequence-specific DNA binding; GO:0001135,RNA polymerase II transcription regulator recruiting activity; GO:0044212,transcription regulatory region DNA binding; GO:0030154,cell differentiation; GO:0007275,multicellular organism deve…	Myb-like DNA-binding domain
