# Supplementary material for: Transcriptomic Insight into Underground Floral Differentiation in Erythronium japonicum
Source: Biomed Res Int. 2022 Jan 18;2022:4447472. doi: 10.1155/2022/4447472 (PMC8789427; doi:10.1155/2022/4447472)
Supplement: Supplementary Materials — Figure S1: annotation of unigenes from different databases; Table S1: list of primers corresponding to selected DEGs used for qRT-PCR; Table S2: statistics of transcriptome sequencing; Table S3: list of differentially expressed genes corresponding to different floral developmental stages; Table S4: differentially expressed genes related to floral differentiation identified in comparison of Az (flower primordium differentiation) and Bz (perianth differentiation); Table S5: differentially expressed genes identified related to floral differentiation in comparison of Az (flower primordium differentiation) and Cz (stamen differentiation); Table S6: differentially expressed genes identified related to floral differentiation in comparison of Az (flower primordium differentiation) and Dz (pistil differentiation); Table S7: differentially expressed genes related to floral differentiation identified in comparison of Bz (perianth differentiation) and Cz (stamen differentiation); Table S8: differentially expressed genes related to floral differentiation identified in comparison of Bz (perianth differentiation) and Dz (pistil differentiation); Table S9: differentially expressed genes related to floral differentiation identified in comparison of Cz (stamen differentiation) and Dz (pistil differentiation); Table S10: differentially expressed transcription factors between different groups; Table S11: differentially expressed TFs associated with floral differentiation at different floral developmental stage. [file 4447472.f1.zip › Table S3 (1).txt]

Table S3. List of differentially expressed genes corresponding to different floral developmetal stages
ID	A1_fpkm	A2_fpkm	A3_fpkm	B1_fpkm	B2_fpkm	B3_fpkm	C1_fpkm	C2_fpkm	C3_fpkm	D1_fpkm	D2_fpkm	D3_fpkm	A1_count	A2_count	A3_count	B1_count	B2_count	B3_count	C1_count	C2_count	C3_count	D1_count	D2_count	D3_count	KEGG	NR	Swissprot	Tremble	KOG	GO	Pfam
Cluster-10013.0	8.2	5.82	10.79	28.68	40.54	34.75	31.5	15.58	25.17	35.63	33.3	25.38	17	10	21	54	70	57	58	25	40	63	64	48	--	--	--	--	--	--	--
Cluster-10021.0	0.65	3.32	0.27	5.08	1.34	4.21	11.78	20.57	20.12	6.86	8.34	10.75	5	22	2	37	9	27	85	128	130	47	61	76	--	--	--	--	--	--	--
Cluster-10037.0	4.58	5.15	4.18	2.06	0.81	1.28	3.98	3.51	2.13	7.76	4.28	7.11	26	25	23	11	4	6	21	16	10	39	23	37	K00422 polyphenol oxidase [EC:1.10.3.1] | (RefSeq) polyphenol oxidase, chloroplastic-like (A)	PREDICTED: polyphenol oxidase, chloroplastic-like [Elaeis guineensis]	RecName: Full=Aureusidin synthase; Short=AmAS1; EC=1.21.3.6 {ECO:0000269|PubMed:11073455, ECO:0000269|PubMed:11418122};	SubName: Full=Polyphenol oxidase family protein {ECO:0000313|EMBL:AMB61335.1};	--	GO:0005775,vacuolar lumen; GO:0033793,aureusidin synthase activity; GO:0004097,catechol oxidase activity; GO:0005507,copper ion binding; GO:0102791,sulfuretin synthase activity; GO:0046148,pigment biosynthetic process	Common central domain of tyrosinase
Cluster-10045.0	0.16	1.86	0.99	2.2	1.47	2.5	15.41	10.71	11.7	1.44	2.02	1.22	1	10	6	13	8	13	90	54	61	8	12	7	--	--	--	--	--	--	--
Cluster-10058.0	4.64	12.27	8.43	2.48	3.24	4.81	6.04	11.92	9.08	4.22	5.66	4.81	20	45	35	10	12	17	24	41	32	16	23	19	--	calvin cycle protein CP12-3, chloroplastic [Asparagus officinalis]	RecName: Full=Calvin cycle protein CP12-3, chloroplastic; AltName: Full=CP12 domain-containing protein 3; AltName: Full=Chloroplast protein 12-3; Flags: Precursor;	SubName: Full=Calvin cycle protein CP12-3, chloroplastic {ECO:0000313|EMBL:PKA47349.1};	--	GO:0009507,chloroplast; GO:0043234,NA; GO:0005507,copper ion binding; GO:0016151,nickel cation binding; GO:0071454,cellular response to anoxia; GO:0034605,cellular response to heat; GO:0080153,negative regulation of reductive pentose-phosphate cycle; GO:0019253,reductive pentose-phosphate cycle	CP12 domain
Cluster-10078.0	0	0	0	5.95	0	1.27	0	0	0	2.77	1.11	2.86	0	0	0	32	0	6	0	0	0	14	6	15	--	--	--	--	--	--	--
Cluster-10101.0	4.52	1.46	1.83	0	0	1.13	0.11	1.82	0.25	0.82	0.88	0.92	43	12	17	0	0	9	1	14	2	7	8	8	--	--	--	--	--	--	--
Cluster-10126.1	2.64	4.51	4.6	5.7	2.06	1.44	4.18	10.38	11.68	0	1.88	0.96	9	13	15	18	6	4	13	28	32	0	6	3	--	--	--	--	--	--	--
Cluster-10176.0	0	0	0	3.14	0	3.34	0	0	0	0	0	0	0	0	0	15	0	14	0	0	0	0	0	0	--	--	--	--	--	--	--
Cluster-10187.0	0	0	0	0	0	0	0.13	0	0.86	3.25	4.71	3.81	0	0	0	0	0	0	1	0	6	24	37	29	--	--	--	--	--	--	--
Cluster-102.0	0.5	0	0.04	0.83	0.05	0.34	0.09	0	0.1	0.83	0.7	0.81	12	0	1	19	1	7	2	0	2	18	16	18	K11294 nucleolin | (RefSeq) nucleolin-like (A)	PREDICTED: uncharacterized protein LOC109158785 [Ipomoea nil]	--	SubName: Full=Uncharacterized protein {ECO:0000313|EMBL:OMO80574.1};	FOG: Reverse transcriptase	GO:0003676,nucleic acid binding; GO:0008270,zinc ion binding	Domain of unknown function (DUF4283)
Cluster-10217.0	0	0	0	0.6	0.27	0.71	0.32	0.04	0.31	0.78	0.67	0.58	0	0	0	17	7	18	9	1	8	21	19	16	--	--	--	--	--	--	--
Cluster-10218.0	0.54	0.38	0.11	0	0	0	1.95	0.13	1.02	5.69	6.59	8	5	3	1	0	0	0	17	1	8	47	58	68	--	--	--	--	--	--	--
Cluster-1022.0	16.23	5.89	0.11	0	0	0	0	0	0	0	0	0	147	46	1	0	0	0	0	0	0	0	0	0	--	--	--	--	--	--	--
Cluster-10252.0	0	0	0	2.92	0.49	1.1	0	0	0	0	0.26	0.34	0	0	0	45	7	15	0	0	0	0	4	5	--	--	--	--	--	--	--
Cluster-10255.1	0.11	0.94	0.56	0.31	0.29	0.26	0.7	0.41	0.34	0	0.12	0.04	3	22	15	8	7	6	18	9	8	0	3	1	--	--	--	--	--	--	--
Cluster-10273.0	0	0	0	5.5	0.61	3.07	0	0	0.09	0.25	0.64	0.41	0	0	0	69	7	34	0	0	1	3	8	5	--	--	--	--	--	--	--
Cluster-1032.0	1.1	9.62	7.47	0.84	3.77	4.42	5.1	3.21	5.09	2.01	1.05	1.41	11	83	73	8	33	37	48	26	43	18	10	13	--	--	--	--	--	--	--
Cluster-10327.0	0	0	0	0.09	0.09	0	0.09	0.2	0.39	5.22	3.88	4.64	0	0	0	1	1	0	1	2	4	57	45	52	--	--	--	--	--	--	--
Cluster-10356.0	0	0	0	1	0.92	1.81	0	0	0	0	0	0	0	0	0	20	17	32	0	0	0	0	0	0	K05391 cyclic nucleotide gated channel, plant | (RefSeq) putative cyclic nucleotide-gated ion channel 15 (A)	Exo_endo_phos domain-containing protein [Cephalotus follicularis]	--	SubName: Full=Exo_endo_phos domain-containing protein {ECO:0000313|EMBL:GAV83504.1};	FOG: Reverse transcriptase	--	Endonuclease/Exonuclease/phosphatase family
Cluster-10394.0	0	0	0	5.97	0.25	4.04	0.12	1.21	0.77	0.24	0.23	0.36	0	0	0	52	2	31	1	9	6	2	2	3	--	--	--	--	--	--	--
Cluster-10412.0	0.7	1.9	4.2	0.74	0	0	8.1	4.48	9.59	22.69	19.45	19.74	6	14	35	6	0	0	65	31	69	173	158	155	--	--	--	--	--	--	--
Cluster-10430.0	5.45	6.02	5.76	0	0	0	1.4	19.34	7.53	5.85	9	5.96	13	12	13	0	0	0	3	36	14	12	20	13	--	--	--	--	--	--	--
Cluster-10476.0	2.72	3.51	5.63	1.36	1.6	2.07	3.33	2.37	3.55	2.07	2.3	2.22	73	82	149	35	38	47	85	52	82	50	59	55	K20869 putative beta-1,4-xylosyltransferase IRX9 [EC:2.4.2.-] | (RefSeq) probable beta-1,4-xylosyltransferase IRX9 (A)	beta3-glucuronyltransferase, partial [Triticum aestivum]	RecName: Full=Probable glucuronosyltransferase Os05g0123100; EC=2.4.-.-; AltName: Full=OsGT43A;	RecName: Full=Glycosyltransferases {ECO:0000256|RuleBase:RU363127}; EC=2.4.-.- {ECO:0000256|RuleBase:RU363127}; Flags: Fragment;	Beta-1,3-glucuronyltransferase B3GAT1/SQV-8	GO:0000139,Golgi membrane; GO:0016021,integral component of membrane; GO:0015018,galactosylgalactosylxylosylprotein 3-beta-glucuronosyltransferase activity; GO:0042285,xylosyltransferase activity; GO:0071555,cell wall organization; GO:0010417,glucuronoxylan biosynthetic process; GO:0009834,plant-type secondary cell wall biogenesis	Glycosyltransferase family 43
Cluster-10521.0	0	0	0	13.89	0.75	5.01	0	0	0	0	0	0	0	0	0	60	3	19	0	0	0	0	0	0	--	--	--	--	--	--	--
Cluster-10542.0	0	0.19	0	0.26	0	0	0	0	0	3.81	4.19	3.98	0	2	0	3	0	0	0	0	0	41	48	44	--	--	--	--	--	--	--
Cluster-10600.0	0	0.34	0.4	0	0	0.24	3.47	5.61	2.69	1.22	0.83	1.4	0	3	4	0	0	2	33	46	23	11	8	13	--	--	--	--	--	--	--
Cluster-10650.0	0	0	0	0.79	0.69	0.18	8.3	8.14	2.32	2.52	2.04	2.11	0	0	0	5	4	1	52	44	13	15	13	13	--	--	--	--	--	--	--
Cluster-1067.0	0.79	2.2	4.18	7.59	0.51	2	20.46	9.51	8.48	3.38	2.83	3.3	14	34	73	129	8	30	345	138	129	54	48	54	K21867 potassium channel | (RefSeq) potassium channel KAT3-like (A)	PREDICTED: potassium channel KAT3-like [Elaeis guineensis]	RecName: Full=Potassium channel KAT1;	SubName: Full=potassium channel KAT3 isoform X4 {ECO:0000313|RefSeq:XP_008783946.1};	K+-channel ERG and related proteins, contain PAS/PAC sensor domain	GO:0005887,integral component of plasma membrane; GO:0005886,plasma membrane; GO:0042802,identical protein binding; GO:0005242,inward rectifier potassium channel activity; GO:0034765,regulation of ion transmembrane transport; GO:0042391,regulation of membrane potential	Ion transport protein
Cluster-10693.0	0.45	0.34	0.5	0.62	1.35	0.82	0.26	0.06	0.17	0.22	0.41	0.32	9	6	10	12	24	14	5	1	3	4	8	6	K06943 nucleolar GTP-binding protein | (RefSeq) uncharacterized protein LOC108835530 (A)	Reverse transcriptase zinc-binding domain [Macleaya cordata]	RecName: Full=Putative ribonuclease H protein At1g65750; EC=3.1.26.4;	SubName: Full=Reverse transcriptase zinc-binding domain {ECO:0000313|EMBL:OVA00965.1};	FOG: Reverse transcriptase	GO:0046872,metal ion binding; GO:0003676,nucleic acid binding; GO:0004523,RNA-DNA hybrid ribonuclease activity	zinc-binding in reverse transcriptase
Cluster-10716.0	0	0	0	0	0.31	0	0.14	0	0.48	2.57	2.13	2.2	0	0	0	0	2	0	1	0	3	17	15	15	--	--	--	--	--	--	--
Cluster-10723.0	0.63	1.11	2.95	0.34	1.47	1.55	0.69	0	0.39	5.4	1.34	7.88	2	3	9	1	4	4	2	0	1	15	4	23	--	--	--	--	--	--	--
Cluster-10738.0	0	0	0	0.11	0	0	2.41	0	1.71	0	0	0	0	0	0	1	0	0	22	0	14	0	0	0	--	--	--	--	--	--	--
Cluster-10754.0	0	0	0	0.37	0	0.08	0.15	0	0.08	1.65	1.33	1.07	0	0	0	5	0	1	2	0	1	21	18	14	--	PREDICTED: F-box protein At4g18380 [Oryza sativa Japonica Group]	RecName: Full=F-box protein At5g46170;	SubName: Full=Uncharacterized protein {ECO:0000313|EnsemblPlants:OBART05G21070.1};	--	GO:0009506,plasmodesma; GO:0009736,cytokinin-activated signaling pathway; GO:0010286,heat acclimation; GO:0009914,hormone transport	F-box-like
Cluster-10799.0	0.14	0.55	0.42	0.79	0.16	1.87	0.07	0.42	0	1.76	1.94	1.71	2	7	6	11	2	23	1	5	0	23	27	23	K09753 cinnamoyl-CoA reductase [EC:1.2.1.44] | (RefSeq) cinnamoyl-CoA reductase 1-like (A)	putative cinnamoyl-CoA reductase 4 [Freesia hybrid cultivar]	RecName: Full=Cinnamoyl-CoA reductase 2; Short=AtCCR2; EC=1.2.1.44;	SubName: Full=Putative cinnamoyl-CoA reductase 4 {ECO:0000313|EMBL:APG32499.1};	Flavonol reductase/cinnamoyl-CoA reductase	GO:0016621,cinnamoyl-CoA reductase activity; GO:0050662,coenzyme binding; GO:0007623,circadian rhythm; GO:0006952,defense response; GO:0042754,negative regulation of circadian rhythm; GO:0009699,phenylpropanoid biosynthetic process; GO:0009409,response to cold	NAD dependent epimerase/dehydratase family
Cluster-10810.0	0	0.22	0.06	0	0.71	0	1.26	0.08	0.07	1.81	1.64	1.5	0	3	1	0	10	0	19	1	1	26	25	22	--	--	--	--	--	--	--
Cluster-10812.0	0	0	0	1.59	3.79	1.86	0.1	0.06	0.69	0.44	0.26	0.27	0	0	0	31	68	32	2	1	12	8	5	5	--	--	--	--	--	--	--
Cluster-1083.0	0.59	4.79	6.49	0	0	0	2.83	5.65	5.1	1.98	1.55	2.24	4	28	43	0	0	0	18	31	29	12	10	14	--	--	--	--	--	--	--
Cluster-10850.0	6.49	3.69	3.11	1.97	1.76	4.57	2.48	2.36	2.08	1.1	2.66	2.2	138	68	65	40	33	82	50	41	38	21	54	43	--	--	--	--	--	--	--
Cluster-10851.0	0	0	0	0	0	0	2.04	5.71	5.14	0.54	0.17	0	0	0	0	0	0	0	12	29	27	3	1	0	--	--	--	--	--	--	--
Cluster-10861.1	0	0	0	0.16	1.9	0.99	0	0.19	0.09	1.44	1.35	2.39	0	0	0	2	22	11	0	2	1	17	17	29	--	--	--	--	--	--	--
Cluster-10868.0	0	0	0	4.21	0.14	1.05	0	0	0	0	0	0	0	0	0	191	6	42	0	0	0	0	0	0	K03006 DNA-directed RNA polymerase II subunit RPB1 [EC:2.7.7.6] | (RefSeq) LOW QUALITY PROTEIN: DNA-directed RNA polymerase II subunit 1-like (A)	Retrovirus-related Pol polyprotein from transposon TNT 1-94 [Cajanus cajan]	RecName: Full=Retrovirus-related Pol polyprotein from transposon TNT 1-94; Includes: RecName: Full=Protease; EC=3.4.23.-; Includes: RecName: Full=Reverse transcriptase; EC=2.7.7.49; Includes: RecName: Full=Endonuclease;	SubName: Full=Retrovirus-related Pol polyprotein from transposon TNT 1-94 {ECO:0000313|EMBL:KYP39716.1};	FOG: Transposon-encoded proteins with TYA, reverse transcriptase, integrase domains in various combinations	GO:0004190,aspartic-type endopeptidase activity; GO:0004519,endonuclease activity; GO:0003676,nucleic acid binding; GO:0003964,RNA-directed DNA polymerase activity; GO:0008270,zinc ion binding; GO:0015074,DNA integration	Reverse transcriptase (RNA-dependent DNA polymerase)
Cluster-10951.1	0.1	0.82	0.31	0.42	0	0.12	0.21	6.82	1.79	0.56	0.21	0.44	1	7	3	4	0	1	2	55	15	5	2	4	--	--	--	--	--	--	--
Cluster-10972.0	0	0	0	3.65	17.75	2.84	0	0	0	0	0	0	0	0	0	19	85	13	0	0	0	0	0	0	--	--	--	--	--	--	--
Cluster-1098.0	3.42	7.79	11.11	0	0	0	18	3.4	12.15	2.51	2.35	1.68	20	39	63	0	0	0	98	16	59	13	13	9	--	--	--	--	--	--	--
Cluster-10989.0	0	0	0	11.08	1.9	11.27	0	0	0	1.45	1.35	0.4	0	0	0	57	9	51	0	0	0	7	7	2	--	--	--	--	--	--	--
Cluster-11006.0	0	0	0	0.25	0	0	19.59	3.87	10.48	0	0	0	0	0	0	1	0	0	76	13	36	0	0	0	--	--	--	--	--	--	--
Cluster-1104.0	1.35	8.37	8.19	0	0.67	5.15	0.83	1.93	1.41	2.41	2.05	1.48	7	37	41	0	3	22	4	8	6	11	10	7	--	--	--	--	--	--	--
Cluster-11044.0	0	0	0	2.1	4.22	4.23	2.78	3.41	2.56	2.41	3.7	3.66	0	0	0	13	24	23	17	18	14	14	23	22	--	--	--	--	--	--	--
Cluster-11052.0	7.17	2.58	0.76	1.95	0.21	0.67	1.98	5.72	3.55	0	0.19	0.4	39	12	4	10	1	3	10	25	16	0	1	2	--	--	--	--	--	--	--
Cluster-11096.0	1.09	0.73	1.93	0.48	0.13	0.61	0.73	0.49	0.61	0.26	0.54	0.25	19	11	33	8	2	9	12	7	9	4	9	4	--	--	--	--	--	--	--
Cluster-11129.0	0	0	0	8.62	1.07	6.26	0	0	0	0	0	0	0	0	0	61	7	39	0	0	0	0	0	0	--	--	--	--	--	--	--
Cluster-11158.0	0	0	0	5.15	7.25	2.07	0	0	0.7	0.64	0.3	0.92	0	0	0	17	22	6	0	0	2	2	1	3	--	--	--	--	--	--	--
Cluster-11164.0	0	1.69	7.11	0	0	0	0.48	4.42	0.4	2.13	1.88	0.61	0	13	62	0	0	0	4	32	3	17	16	5	--	--	--	--	--	--	--
Cluster-11202.0	1.48	4.47	6.35	0	0	0	0.23	0.79	2.57	3.84	5.38	2.31	7	18	29	0	0	0	1	3	10	16	24	10	--	--	--	--	--	--	--
Cluster-11299.0	4.26	1.66	0.92	0.57	3.08	0	2.48	2.65	0.86	6.22	5.25	8.52	24	8	5	3	15	0	13	12	4	31	28	44	--	--	--	--	--	--	--
Cluster-11313.0	0	2.92	2.73	3.44	0.34	0.53	0	0	0	0.33	0.78	0.16	0	17	18	22	2	3	0	0	0	2	5	1	--	--	--	--	--	--	--
Cluster-1136.0	0	0	0	0	0	0	1.34	0.33	2.02	0	0	0	0	0	0	0	0	0	14	3	19	0	0	0	--	--	--	--	--	--	--
Cluster-11395.0	0	0	0	0	0	0	0.11	0	0	1.71	1.77	2.11	0	0	0	0	0	0	2	0	0	30	33	38	--	--	--	--	--	--	--
Cluster-11422.0	2.19	11.45	6.39	3.19	0.46	0.24	5.38	9.21	9.68	17.17	13.51	11.74	11	49	31	15	2	1	25	37	40	76	64	54	--	--	--	--	--	--	--
Cluster-1144.0	0	0	0	0	0	0	1.51	20.39	11.08	0	0	0	0	0	0	0	0	0	9	105	59	0	0	0	--	--	--	--	--	--	--
Cluster-11451.0	0.68	0.18	0.08	1	0.77	0.61	0.25	0.05	0.09	0.44	0.13	0.04	17	4	2	24	17	13	6	1	2	10	3	1	K01426 amidase [EC:3.5.1.4] | (RefSeq) putative amidase C869.01 (A)	uncharacterized protein LOC109947523 [Prunus persica]	--	SubName: Full=uncharacterized protein LOC108984578 {ECO:0000313|RefSeq:XP_018812129.1};	FOG: Transposon-encoded proteins with TYA, reverse transcriptase, integrase domains in various combinations	--	gag-polypeptide of LTR copia-type
Cluster-1150.0	0	0.25	0.11	0.22	0	0.51	3.96	4.99	2.77	2.74	3.36	2.43	0	2	1	2	0	4	35	38	22	23	30	21	--	--	--	--	--	--	--
Cluster-11515.0	0	0	0	14.04	0	7.36	0	0	0	0	0	0	0	0	0	50	0	23	0	0	0	0	0	0	--	--	--	--	--	--	--
Cluster-11550.0	1	5.14	5.27	0.75	0.65	1.03	2.13	2.82	2.04	0.8	0.75	0.62	7	31	36	5	4	6	14	16	12	5	5	4	--	uncharacterized protein LOC110662151 [Hevea brasiliensis]	--	SubName: Full=Uncharacterized protein {ECO:0000313|EMBL:OAY28199.1};	--	--	--
Cluster-11572.0	0.4	1.28	1.21	0.5	0	0.09	0.67	0.29	0.56	0.18	0.08	0.17	5	14	15	6	0	1	8	3	6	2	1	2	--	--	--	--	--	--	--
Cluster-11581.0	1.09	3.25	3.67	1.15	0.71	1.12	4.98	2.69	3.72	1.4	0.98	1.35	7	18	23	7	4	6	30	14	20	8	6	8	--	PREDICTED: uncharacterized protein LOC103992071 [Musa acuminata subsp. malaccensis]	--	SubName: Full=Uncharacterized protein {ECO:0000313|EMBL:JAD76472.1};	--	--	Protein of unknown function (DUF1639)
Cluster-11603.0	1.24	5.63	8.08	2.6	4.61	6.29	9.96	18.26	13.01	8.29	7.19	6.55	15	59	96	30	49	64	114	180	134	90	83	73	--	hypothetical protein BAE44_0011769 [Dichanthelium oligosanthes]	--	SubName: Full=Uncharacterized protein {ECO:0000313|EMBL:OEL27212.1};	--	GO:0016021,integral component of membrane	Protein of unknown function (DUF4079)
Cluster-11608.0	3.19	2.94	2.42	0	3.29	0.81	0.54	0	0.61	0.38	2.83	1.64	19	15	14	0	17	4	3	0	3	2	16	9	--	--	--	--	--	--	--
Cluster-11611.0	1.99	0.33	2.19	5.56	5.55	5.29	0.91	1.06	0.17	3.2	2.4	3.56	14	2	15	37	34	31	6	6	1	20	16	23	--	--	--	--	--	--	--
Cluster-11614.0	0.62	0.96	0.85	1.09	0.16	1.15	1.98	1.19	2.92	0.93	0.44	0.38	9	12	12	15	2	14	27	14	36	12	6	5	--	--	--	--	--	--	--
Cluster-11630.1	4.28	0.72	0.22	0	0.14	0.18	0.07	0.11	0	0	0	0.07	137	20	7	0	4	5	2	3	0	0	0	2	K12120 phytochrome A | (RefSeq) phytochrome A1-like (A)	Endonuclease/exonuclease/phosphatase [Macleaya cordata]	RecName: Full=Putative ribonuclease H protein At1g65750; EC=3.1.26.4;	SubName: Full=Endonuclease/exonuclease/phosphatase {ECO:0000313|EMBL:OVA09466.1};	FOG: Reverse transcriptase	GO:0046872,metal ion binding; GO:0003676,nucleic acid binding; GO:0004523,RNA-DNA hybrid ribonuclease activity	zinc-binding in reverse transcriptase
Cluster-11644.0	0.21	0.25	0.98	0.11	3.64	1.65	3.16	4.44	4.64	4.86	4.01	4.5	2	2	9	1	30	13	28	34	37	41	36	39	K16189 phytochrome-interacting factor 4 | (RefSeq) transcription factor PIF4-like (A)	PREDICTED: transcription factor PIF4 isoform X7 [Elaeis guineensis]	RecName: Full=Transcription factor PIF5; AltName: Full=Basic helix-loop-helix protein 65; Short=AtbHLH65; Short=bHLH 65; AltName: Full=Phytochrome interacting factor-like 6; AltName: Full=Phytochrome-interacting factor 5; AltName: Full=Transcription factor EN 103; AltName: Full=bHLH transcription factor bHLH065;	SubName: Full=transcription factor PIF4-like isoform X2 {ECO:0000313|RefSeq:XP_008776593.1};	--	GO:0005634,nucleus; GO:0003677,DNA binding; GO:0003700,DNA-binding transcription factor activity; GO:0046983,protein dimerization activity; GO:0009693,ethylene biosynthetic process; GO:0009585,red, far-red light phototransduction; GO:0010600,regulation of auxin biosynthetic process; GO:0010928,regulation of auxin mediated signaling pathway; GO:0010244,response to low fluence blue light stimulus b…	Helix-loop-helix DNA-binding domain
Cluster-11660.0	0	0.52	1.62	0.6	3.1	0.54	2.52	2.09	3.48	1.01	0.71	0.74	0	4	14	5	24	4	21	15	26	8	6	6	--	--	--	--	--	--	--
Cluster-11663.0	1.64	1.37	2.16	0.66	0.08	0.4	0.86	0.41	0.43	0.46	0.51	0.45	44	32	57	17	2	9	22	9	10	11	13	11	--	PREDICTED: uncharacterized protein LOC109191165 [Ipomoea nil]	--	SubName: Full=Uncharacterized protein {ECO:0000313|EMBL:ERP57931.1};	Tam3-transposase (Ac family)	GO:0003677,DNA binding	Domain of unknown function (DUF4283)
Cluster-11673.0	0	0.15	0	0	0.05	0	0.27	0.16	0.1	1.24	1.35	2.01	0	3	0	0	1	0	6	3	2	26	30	43	K01179 endoglucanase [EC:3.2.1.4] | (RefSeq) endoglucanase 8-like (A)	hypothetical protein PRUPE_7G019600 [Prunus persica]	--	SubName: Full=Uncharacterized protein {ECO:0000313|EMBL:EMJ08164.1};	FOG: Reverse transcriptase	--	Domain of unknown function (DUF4283)
Cluster-11683.0	2.2	15.78	21.83	0	0	0	2.87	3.33	3.64	1.78	3.48	1.6	18	111	174	0	0	0	22	22	25	13	27	12	--	--	--	--	--	--	--
Cluster-11694.0	8.39	3.87	1.63	1.01	3.1	2.48	5.77	1.57	1.52	1.25	1.34	3.1	53	21	10	6	17	13	34	8	8	7	8	18	K14834 nucleolar complex protein 3 | (RefSeq) nucleolar complex protein 3 homolog isoform X1 (A)	PREDICTED: transcription repressor OFP13-like [Musa acuminata subsp. malaccensis]	RecName: Full=Transcription repressor OFP13; AltName: Full=Ovate family protein 13; Short=AtOFP13;	SubName: Full=LOW QUALITY PROTEIN: transcription repressor OFP13 {ECO:0000313|RefSeq:XP_017701755.1};	--	GO:0005634,nucleus; GO:0045892,negative regulation of transcription, DNA-templated; GO:0006351,transcription, DNA-templated	Transcriptional repressor, ovate
Cluster-11710.0	6.76	1.28	0	0	0	0	0.39	7.97	3.31	1.65	0.58	3.39	37	6	0	0	0	0	2	35	15	8	3	17	--	--	--	--	--	--	--
Cluster-11713.0	0.29	1.35	2.15	0.84	0.25	0.26	0.54	0	0.17	0.16	0.31	0.55	4	16	29	11	3	3	7	0	2	2	4	7	--	PREDICTED: F-box/kelch-repeat protein At1g80440-like [Elaeis guineensis]	RecName: Full=F-box/kelch-repeat protein At1g80440;	SubName: Full=F-box/kelch-repeat protein At1g80440-like {ECO:0000313|RefSeq:XP_008809023.1};	FOG: Kelch repeat	GO:0005829,cytosol; GO:0019005,SCF ubiquitin ligase complex; GO:0031625,ubiquitin protein ligase binding; GO:0080037,negative regulation of cytokinin-activated signaling pathway; GO:0043161,proteasome-mediated ubiquitin-dependent protein catabolic process; GO:0042787,NA; GO:2000762,regulation of phenylpropanoid metabolic process; GO:0030162,regulation of proteolysis	Kelch motif
Cluster-11729.0	0	0.05	0	2.53	0.84	0.66	0	0	0	0.1	0.1	0.1	0	1	0	52	16	12	0	0	0	2	2	2	--	--	--	--	--	--	--
Cluster-11770.0	0.16	6.19	4.5	0	0	0.38	1.34	5.43	1.31	1.76	0.99	1.19	1	34	28	0	0	2	8	28	7	10	6	7	--	--	--	--	--	--	--
Cluster-11776.0	0	1.04	1.29	0	0.34	0	2.13	1.1	2.1	1.08	1.17	1.14	0	12	17	0	4	0	27	12	24	13	15	14	--	--	--	--	--	--	--
Cluster-11779.0	2.42	1.1	1.42	0	2.25	0.26	0.54	0	0	0.98	0.46	0.4	33	13	19	0	27	3	7	0	0	12	6	5	--	--	--	--	--	--	--
Cluster-11781.0	0.06	0	0.06	0.71	0.06	0.07	0.41	0.28	0.39	1.12	1.59	0.55	1	0	1	12	1	1	7	4	6	18	27	9	--	PREDICTED: uncharacterized protein LOC105040518 isoform X1 [Elaeis guineensis]	--	--	--	--	Domain of unknown function (DUF4283)
Cluster-11835.0	0.77	1.52	1.43	0.43	0.31	0.38	1.24	1.44	1.11	0.71	1.04	1.13	17	29	31	9	6	7	26	26	21	14	22	23	K06966 uncharacterized protein | (RefSeq) cytokinin riboside 5'-monophosphate phosphoribohydrolase LOG1 (A)	PREDICTED: cytokinin riboside 5'-monophosphate phosphoribohydrolase LOG3 isoform X4 [Elaeis guineensis]	RecName: Full=Cytokinin riboside 5'-monophosphate phosphoribohydrolase LOG3; EC=3.2.2.n1; AltName: Full=Protein LONELY GUY 3;	RecName: Full=Cytokinin riboside 5'-monophosphate phosphoribohydrolase {ECO:0000256|RuleBase:RU363015}; EC=3.2.2.n1 {ECO:0000256|RuleBase:RU363015};	--	GO:0005737,cytoplasm; GO:0005634,nucleus; GO:0016787,hydrolase activity; GO:0009691,cytokinin biosynthetic process	Possible lysine decarboxylase
Cluster-11860.0	0	0.79	0.56	0	1.4	0	2.03	3.35	3.07	0.3	0.43	0.88	0	5	4	0	9	0	14	20	19	2	3	6	--	--	--	--	--	--	--
Cluster-11862.0	0	4.37	0.2	0	0	0	2.97	11.78	4.53	0.89	0.21	0.43	0	19	1	0	0	0	14	48	19	4	1	2	--	--	--	--	--	--	--
Cluster-11873.0	1.53	1.83	4.23	0.52	2.3	0.76	0.16	0.3	0.4	0.22	0.83	0.59	31	32	84	10	41	13	3	5	7	4	16	11	K14652 3,4-dihydroxy 2-butanone 4-phosphate synthase / GTP cyclohydrolase II [EC:4.1.99.12 3.5.4.25] | (RefSeq) probable monofunctional riboflavin biosynthesis protein RIBA 3, chloroplastic (A)	PREDICTED: probable monofunctional riboflavin biosynthesis protein RIBA 3, chloroplastic isoform X1 [Elaeis guineensis]	RecName: Full=Probable monofunctional riboflavin biosynthesis protein RIBA 3, chloroplastic; Includes: RecName: Full=Inactive 3,4-dihydroxy-2-butanone 4-phosphate synthase; Short=DHBP synthase; Includes: RecName: Full=GTP cyclohydrolase-2; EC=3.5.4.25; AltName: Full=GTP cyclohydrolase II; Flags: Precursor;	SubName: Full=probable monofunctional riboflavin biosynthesis protein RIBA 3, chloroplastic isoform X1 {ECO:0000313|RefSeq:XP_008788070.1};	Bifunctional GTP cyclohydrolase II/3,4-dihydroxy-2butanone-4-phosphate synthase	GO:0009507,chloroplast; GO:0005737,cytoplasm; GO:0008686,3,4-dihydroxy-2-butanone-4-phosphate synthase activity; GO:0005525,GTP binding; GO:0003935,GTP cyclohydrolase II activity; GO:0046872,metal ion binding; GO:0009231,riboflavin biosynthetic process	GTP cyclohydrolase II
Cluster-11897.0	9.28	2.93	6.79	17.36	1.82	15.25	0	1.57	0.77	1.78	1.32	0.68	30	8	21	52	5	40	0	4	2	5	4	2	--	--	--	--	--	--	--
Cluster-11904.0	0	0.13	0.14	0.37	0.13	0.03	0.27	0.4	0.08	0.7	0.44	0.48	0	5	6	15	5	1	11	14	3	27	18	19	--	--	--	--	--	--	--
Cluster-11943.0	2.16	10.23	8.72	1.14	0.35	0.19	12.21	9.37	12.37	1.73	1.46	2.35	14	57	55	7	2	1	74	49	67	10	9	14	--	--	--	--	--	--	--
Cluster-11943.1	0.22	1.56	7.12	2.37	0.51	0	15.36	12.21	12.98	1.76	3.52	2.18	1	6	31	10	2	0	64	44	48	7	15	9	--	--	--	--	--	--	--
Cluster-11953.0	1.31	4.58	6.36	0.99	0.86	4.74	0.4	2.33	3.84	1.06	1.18	1.22	7	21	33	5	4	21	2	10	17	5	6	6	K11714 rhamnogalacturonan II specific xylosyltransferase [EC:2.4.2.-] | (RefSeq) UDP-D-xylose:L-fucose alpha-1,3-D-xylosyltransferase MGP4-like (A)	hypothetical protein AXF42_Ash009210 [Apostasia shenzhenica]	--	SubName: Full=Uncharacterized protein {ECO:0000313|EMBL:PKA53714.1};	--	--	--
Cluster-11957.0	6.74	1.62	0	9.32	0.8	2.92	0.37	0.86	1.38	1.69	2.32	1.9	58	12	0	76	6	21	3	6	10	13	19	15	--	--	--	--	--	--	--
Cluster-11983.0	0	3.45	0.69	0	0	0	2.96	0.95	0.91	1.83	2.82	1.36	0	31	7	0	0	0	29	8	8	17	28	13	--	LOW QUALITY PROTEIN: oil body-associated protein 1A-like [Asparagus officinalis]	RecName: Full=Oil body-associated protein 1A {ECO:0000303|PubMed:24406791};	SubName: Full=Uncharacterized protein {ECO:0000313|EMBL:KCW67947.1};	--	GO:0005811,lipid droplet; GO:0009793,embryo development ending in seed dormancy; GO:0019915,lipid storage; GO:0009737,response to abscisic acid; GO:0010344,seed oilbody biogenesis	Protein of unknown function (DUF1264)
Cluster-11996.1	1.22	0.53	0.31	0	0	0.92	3.1	4.16	2.56	0.17	0.16	0.17	8	3	2	0	0	5	19	22	14	1	1	1	--	--	--	--	--	--	--
Cluster-12005.0	0.51	1.78	1.96	4.71	4.09	1.68	7.33	3.15	6.97	3	1.21	0.55	4	12	15	35	28	11	54	20	46	21	9	4	--	--	--	--	--	--	--
Cluster-12050.0	0	1.98	2.94	0	0	0	0.15	0.51	0.56	0.08	0	0.07	0	25	42	0	0	0	2	6	7	1	0	1	--	--	--	--	--	--	--
Cluster-12067.0	2.52	5.87	6.57	1.96	3.87	2.83	2.52	1.67	1.41	5.49	4.43	2.74	15	30	38	11	20	14	14	8	7	29	25	15	--	PREDICTED: uncharacterized protein LOC103717792 [Phoenix dactylifera]	--	SubName: Full=uncharacterized protein LOC103717792 {ECO:0000313|RefSeq:XP_017700852.1};	--	--	DVL family
Cluster-12071.0	0	0.91	0.2	1.24	5.83	1.64	1.05	2.66	1.41	4.17	4.31	4.44	0	4	1	6	26	7	5	11	6	19	21	21	--	--	--	--	--	--	--
Cluster-12073.0	1.41	0.83	0	7.52	0.82	4.86	0.25	1.47	1.15	1.33	0.75	0.26	6	3	0	30	3	17	1	5	4	5	3	1	--	--	--	--	--	--	--
Cluster-12089.0	0.25	0.57	0.76	0.78	3.11	3.26	3.42	2.75	7.2	0	0.13	0.4	2	4	6	6	22	22	26	18	49	0	1	3	--	PREDICTED: putative invertase inhibitor [Musa acuminata subsp. malaccensis]	RecName: Full=Putative invertase inhibitor; AltName: Full=Pollen allergen Pla a 1; AltName: Allergen=Pla a 1; Flags: Precursor;	SubName: Full=putative invertase inhibitor {ECO:0000313|RefSeq:XP_008788715.1};	--	GO:0005576,extracellular region; GO:0004857,enzyme inhibitor activity	Plant invertase/pectin methylesterase inhibitor
Cluster-12118.0	0.14	0	0.33	1.11	0.63	0.93	0.15	0.17	0.22	0.62	0.82	0.35	3	0	7	23	12	17	3	3	4	12	17	7	--	--	--	--	--	--	--
Cluster-12150.0	0	0.11	0	0.78	0.79	0.59	0.21	0.18	0.12	0.39	0.57	0.43	0	2	0	15	14	10	4	3	2	7	11	8	--	--	--	--	--	--	--
Cluster-12150.1	0.08	0.09	0	1.15	2.32	0.65	0.17	0	0.18	0.09	0.16	0.09	1	1	0	14	26	7	2	0	2	1	2	1	--	--	--	--	--	--	--
Cluster-12163.0	0	0.43	0.05	1.36	1.07	0.48	0.35	0	0.22	0.1	0.1	0.36	0	8	1	27.58	20	8.68	7	0	4	2	2	7	--	--	--	--	--	--	--
Cluster-1217.0	3.15	3.1	4.78	1.06	1.34	1.4	3.02	1.24	4.19	1.87	1.58	1.81	19	16	28	6	7	7	17	6	21	10	9	10	--	--	--	--	--	--	--
Cluster-12176.0	0.72	3.69	0.44	0.15	0	0.35	0	4.29	0.52	7.13	8.97	5.02	5	22	3	1	0	2	0	24	3	44	59	32	--	--	--	--	--	--	--
Cluster-12182.0	1.75	17.75	10.66	1.46	4.74	3.15	9.21	4.49	3.58	1.69	0.92	2.18	14	122	83	11	33	21	69	29	24	12	7	16	--	--	--	--	--	--	--
Cluster-12199.0	0	1.4	0.79	0.09	0.1	0.31	2.84	5.1	2.24	0.1	0.54	0.85	0	14	9	1	1	3	31	48	22	1	6	9	--	--	--	--	--	--	--
Cluster-12203.0	0	0.25	0.43	1.01	0.79	2.47	0.39	0.07	0.44	1.07	0.78	0.93	0	4	8	18	13	39	7	1	7	18	14	16	K22683 aspartyl protease family protein [EC:3.4.23.-] | (RefSeq) aspartic proteinase nepenthesin-1-like (A)	aspartic proteinase nepenthesin-1-like [Ananas comosus]	RecName: Full=Aspartic proteinase nepenthesin-1; EC=3.4.23.12; AltName: Full=Nepenthesin-I; Flags: Precursor;	SubName: Full=Aspartic proteinase nepenthesin-1 {ECO:0000313|EMBL:OAY78639.1}; Flags: Fragment;	Aspartyl protease	GO:0005576,extracellular region; GO:0004190,aspartic-type endopeptidase activity	Xylanase inhibitor N-terminal
Cluster-12221.0	0.41	0	1.06	6.13	5.47	1.74	2	0.77	0.75	1.86	3.48	1.34	2	0	5	28	23	7	9	3	3	8	16	6	--	--	--	--	--	--	--
Cluster-12297.0	0.14	0	0.29	0	0	0	0	0	0	4.6	3.57	5.37	1	0	2	0	0	0	0	0	0	29	24	35	--	--	--	--	--	--	--
Cluster-12354.0	0.71	0.95	2.19	0.84	0.62	0.79	0.82	0.87	0.96	0.87	0.91	0.45	31	36	94	35	24	29	34	31	36	34	38	18	K16224 senescence-induced receptor-like serine/threonine-protein kinase | (RefSeq) FRK1; FLG22-induced receptor-like kinase 1 (A)	PREDICTED: probable LRR receptor-like serine/threonine-protein kinase At1g67720 [Elaeis guineensis]	RecName: Full=Putative leucine-rich repeat receptor-like serine/threonine-protein kinase At2g04300; EC=2.7.11.1; Flags: Precursor;	SubName: Full=probable LRR receptor-like serine/threonine-protein kinase At1g67720 isoform X1 {ECO:0000313|RefSeq:XP_017699624.1};	FOG: Leucine rich repeat	GO:0016021,integral component of membrane; GO:0005886,plasma membrane; GO:0005524,ATP binding; GO:0004674,protein serine/threonine kinase activity	Malectin-like domain
Cluster-12375.0	0	0.14	0	0.52	1.28	0.45	0.79	1.07	2.07	2.51	2.87	0.95	0	1	0	4	9	3	6	7	14	18	22	7	--	--	--	--	--	--	--
Cluster-12383.0	0	9.82	10.18	0	0.42	0	13.87	8.22	61.18	0.83	1.15	0	0	23	27	0	1	0	35	18	135	2	3	0	--	--	--	--	--	--	--
Cluster-12402.0	0	0.09	0.15	0.08	0.17	0.54	1.45	2.15	0.27	0.25	0.72	0.5	0	1	2	1	2	6	18	23	3	3	9	6	--	--	--	--	--	--	--
Cluster-12406.0	0	0	0.22	13.39	3.26	12.35	0	0	0	0.49	2.29	2.12	0	0	1	58	13	47	0	0	0	2	10	9	--	--	--	--	--	--	--
Cluster-12426.0	0	2.11	3.05	0	0.45	0	6.77	3.84	4.78	0.58	0.14	0	0	14	23	0	3	0	49	24	31	4	1	0	--	--	--	--	--	--	--
Cluster-12448.0	11.98	15.38	19.22	14.72	2.17	22.51	5.7	5.96	5.15	13.71	11.02	16.96	70	77	109	81	11	109	31	28	25	71	61	91	--	--	--	--	--	--	--
Cluster-12450.3	0.11	0	0.08	0.39	0.64	0.57	0.37	0.59	0.22	0.57	0.56	0.35	4	0	3	14	21	18	13	18	7	19	20	12	K14857 AdoMet-dependent rRNA methyltransferase SPB1 [EC:2.1.1.-] | (RefSeq) putative rRNA methyltransferase (A)	Exo_endo_phos domain-containing protein [Cephalotus follicularis]	--	SubName: Full=Exo_endo_phos domain-containing protein {ECO:0000313|EMBL:GAV67593.1};	FOG: Reverse transcriptase	--	Endonuclease/Exonuclease/phosphatase family
Cluster-12451.0	3.53	2.32	4.26	0.49	0.71	2.22	1.31	2.28	1.1	0.35	0.32	0.67	23	13	27	3	4	12	8	12	6	2	2	4	--	PREDICTED: uncharacterized protein LOC105033531 [Elaeis guineensis]	--	SubName: Full=uncharacterized protein LOC103723102 {ECO:0000313|RefSeq:XP_008812134.1};	--	--	Cotton fibre expressed protein
Cluster-12481.0	0	0.22	0.19	0.47	0.72	0.23	0.13	0.16	0.3	0.71	1.33	0.96	0	3	3	7	10	3	2	2	4	10	20	14	--	--	--	--	--	--	--
Cluster-12483.0	1.13	0.76	1.15	0.42	0.15	0	0	0.16	0.47	0	0	0.07	17	10	17	6	2	0	0	2	6	0	0	1	--	--	--	--	--	--	--
Cluster-12507.0	1.11	1.44	2.61	1.27	2.16	2.38	3.17	4.54	5.41	5.85	4.86	5.05	32	36	74	35	55	58	87	107	134	152	134	134	--	PREDICTED: uncharacterized protein ycf23-like [Phoenix dactylifera]	RecName: Full=Uncharacterized protein ycf23;	SubName: Full=uncharacterized protein ycf23-like {ECO:0000313|RefSeq:XP_008798305.1};	FOG: Reverse transcriptase	GO:0009507,chloroplast; GO:0003824,catalytic activity	Protein of unknown function (DUF561)
Cluster-12511.0	0	0.11	0.57	1.13	0.43	0.72	2.83	1.56	1.65	0.63	0.54	0.31	0	2	12	23	8	13	57	27	30	12	11	6	--	--	--	--	--	--	--
Cluster-12537.0	0	3.34	0.16	0	0	0	0	0	0	4.59	2.87	3.29	0	19	1	0	0	0	0	0	0	27	18	20	--	--	--	--	--	--	--
Cluster-12584.1	0.33	0	0.39	0.64	0.31	0.2	0.64	1.15	0.84	0.25	0.17	0.06	6	0	7	11	5	3	11	17	13	4	3	1	--	--	--	--	--	--	--
Cluster-12635.0	0	0.27	0.24	0	0.26	0.28	1.47	1.42	0.55	1.8	3.37	5.94	0	1	1	0	1	1	6	5	2	7	14	24	--	--	--	--	--	--	--
Cluster-12680.0	5.32	11.45	16.31	4.26	4.38	5.93	13.92	24.14	18.93	4.78	3.99	12.09	24	44	71	18	17	22	58	87	70	19	17	50	--	--	--	--	--	--	--
Cluster-12746.0	1.46	1.36	2.41	0.15	0	0	2.66	2.36	1.75	0.66	0.46	0.32	10	8	16	1	0	0	17	13	10	4	3	2	--	--	--	--	--	--	--
Cluster-12784.0	9.14	28.97	18.88	6.07	7.55	8.43	12.37	10.17	9.64	8.3	8.95	9.13	23	61	45	14	16	17	28	20	19	18	21	21	--	--	--	--	--	--	--
Cluster-12795.0	0	0	0	0	0	0	2.44	1.04	2.86	1.62	2.54	2.75	0	0	0	0	0	0	19	7	20	12	20	21	--	--	--	--	--	--	--
Cluster-12824.0	1.93	8.02	22.95	0	0	0	0	0	0	0	0	0	6	21	68	0	0	0	0	0	0	0	0	0	--	--	--	--	--	--	--
Cluster-12824.1	0.19	7.62	14.65	0	0	0	0	0	0	0	0	0	3	107	233	0	0	0	0	0	0	0	0	0	--	--	--	--	--	--	--
Cluster-12825.0	4.85	5.87	3.7	1.34	0.62	1.08	1.74	4.47	3.68	3.04	1.52	2.35	27	28	20	7	3	5	9	20	17	15	8	12	--	--	--	--	--	--	--
Cluster-12848.0	11.34	2.88	1.63	0	0	0	0	0	0	0	0	0	114	25	16	0	0	0	0	0	0	0	0	0	--	--	--	--	--	--	--
Cluster-12859.0	1.65	5.97	7.31	0	0	0	0.71	2.46	3.37	0.93	0.52	0.36	10	31	43	0	0	0	4	12	17	5	3	2	--	--	--	--	--	--	--
Cluster-12926.0	0.28	1.22	1.72	0.22	0	2.6	0.82	1.99	0.33	0.16	0	0.15	4	15	24	3	0	31	11	23	4	2	0	2	--	--	--	--	--	--	--
Cluster-12935.0	0	0.96	0.47	0	0	0	0.29	0	0.43	2.26	3	2.3	0	9	5	0	0	0	3	0	4	22	31	23	--	--	--	--	--	--	--
Cluster-12951.0	0.23	16.68	34.23	5.05	6.02	4.76	1.99	3.17	4.86	14.14	14.87	15	2	123	286	41	45	34	16	22	35	108	121	118	K08901 photosystem II oxygen-evolving enhancer protein 3 | (RefSeq) oxygen-evolving enhancer protein 3-1, chloroplastic-like (A)	PREDICTED: oxygen-evolving enhancer protein 3-1, chloroplastic-like isoform X2 [Phoenix dactylifera]	RecName: Full=Oxygen-evolving enhancer protein 3, chloroplastic; Short=OEE3; AltName: Full=16 kDa subunit of oxygen evolving system of photosystem II; AltName: Full=OEC 16 kDa subunit; Flags: Precursor;	SubName: Full=oxygen-evolving enhancer protein 3-1, chloroplastic-like isoform X2 {ECO:0000313|RefSeq:XP_008776116.1};	--	GO:0009535,chloroplast thylakoid membrane; GO:0019898,extrinsic component of membrane; GO:0009654,photosystem II oxygen evolving complex; GO:0005509,calcium ion binding; GO:0015979,photosynthesis	Oxygen evolving enhancer protein 3 (PsbQ)
Cluster-1297.0	4.71	3.65	2.69	1.94	3	0.94	1.4	0.97	1.72	1.03	0.69	0.28	36	24	20	14	20	6	10	6	11	7	5	2	--	--	--	--	--	--	--
Cluster-12984.0	0	0	0	0	0.57	2.38	0	0	0	4.45	7	1.87	0	0	0	0	2	8	0	0	0	16	27	7	--	--	--	--	--	--	--
Cluster-13035.0	0	0	0.35	0	0	0.2	9	0.63	2.83	0.19	0	0.18	0	0	2	0	0	1	50	3	14	1	0	1	--	--	--	--	--	--	--
Cluster-13039.0	0	7.54	9.12	0.98	2.77	4.01	7.93	16.98	14.69	3.33	3.31	2.61	0	35	48	5	13	18	40	74	66	16	17	13	--	uncharacterized protein A4U43_C03F11970 [Asparagus officinalis]	--	SubName: Full=Uncharacterized protein {ECO:0000313|EMBL:OAY63501.1};	--	--	--
Cluster-13054.0	0.38	4.52	9.91	0	0	0	0	0	0	0.14	0.13	0	3	31	77	0	0	0	0	0	0	1	1	0	--	--	--	--	--	--	--
Cluster-13071.0	1.09	0	0.16	3.45	0.18	0.19	3.16	4.81	4.09	3.84	5.07	3.88	7	0	1	21	1	1	19	25	22	22	31	23	--	--	--	--	--	--	--
Cluster-13074.0	0	0	0.53	0	0	0	0	0	0	2.08	1.41	2.02	0	0	5	0	0	0	0	0	0	18	13	18	--	--	--	--	--	--	--
Cluster-13096.0	0.27	1.45	2.01	0.47	0	0.43	4.17	2.31	3.06	1.7	0.94	0.39	3	14	22	5	0	4	44	21	29	17	10	4	--	--	--	--	--	--	--
Cluster-13099.0	61.1	0	22.4	87.28	91.31	34.69	6.24	0	0	31.62	16.07	15.37	13	0	4	15	14	5	1	0	0	5	3	3	--	--	--	--	--	--	--
Cluster-13100.0	0	0.89	3.41	0	1.18	2.77	12.89	10.46	24.19	1.44	2.14	2.48	0	3	13	0	4	9	47	33	78	5	8	9	--	--	--	--	--	--	--
Cluster-13113.0	3	1.32	1.36	1.6	0.22	1.82	4.04	3.98	4.31	5.31	7.34	3.68	16	6	7	8	1	8	20	17	19	25	37	18	--	--	--	--	--	--	--
Cluster-13130.0	0.11	0.13	0.46	0.72	2.46	2.3	4.1	2.1	4.3	0.63	1.43	0.62	1	1	4	6	19	17	34	15	32	5	12	5	--	--	--	--	--	--	--
Cluster-13144.0	6.77	8.81	5.02	2.33	0	3.24	0	0	0	0.28	0.26	0	28	31	20	9	0	11	0	0	0	1	1	0	--	--	--	--	--	--	--
Cluster-13155.0	7.47	2.17	3.83	0	0	0	0.14	0	0	0	0	0	56	14	28	0	0	0	1	0	0	0	0	0	--	--	--	--	--	--	--
Cluster-1317.0	0	0	0	0	0	0	0	0	0	5.94	6.62	4.99	0	0	0	0	0	0	0	0	0	93	110	80	--	--	--	--	--	--	--
Cluster-13179.0	7.98	22.33	33.43	15.87	13.14	9.06	7.36	10.92	6.79	9.17	4.77	3.49	25	59	100	46	35	23	21	27	17	25	14	10	--	protein MARD1-like [Aegilops tauschii subsp. tauschii]	--	SubName: Full=Uncharacterized protein {ECO:0000313|EnsemblPlants:TRIAE_CS42_2DL_TGACv1_158085_AA0508360.1};	--	--	zinc-finger of the FCS-type, C2-C2
Cluster-13220.0	0	0.93	0.82	0.09	1.12	0.21	0.19	0	0	1.1	1.31	1.94	0	9	9	1	11	2	2	0	0	11	14	20	--	--	--	--	--	--	--
Cluster-13229.0	0.12	0.57	1.13	0.13	0.28	0	1.18	3.64	2.04	0.69	1.16	1.87	1	4	9	1	2	0	9	24	14	5	9	14	--	--	--	--	--	--	--
Cluster-13251.0	1.53	1.25	4.1	2.6	1.94	1.85	2.3	4.38	4.96	1.73	0.65	1.17	10	7	26	16	11	10	14	23	27	10	4	7	K03123 transcription initiation factor TFIIA small subunit | (RefSeq) transcription initiation factor IIA subunit 2 (A)	PREDICTED: transcription initiation factor IIA subunit 2 [Gossypium raimondii]	RecName: Full=Transcription initiation factor IIA subunit 2; AltName: Full=General transcription factor IIA subunit 2; AltName: Full=Transcription initiation factor IIA gamma chain; Short=TFIIA-gamma;	RecName: Full=Transcription initiation factor IIA subunit 2 {ECO:0000256|PIRNR:PIRNR009415};	Transcription initiation factor IIA, gamma subunit	GO:0005672,transcription factor TFIIA complex; GO:0017025,TBP-class protein binding; GO:0003713,transcription coactivator activity; GO:0003743,translation initiation factor activity; GO:0006952,defense response; GO:0051091,positive regulation of DNA-binding transcription factor activity; GO:0045944,positive regulation of transcription by RNA polymerase II; GO:0051123,RNA polymerase II preinitiati…	Transcription initiation factor IIA, gamma subunit, helical domain
Cluster-13258.0	3.33	7.33	4.24	0	0.68	0	0.21	2.44	3.08	0	0.41	0.64	17	32	21	0	3	0	1	10	13	0	2	3	--	--	--	--	--	--	--
Cluster-1329.0	0	0	0	0	0	0	51.63	11.84	13.74	0	0	0	0	0	0	0	0	0	303	60	72	0	0	0	--	--	--	--	--	--	--
Cluster-13303.0	0.15	58.86	13.57	0	0	0	0	0	0	0	0.32	0.5	1	333	87	0	0	0	0	0	0	0	2	3	--	--	--	--	--	--	--
Cluster-13326.0	0	0	5.13	0	0	0	21.92	21.86	23.92	12.28	10.27	6.87	0	0	6	0	0	0	24	21	22	13	12	8	--	--	--	--	--	--	--
Cluster-13336.0	0	0	0	1.84	0.33	0.7	0.31	0.36	0	4.57	2.13	4.98	0	0	0	6	1	2	1	1	0	14	7	16	K18195 rhamnogalacturonan endolyase [EC:4.2.2.23] | (RefSeq) uncharacterized protein LOC113328856 (A)	PREDICTED: uncharacterized protein LOC109241530 [Nicotiana attenuata]	--	SubName: Full=uncharacterized protein LOC109008947 {ECO:0000313|RefSeq:XP_018844797.1};	--	--	--
Cluster-13361.0	2.62	2.85	3.08	1.5	1	2.37	1.51	3.81	2.34	0.98	2.08	1.21	33	31	38	18	11	25	18	39	25	11	25	14	K01183 chitinase [EC:3.2.1.14] | (RefSeq) hypothetical protein (A)	PREDICTED: pentatricopeptide repeat-containing protein At1g62350 [Elaeis guineensis]	RecName: Full=Pentatricopeptide repeat-containing protein At1g62350;	SubName: Full=Uncharacterized protein {ECO:0000313|EnsemblPlants:GSMUA_Achr8P01850_001};	--	GO:0043231,intracellular membrane-bounded organelle; GO:0004519,endonuclease activity; GO:0003723,RNA binding; GO:0009451,RNA modification	PPR repeat family
Cluster-13382.0	0	0	0	0.48	3.39	0.82	0.49	0	0	4.85	5.71	2.94	0	0	0	2	13	3	2	0	0	19	24	12	--	--	--	--	--	--	--
Cluster-13416.0	0	0.95	0.28	1.15	2.83	2.63	9.96	4.4	7.96	2.15	0.86	1.17	0	3	1	4	9	8	34	13	24	7	3	4	K14488 SAUR family protein | (RefSeq) auxin-responsive protein SAUR71-like (A)	auxin-responsive family protein, partial [Eleocharis dulcis]	RecName: Full=Auxin-responsive protein SAUR71 {ECO:0000305}; AltName: Full=Protein SMALL AUXIN UP RNA 71 {ECO:0000303|PubMed:12036261};	SubName: Full=Auxin-responsive family protein {ECO:0000313|EMBL:AQS22725.1}; Flags: Fragment;	--	GO:0005737,cytoplasm; GO:0009734,auxin-activated signaling pathway; GO:0007275,multicellular organism development; GO:0040008,regulation of growth	Auxin responsive protein
Cluster-1342.0	0	0	0	0	0	0	3.02	2.39	1.78	0	0	0	0	0	0	0	0	0	19	13	10	0	0	0	--	--	--	--	--	--	--
Cluster-13423.0	1.75	6.13	5.59	1.12	2.02	1.48	3.95	1.74	1.48	1.58	1.48	2.48	10	30	31	6	10	7	21	8	7	8	8	13	--	--	--	--	--	--	--
Cluster-13429.0	0	8.63	8.77	0	0	0	0.4	11.54	7.33	0	0	0	0	20	23	0	0	0	1	25	16	0	0	0	--	--	--	--	--	--	--
Cluster-13452.0	0.34	0.78	1.08	0.96	1.26	1.31	3.14	3.12	1.97	1.55	1.76	2.35	7	14	22	19	23	23	62	53	35	29	35	45	K01738 cysteine synthase A [EC:2.5.1.47] | (RefSeq) cysteine synthase-like (A)	PREDICTED: cysteine synthase isoform X1 [Elaeis guineensis]	RecName: Full=Probable S-sulfocysteine synthase, chloroplastic; EC=2.5.1.47; AltName: Full=Beta-substituted Ala synthase 5;1; Short=ARAth-Bsas5;1; AltName: Full=CS26; AltName: Full=O-acetylserine sulfhydrylase; Flags: Precursor;	RecName: Full=Cysteine synthase {ECO:0000256|RuleBase:RU003985}; EC=2.5.1.47 {ECO:0000256|RuleBase:RU003985};	Cystathionine beta-synthase and related enzymes	GO:0009507,chloroplast; GO:0009543,chloroplast thylakoid lumen; GO:0031977,thylakoid lumen; GO:0004124,cysteine synthase activity; GO:0030170,pyridoxal phosphate binding; GO:0016740,transferase activity; GO:0006535,cysteine biosynthetic process from serine; GO:0015979,photosynthesis; GO:0009643,photosynthetic acclimation; GO:0010310,regulation of hydrogen peroxide metabolic process; GO:0090322,re…	Pyridoxal-phosphate dependent enzyme
Cluster-1346.0	0.14	0.36	0.68	0.7	1.99	0.37	0.7	0.82	0.45	1.79	1.69	1.64	4	9	19	19.04	50	9	19	19	11	46	46	43	--	--	--	--	--	--	--
Cluster-13468.0	0.66	0.53	0.36	0.69	0.12	0.24	1.45	0.81	1.37	0.34	0.21	0.17	13	9	7	13	2	4	27	13	23	6	4	3	K05391 cyclic nucleotide gated channel, plant | (RefSeq) cyclic nucleotide-gated ion channel 1-like (A)	PREDICTED: DNA (cytosine-5)-methyltransferase DRM2-like [Phoenix dactylifera]	RecName: Full=DNA (cytosine-5)-methyltransferase DRM2 {ECO:0000305}; EC=2.1.1.37 {ECO:0000305}; AltName: Full=OsDRM2 {ECO:0000303|PubMed:22380881}; AltName: Full=Protein DOMAINS REARRANGED METHYLASE 2 {ECO:0000305};	SubName: Full=DNA (Cytosine-5)-methyltransferase DRM2-like {ECO:0000313|RefSeq:XP_008813372.1};	--	GO:0005634,nucleus; GO:0003886,DNA (cytosine-5-)-methyltransferase activity; GO:0003677,DNA binding	C-5 cytosine-specific DNA methylase
Cluster-13471.0	0	2.51	4.55	0	0	0	0	0	0	0	0	0	0	17	35	0	0	0	0	0	0	0	0	0	--	--	--	--	--	--	--
Cluster-1348.0	0.94	1.82	1.61	0	0	0	4.02	3.11	3.38	3.53	1.49	1.7	6	10	10	0	0	0	24	16	18	20	9	10	--	--	--	--	--	--	--
Cluster-13505.0	0	0.08	0.28	0.29	0.08	0	0.44	1.18	0.81	1.31	1.52	1.35	0	1	4	4	1	0	6	14	10	17	21	18	--	--	--	--	--	--	--
Cluster-13521.0	0	0.78	0.35	0	0	0	1.8	0.56	2.94	0	0	0	0	6	3	0	0	0	15	4	22	0	0	0	--	--	--	--	--	--	--
Cluster-13543.0	0.41	0.55	0.14	1.07	0.23	1.86	1.43	1.67	1.11	1.74	2.7	2.36	6	7	2	15	3	23	20	20	14	23	38	32	--	--	--	--	--	--	--
Cluster-13547.0	0	0.9	0.56	0.23	0.76	0	1.17	2.59	2.49	2.97	5.45	5.4	0	7	5	2	6	0	10	19	19	24	47	45	K10773 endonuclease III [EC:4.2.99.18] | (RefSeq) putative DNA glycosylase At3g47830 (A)	PREDICTED: zinc finger protein 8 [Phoenix dactylifera]	RecName: Full=Zinc finger protein 8 {ECO:0000305};	SubName: Full=zinc finger protein 8 {ECO:0000313|RefSeq:XP_008798912.1};	--	GO:0005634,nucleus; GO:0003700,DNA-binding transcription factor activity; GO:0046872,metal ion binding; GO:0044212,transcription regulatory region DNA binding; GO:0009738,abscisic acid-activated signaling pathway; GO:0009736,cytokinin-activated signaling pathway; GO:0009740,gibberellic acid mediated signaling pathway; GO:0007275,multicellular organism development; GO:0009788,negative regulation o…	C2H2-type zinc finger
Cluster-13584.0	0.1	0	0.34	0.45	0.76	0.73	1.35	1.11	1.05	0.48	0.55	0.52	2	0	7	9	14	13	27	19	19	9	11	10	K06180 23S rRNA pseudouridine1911/1915/1917 synthase [EC:5.4.99.23] | (RefSeq) pentatricopeptide repeat-containing protein At1g20230 isoform X1 (A)	PREDICTED: putative pentatricopeptide repeat-containing protein At1g17630 [Elaeis guineensis]	RecName: Full=Putative pentatricopeptide repeat-containing protein At1g17630;	SubName: Full=putative pentatricopeptide repeat-containing protein At1g17630 {ECO:0000313|RefSeq:XP_008805802.1};	FOG: PPR repeat	GO:0043231,intracellular membrane-bounded organelle; GO:0004519,endonuclease activity; GO:0003723,RNA binding; GO:0031930,mitochondria-nucleus signaling pathway; GO:0009451,RNA modification	PPR repeat
Cluster-13603.0	0.52	1.59	2.81	0	0.1	0	2.18	3.59	2.12	0.38	1.35	2.71	6	16	32	0	1	0	24	34	21	4	15	29	--	--	--	--	--	--	--
Cluster-13616.0	0	0.13	0	1.83	1.72	0.69	0.25	0	0.69	0.52	0	0	0	1	0	15	13	5	2	0	5	4	0	0	--	--	--	--	--	--	--
Cluster-13648.0	0.11	0.32	1.9	0.69	0.44	0.39	1.82	1.14	1.82	0.88	0.98	0.69	4	10	68	24	14	12	63	34	57	29	34	23	K01535 H+-transporting ATPase [EC:3.6.3.6] | (RefSeq) ATPase 10, plasma membrane-type (A)	PREDICTED: ATPase 10, plasma membrane-type isoform X1 [Elaeis guineensis]	RecName: Full=ATPase 10, plasma membrane-type; EC=3.6.3.6; AltName: Full=Proton pump 10;	RecName: Full=Plasma membrane ATPase {ECO:0000256|RuleBase:RU362083}; EC=3.6.3.6 {ECO:0000256|RuleBase:RU362083};	Plasma membrane H+-transporting ATPase	GO:0009507,chloroplast; GO:0016021,integral component of membrane; GO:0009705,plant-type vacuole membrane; GO:0009506,plasmodesma; GO:0005524,ATP binding; GO:0015662,ATPase activity, coupled to transmembrane movement of ions, phosphorylative mechanism; GO:0019829,cation-transporting ATPase activity; GO:0008553,proton-exporting ATPase activity, phosphorylative mechanism; GO:0046872,metal ion bindi…	E1-E2 ATPase
Cluster-13677.0	3.28	5.15	5.5	3.61	5.34	3.44	5.05	3.07	3.86	2.7	1.07	1.7	42	57	69	44	60	37	61	32	42	31	13	20	--	ring finger protein 141 [Quercus suber]	RecName: Full=E3 ubiquitin-protein ligase AIRP2 {ECO:0000305}; EC=2.3.2.27 {ECO:0000269|PubMed:21969385}; AltName: Full=Protein ABA INSENSITIVE RING PROTEIN 2 {ECO:0000303|PubMed:21969385}; Short=AtAIRP2 {ECO:0000303|PubMed:21969385}; AltName: Full=RING-type E3 ubiquitin transferase AIRP2 {ECO:0000305};	SubName: Full=Uncharacterized protein {ECO:0000313|EMBL:KDP24459.1};	Predicted E3 ubiquitin ligase	GO:0005829,cytosol; GO:0061630,ubiquitin protein ligase activity; GO:0009737,response to abscisic acid; GO:0009651,response to salt stress; GO:0006511,ubiquitin-dependent protein catabolic process	Zinc finger, C3HC4 type (RING finger)
Cluster-13681.0	0.2	0	0.14	0.49	2.76	1.84	0.78	0.91	0.55	0.38	0.49	0.44	3	0	2	7	36	23	11	11	7	5	7	6	--	--	--	--	--	--	--
Cluster-13700.0	0	0	0	0	0	0	3.32	2.03	4.82	1.23	0.96	1.38	0	0	0	0	0	0	17	9	22	6	5	7	--	--	--	--	--	--	--
Cluster-13719.0	0	0.12	0.1	5.08	2.64	1.44	0.75	0.62	0.48	3.37	4.33	3.82	0	1	1	48	23	12	7	5	4	30	41	35	--	--	--	--	--	--	--
Cluster-13723.0	3.56	8.91	3.51	0	0.16	0	0.29	0	0	1.84	1.3	0.45	26	56	25	0	1	0	2	0	0	12	9	3	--	--	--	--	--	--	--
Cluster-13726.0	0.17	0.1	0	0	0	0	0	0	0	2.68	1.35	1.49	2	1	0	0	0	0	0	0	0	28	15	16	--	--	--	--	--	--	--
Cluster-13733.0	1.27	4.87	3	0.21	0	0.47	0.21	0	0	0	0.1	0	13	42.93	30	2	0	4	2	0	0	0	1	0	--	--	--	--	--	--	--
Cluster-13759.0	0	0.24	0.07	0.15	0.39	1.97	0	0.25	0	3.08	3.77	4.58	0	3	1	2	5	24	0	3	0	40	52	61	--	--	--	--	--	--	--
Cluster-13776.0	0.9	0.58	0.74	2.24	1.09	1.13	0.47	0.21	1.25	0.44	0.35	0	16	9	13	38	17	17	8	3	19	7	6	0	--	--	--	--	--	--	--
Cluster-13811.0	0	0.6	0.39	0	0.15	5.07	2.73	0	0.76	9.48	13.48	10.45	0	4	3	0	1	33	20	0	5	66	100	75	--	--	--	--	--	--	--
Cluster-13828.0	0.12	0.21	2.15	0.34	0	0.25	1.54	1.31	0.94	0.23	0.41	0.32	4	6	71	11	0	7	49	36	27	7	13	10	--	--	--	--	--	--	--
Cluster-13842.0	0	1.45	0.8	0.17	0.54	0	1.67	5.99	2.8	1.4	2.46	0.85	0	8	5	1	3	0	10	31	15	8	15	5	--	--	--	--	--	--	--
Cluster-13851.0	2.25	1.54	5.62	0	0	0	1.21	1.17	2.72	4.46	4.37	4.3	12	7	29	0	0	0	6	5	12	21	22	21	--	--	--	--	--	--	--
Cluster-13865.0	0	0.54	1.92	0.5	0	1.7	0	2.91	5.84	6.33	7.77	8.9	0	1	4	1	0	3	0	5	10	12	16	18	--	--	--	--	--	--	--
Cluster-13867.0	0	0.05	0.69	0.57	1.39	1.02	0.29	0.28	0.32	0.6	0.43	0.25	0	1	15	12	27	19	6	5	6	12	9	5	K05391 cyclic nucleotide gated channel, plant | (RefSeq) putative cyclic nucleotide-gated ion channel 15 (A)	Ribonuclease H domain [Macleaya cordata]	--	SubName: Full=Ribonuclease H domain {ECO:0000313|EMBL:OVA15314.1};	FOG: Reverse transcriptase	GO:0003676,nucleic acid binding; GO:0004523,RNA-DNA hybrid ribonuclease activity	Domain of unknown function (DUF4283)
Cluster-13871.0	0	16.64	2.71	0.2	4.76	0	0	0	0	2.96	5.54	2.45	0	76	14	1	22	0	0	0	0	14	28	12	--	--	--	--	--	--	--
Cluster-13894.0	0.58	3.55	11.2	0.15	0	1.22	4.66	9.55	5.74	1.47	0.77	0.95	4	21	75	1	0	7	30	53	33	9	5	6	--	--	--	--	--	--	--
Cluster-1390.0	0	0	0	0	0	0	3.69	1.71	0.41	6.21	5.81	6.56	0	0	0	0	0	0	20	8	2	32	32	35	--	--	--	--	--	--	--
Cluster-13904.0	7.4	2.87	0.86	0.83	0.07	0.5	1.79	0.45	0.92	0.4	0.95	1.19	122	41	14	13	1	7	28	6	13	6	15	18	K12120 phytochrome A | (RefSeq) phytochrome A1-like (A)	Reverse transcriptase zinc-binding domain [Macleaya cordata]	--	SubName: Full=Reverse transcriptase zinc-binding domain {ECO:0000313|EMBL:OVA15951.1};	FOG: Reverse transcriptase	GO:0003676,nucleic acid binding; GO:0003964,RNA-directed DNA polymerase activity	zinc-binding in reverse transcriptase
Cluster-13931.0	2.13	1.11	2.21	8.11	4.68	5.48	6.94	2.08	7.54	7.54	7.79	8.27	9	4	9	32	17	19	27	7	26	28	31	32	--	--	--	--	--	--	--
Cluster-13939.0	0	1.6	1.71	0.21	0	0	1.57	1.7	1.86	0.11	0.1	0.21	0	14	17	2	0	0	15	14	16	1	1	2	--	--	--	--	--	--	--
Cluster-13956.1	0.21	0	0	0.22	2.41	1.01	3.59	3.12	1.37	0.12	0.44	0	2	0	0	2	20	8	32	24	11	1	4	0	--	Uncharacterized protein TCM_001101 [Theobroma cacao]	--	SubName: Full=Uncharacterized protein {ECO:0000313|EMBL:EOX92093.1};	--	--	--
Cluster-1396.0	0.53	1.65	0	4.12	3.66	1.28	0	0.66	0.21	0.6	0.37	0	3	8	0	22	18	6	0	3	1	3	2	0	--	--	--	--	--	--	--
Cluster-13976.0	2.98	0.63	5.28	1.15	0	0	3.76	3.35	3.56	1.07	1.14	1.03	22	4	38	8	0	0	26	20	22	7	8	7	--	--	--	--	--	--	--
Cluster-13978.0	0	0.66	1.02	0	0	0	0	0	0	2.23	3.88	1.69	0	4	7	0	0	0	0	0	0	14	26	11	--	--	--	--	--	--	--
Cluster-13983.1	0.14	0	0.35	7.13	0.77	2.1	1.94	3.09	2.71	4.32	5.28	4.88	2	0	5	100	10	26	27	37	34	57	74	66	--	--	--	--	--	--	--
Cluster-1399.0	0	0	0	0	0	0	6.51	1.51	5.28	0	0	0.17	0	0	0	0	0	0	40	8	29	0	0	1	--	--	--	--	--	--	--
Cluster-13994.0	11.06	1.44	0.42	0.87	1.42	3.73	1.11	0.26	0.5	3.25	2.38	3.8	54	6	2	4	6	15	5	1	2	14	11	17	--	Os01g0748300 [Oryza sativa Japonica Group]	--	SubName: Full=Os01g0748300 protein {ECO:0000313|EMBL:BAS74336.1};	--	--	Senescence regulator
Cluster-13995.0	1.35	0.47	0.28	0.86	0	0.81	0.29	0	0.32	2.28	1.57	3.1	10	3	2	6	0	5	2	0	2	15	11	21	--	--	--	--	--	--	--
Cluster-14030.0	0.39	0.97	0.13	1.08	0.15	1.68	0	0	0	0.5	0.61	0.42	6	13	2	16	2	22	0	0	0	7	9	6	--	--	--	--	--	--	--
Cluster-14036.1	0	0	0.17	0	0	0	3.4	2.49	2.81	0.38	0	0	0	0	1	0	0	0	19	12	14	2	0	0	K09286 EREBP-like factor | (RefSeq) LOW QUALITY PROTEIN: ethylene-responsive transcription factor RAP2-6 (A)	ethylene-responsive transcription factor ABR1-like [Momordica charantia]	RecName: Full=Ethylene-responsive transcription factor RAP2-6; AltName: Full=Protein RELATED TO APETALA2 6;	SubName: Full=Uncharacterized protein {ECO:0000313|EnsemblPlants:TRIAE_CS42_3B_TGACv1_225151_AA0805500.1};	--	GO:0005634,nucleus; GO:0003677,DNA binding; GO:0003700,DNA-binding transcription factor activity; GO:0034605,cellular response to heat; GO:0009658,chloroplast organization; GO:0006952,defense response; GO:0009873,ethylene-activated signaling pathway; GO:0045893,positive regulation of transcription, DNA-templated; GO:0009737,response to abscisic acid; GO:0009409,response to cold; GO:0009753,respon…	AP2 domain
Cluster-14046.0	0.08	0.52	0.69	0.28	0.43	0.58	1.52	1.44	1.33	0.72	0.6	0.58	2	12	18	7	10	13	38	31	30	17	15	14	--	--	--	--	--	--	--
Cluster-14072.0	0	0.98	5.05	0	0	0	3	2.26	1.17	0.16	0.89	0.61	0	6	35	0	0	0	20	13	7	1	6	4	--	PREDICTED: uncharacterized protein At4g08330, chloroplastic [Elaeis guineensis]	--	SubName: Full=Uncharacterized protein {ECO:0000313|EMBL:JAE12463.1};	--	GO:0033743,peptide-methionine (R)-S-oxide reductase activity	--
Cluster-14080.0	0	0.89	0.31	1.46	1.41	6.26	2.46	2.85	5.14	0.69	1.13	1	0	5	2	9	8	34	15	15	28	4	7	6	--	--	--	--	--	--	--
Cluster-14092.0	0	1.18	0	2.99	1.04	1.9	0.12	0.98	0.27	0.13	0.24	0	0	9	0	25	8	14	1	7	2	1	2	0	--	--	--	--	--	--	--
Cluster-14133.0	0	0.13	0.9	1.63	0.25	0.26	5.17	2.04	3.27	0.99	2.09	1.56	0	1	8	14	2	2	44	15	25	8	18	13	--	--	--	--	--	--	--
Cluster-14135.1	1.2	2.22	0.86	1.01	1.1	1.58	4.59	3.4	4.12	2.68	2.77	4.17	10	16	7	8	8	11	36	23	29	20	22	32	--	--	--	--	--	--	--
Cluster-14137.0	2.64	0.26	0.08	0.12	0.09	0.13	0.64	0.18	0.22	0.54	0.87	0.66	70	6	2	3	2	3	16	4	5	13	22	16	K12667 oligosaccharyltransferase complex subunit delta (ribophorin II) | (RefSeq) dolichyl-diphosphooligosaccharide--protein glycosyltransferase subunit 2 (A)	PREDICTED: uncharacterized protein LOC107009830 [Solanum pennellii]	RecName: Full=Putative ribonuclease H protein At1g65750; EC=3.1.26.4;	SubName: Full=T23E23.16 {ECO:0000313|EMBL:AAF87143.1};	FOG: Reverse transcriptase	GO:0046872,metal ion binding; GO:0003676,nucleic acid binding; GO:0004523,RNA-DNA hybrid ribonuclease activity	zinc-binding in reverse transcriptase
Cluster-14160.0	3.57	0.8	0.14	0	0	0	1.03	3.57	3.77	0.62	1.3	1.35	26	5	1	0	0	0	7	21	23	4	9	9	--	--	--	--	--	--	--
Cluster-14174.0	0	0.06	0	1.57	0.25	1.12	0.47	0.14	0.06	0.49	0.12	0.54	0	1	0	27	4	17	8	2	1	8	2	9	--	LOW QUALITY PROTEIN: crocetin glucosyltransferase, chloroplastic-like [Asparagus officinalis]	--	--	--	--	gag-polypeptide of LTR copia-type
Cluster-1418.0	0	0	0	0	0	0	3.75	2.71	4.49	0	0	0	0	0	0	0	0	0	16	10	17	0	0	0	--	--	--	--	--	--	--
Cluster-14204.0	2.22	4.69	3.93	2.34	0.69	0.24	0.11	0.87	0.12	0.11	0.11	0.11	22	40	38	22	6	2	1	7	1	1	1	1	--	--	--	--	--	--	--
Cluster-14205.0	0	0	0	0	0	0	4.88	2.61	2.1	0	0	0	0	0	0	0	0	0	26	12	10	0	0	0	--	--	--	--	--	--	--
Cluster-14216.0	0	1.85	3.63	0	0.41	0	4.16	4.16	3.39	1.39	2.97	1.15	0	9	20	0	2	0	22	19	16	7	16	6	--	--	--	--	--	--	--
Cluster-14236.0	0	0.96	5.1	0	0	0	10.73	12.86	16.44	1.4	0.86	2.2	0	2	12	0	0	0	24	25	32	3	2	5	--	--	--	--	--	--	--
Cluster-14238.0	4.35	4.89	2.32	0.17	0	0.19	1.56	0.4	0.77	1.64	1.36	1.58	27	26	14	1	0	1	9	2	4	9	8	9	--	--	--	--	--	--	--
Cluster-14245.0	0	5.32	3.36	0	0	0	2.47	3.66	1.61	2.95	6.5	6.66	0	14	10	0	0	0	7	9	4	8	19	19	--	hypothetical protein AXF42_Ash005880 [Apostasia shenzhenica]	--	SubName: Full=Uncharacterized protein {ECO:0000313|EMBL:PKA65546.1};	--	--	--
Cluster-14344.0	2.36	4.78	6.09	1.61	3.23	1.13	1.88	1.3	2.1	1.8	2.35	2.3	20.04	35	50.55	13	24	8	15	8.98	15	13.62	18.98	18	--	--	--	--	--	--	--
Cluster-14349.0	0	0.29	0.26	0	0	0	3.49	5.89	4.24	4.22	4.46	2.96	0	1	1	0	0	0	13	19	14	15	17	11	--	--	--	--	--	--	--
Cluster-1436.0	0	0	0	0	0	0	0.71	2.37	1.42	0.05	0	0.05	0	0	0	0	0	0	15	43	27	1	0	1	K12598 ATP-dependent RNA helicase DOB1 [EC:3.6.4.13] | (RefSeq) DExH-box ATP-dependent RNA helicase DExH10-like (A)	PREDICTED: uncharacterized protein LOC108663047 [Theobroma cacao]	RecName: Full=Uncharacterized mitochondrial protein AtMg01250; AltName: Full=ORF102;	SubName: Full=Uncharacterized protein {ECO:0000313|EMBL:EOY06956.1};	FOG: Reverse transcriptase	GO:0005739,mitochondrion	Reverse transcriptase (RNA-dependent DNA polymerase)
Cluster-14390.0	0	0.42	1.75	2.57	2.38	3.21	1.17	1.66	0.87	5.2	4.24	2.52	0	3	14	20	17	22	9	11	6	38	33	19	--	--	--	--	--	--	--
Cluster-14406.0	4.27	0.62	1.37	3.1	8.42	10.41	1.28	6.77	1.91	1.65	1.55	2.03	32	4	10	22	55	65	9	41	12	11	11	14	--	--	--	--	--	--	--
Cluster-14446.0	0	0	0	0	0	0	4.72	0.61	8.6	0	0.26	0.53	0	0	0	0	0	0	18	2	29	0	1	2	--	--	--	--	--	--	--
Cluster-14464.0	0.97	0.27	0.85	0.63	1.48	0.83	0.25	0.2	0.43	1.37	1.57	1.78	29	7	25	18	39	21	7	5	11	37	45	49	--	--	--	--	--	--	--
Cluster-14473.0	3.8	1.74	0	0	0	0	0	0	0	0.16	0.08	0.16	53	21	0	0	0	0	0	0	0	2	1	2	--	--	--	--	--	--	--
Cluster-14486.0	0.62	0.59	2.1	0.68	0	0.13	1.53	0.67	0.72	0.4	0.57	0.32	17	14	57	18	0	3	40	15	17	10	15	8	--	--	--	--	--	--	--
Cluster-14516.0	0	0.06	0.03	0.08	0	0.06	1.74	0.74	0.44	0.31	0.18	0.11	0	2	1	3	0	2	66	24	15	11	7	4	--	--	--	--	--	--	--
Cluster-14529.0	0.48	0.19	0.67	4.97	2.61	8.96	0	0	0	1.09	0.68	1.94	3	1	4	29	14	46	0	0	0	6	4	11	--	--	--	--	--	--	--
Cluster-1456.0	0	0	0	0	0	0	1.78	13.6	7.18	6.92	6.3	4.88	0	0	0	0	0	0	10	66	36	37	36	27	--	--	--	--	--	--	--
Cluster-14569.0	1.17	16.47	25.93	0	0	0	2.28	3.81	6	0	0	0	5	60	107	0	0	0	9	13	21	0	0	0	--	hypothetical protein MIMGU_mgv1a022029mg [Erythranthe guttata]	RecName: Full=Zinc finger CCCH domain-containing protein 43; Short=AtC3H43; AltName: Full=Zinc finger CCCH domain-containing protein ZFN-like 6;	SubName: Full=Uncharacterized protein {ECO:0000313|EMBL:EYU40387.1};	CCCH-type Zn-finger protein	GO:0005634,nucleus; GO:0003677,DNA binding; GO:0046872,metal ion binding	Zinc finger C-x8-C-x5-C-x3-H type (and similar)
Cluster-14610.0	0.72	1.13	1.99	0.26	0.84	1.17	4.43	3.31	6.77	1.09	0	0.79	3	4	8	1	3	4	17	11	23	4	0	3	--	--	--	--	--	--	--
Cluster-14638.0	1.5	3.95	2.13	0	0.22	0	6.87	6.08	4.54	0.42	0.2	0	8	18	11	0	1	0	34	26	20	2	1	0	--	--	--	--	--	--	--
Cluster-14694.0	3.38	1.24	0	0	0	0	5.24	0.53	6.93	0	0	0	16	5	0	0	0	0	23	2	27	0	0	0	--	--	--	--	--	--	--
Cluster-14700.0	0.49	1.53	1.97	0.76	0.78	0.54	1.48	2.37	2.43	0.76	0.64	0.66	13	35	51	19	18	12	37	51	55	18	16	16	K09527 DnaJ homolog subfamily C member 7 | (RefSeq) TPR repeat-containing thioredoxin TTL1-like (A)	PREDICTED: inactive TPR repeat-containing thioredoxin TTL3-like [Elaeis guineensis]	RecName: Full=Inactive TPR repeat-containing thioredoxin TTL3; AltName: Full=Tetratricopeptide repeat thioredoxin-like 3; AltName: Full=VH1-interacting TPR-containing protein;	SubName: Full=TPR repeat-containing thioredoxin TTL1-like isoform X1 {ECO:0000313|RefSeq:XP_008778366.1};	FOG: TPR repeat	GO:0005623,cell; GO:0009734,auxin-activated signaling pathway; GO:0009742,brassinosteroid mediated signaling pathway; GO:0045454,cell redox homeostasis; GO:0010305,leaf vascular tissue pattern formation; GO:0006970,response to osmotic stress	Tetratricopeptide repeat
Cluster-14701.0	0.25	0.44	1.95	0.4	0	0	2.03	4.71	1.66	1	1.34	0.14	2	3	15	3	0	0	15	30	11	7	10	1	--	--	--	--	--	--	--
Cluster-14733.0	2.7	2.25	1.98	0.44	1.35	0.8	1.25	1.35	1.59	0.28	1.06	0.37	32	23	23	5	14	8	14	13	16	3	12	4	--	PREDICTED: LEAF RUST 10 DISEASE-RESISTANCE LOCUS RECEPTOR-LIKE PROTEIN KINASE-like 1.5 [Phoenix dactylifera]	--	SubName: Full=LEAF RUST 10 DISEASE-RESISTANCE LOCUS RECEPTOR-LIKE PROTEIN KINASE-like 1.5 {ECO:0000313|RefSeq:XP_008808727.1};	--	GO:0016301,kinase activity	Wall-associated receptor kinase galacturonan-binding
Cluster-1475.0	0	16.54	30.07	0	0	0	0	0	0	0	0	0.37	0	83	171	0	0	0	0	0	0	0	0	2	--	--	--	--	--	--	--
Cluster-14761.0	2.83	5.56	6.4	1.71	2.74	2.25	5.92	4.54	3.54	3.64	3.79	3.27	33	56	73	19	28	22	65	43	35	38	42	35	K01640 hydroxymethylglutaryl-CoA lyase [EC:4.1.3.4] | (RefSeq) hydroxymethylglutaryl-CoA lyase, mitochondrial-like (A)	hypothetical protein AQUCO_00900437v1 [Aquilegia coerulea]	RecName: Full=Hydroxymethylglutaryl-CoA lyase, mitochondrial; Short=HL; Short=HMG-CoA lyase; EC=4.1.3.4; AltName: Full=3-hydroxy-3-methylglutarate-CoA lyase;	SubName: Full=Uncharacterized protein {ECO:0000313|EnsemblPlants:HORVU3Hr1G038140.8};	Hydroxymethylglutaryl-CoA lyase	GO:0005759,mitochondrial matrix; GO:0005739,mitochondrion; GO:0004419,hydroxymethylglutaryl-CoA lyase activity; GO:0046872,metal ion binding; GO:0046951,ketone body biosynthetic process	HMGL-like
Cluster-14768.0	1.32	1.2	1.81	0	0	3.36	0.79	2.19	0.18	6.45	3.41	4.48	9	7	12	0	0	19	5	12	1	39	22	28	--	--	--	--	--	--	--
Cluster-14807.0	0	0.35	0	0	0	0	0	0	0.18	5.56	4.42	5.05	0	2	0	0	0	0	0	0	1	33	28	31	--	--	--	--	--	--	--
Cluster-14810.0	3.13	0.97	1.05	0	0	0	6.11	1.09	1.42	0	0	0	67	18	22	0	0	0	124	19	26	0	0	0	--	--	--	--	--	--	--
Cluster-14814.0	29.41	24.13	18.57	11.86	62.52	35.53	18.73	10.21	14.96	9.62	11.6	7.97	277	196	171	106	515	280	166	78	119	81	104	69	--	--	--	--	--	--	--
Cluster-14840.1	3.82	2.78	3.68	0	0	0	2.89	1.11	1.09	3.7	4.38	7.06	13	8	12	0	0	0	9	3	3	11	14	22	--	--	--	--	--	--	--
Cluster-14859.0	0.55	0.49	0.39	0.93	0.38	1.8	0.18	0.21	0.35	0.28	0.04	0.18	13	10	9	21	8	36	4	4	7	6	1	4	--	PREDICTED: uncharacterized protein LOC103702341 isoform X1 [Phoenix dactylifera]	--	SubName: Full=uncharacterized protein LOC103702341 isoform X1 {ECO:0000313|RefSeq:XP_017697345.1};	--	--	Plant protein of unknown function (DUF936)
Cluster-14863.0	0	0.05	0.21	0.4	2.43	0.8	0.84	0.31	1.66	0.05	0	0	0	1	5	9	51	16	19	6	34	1	0	0	--	--	--	--	--	--	--
Cluster-14865.0	1.11	1.89	2.22	0.96	0.68	0.71	1.03	1.12	1.51	1.61	1.16	2.17	35	52	69	29	19	19	31	29	41	46	35	63	K01082 3'(2'), 5'-bisphosphate nucleotidase [EC:3.1.3.7] | (RefSeq) putative PAP-specific phosphatase, mitochondrial (A)	PREDICTED: putative PAP-specific phosphatase, mitochondrial [Elaeis guineensis]	RecName: Full=Putative PAP-specific phosphatase, mitochondrial; EC=3.1.3.7; AltName: Full=3'(2'),5'-bisphosphate nucleotidase; AltName: Full=3'(2'),5-bisphosphonucleoside 3'(2')-phosphohydrolase; AltName: Full=DPNPase; Flags: Precursor;	SubName: Full=putative PAP-specific phosphatase, mitochondrial isoform X1 {ECO:0000313|RefSeq:XP_008795434.1};	Salt-sensitive 3'-phosphoadenosine-5'-phosphatase HAL2/SAL1	GO:0009507,chloroplast; GO:0005739,mitochondrion; GO:0008441,3'(2'),5'-bisphosphate nucleotidase activity; GO:0046872,metal ion binding; GO:0046854,phosphatidylinositol phosphorylation	Inositol monophosphatase family
Cluster-14881.0	0	0.56	1.02	1.05	0	0.05	0.68	0.05	2.29	0	0	0.09	0	12	25	25	0	1	16	1	49	0	0	2	K01593 aromatic-L-amino-acid/L-tryptophan decarboxylase [EC:4.1.1.28 4.1.1.105] | (RefSeq) tyrosine/DOPA decarboxylase (A)	PREDICTED: uncharacterized protein LOC105044482 [Elaeis guineensis]	--	SubName: Full=Uncharacterized protein {ECO:0000313|EMBL:PKU78926.1};	--	--	Protein of unknown function (DUF674)
Cluster-14897.0	0	0.26	0.98	0	0	0	4.16	2.01	2.97	1.24	0.86	0.97	0	3	13	0	0	0	53	22	34	15	11	12	--	--	--	--	--	--	--
Cluster-1490.0	0.19	0.5	0.25	2.33	1.81	0.97	1.32	0.65	0.51	0.86	0.96	0.32	4	9	5	46	33	17.01	26	11	9	16	19	6	K19026 spatacsin | (RefSeq) uncharacterized LOC107760795 (A)	PREDICTED: uncharacterized protein LOC103936764 [Pyrus x bretschneideri]	RecName: Full=Putative ribonuclease H protein At1g65750; EC=3.1.26.4;	SubName: Full=Uncharacterized protein {ECO:0000313|EMBL:CCA66009.1};	FOG: Reverse transcriptase	GO:0046872,metal ion binding; GO:0003676,nucleic acid binding; GO:0004523,RNA-DNA hybrid ribonuclease activity	Reverse transcriptase (RNA-dependent DNA polymerase)
Cluster-14906.0	0	1.53	3.43	0	0	0	0.28	2.39	1.04	0.1	0.37	1.25	0	15	38	0	0	0	3	22	10	1	4	13	--	--	--	--	--	--	--
Cluster-14911.0	1.12	0.22	0	0.33	0.04	0.42	0	0.43	0	1.03	1.14	1.49	35	6	0	10	1	11	0	11	0	29	34	43	K05391 cyclic nucleotide gated channel, plant | (RefSeq) putative cyclic nucleotide-gated ion channel 15 (A)	uncharacterized protein LOC110036963 [Phalaenopsis equestris]	--	SubName: Full=Uncharacterized protein {ECO:0000313|EMBL:CDP14239.1};	FOG: Reverse transcriptase	--	Domain of unknown function (DUF4283)
Cluster-14935.0	0.07	0.08	0.14	0	0	0.16	0	0.08	0.08	1.67	1.07	0.37	1	1	2	0	0	2	0	1	1	22	15	5	K06943 nucleolar GTP-binding protein | (RefSeq) uncharacterized protein LOC108835530 (A)	Reverse transcriptase zinc-binding domain [Macleaya cordata]	RecName: Full=Putative ribonuclease H protein At1g65750; EC=3.1.26.4;	SubName: Full=Reverse transcriptase zinc-binding domain {ECO:0000313|EMBL:OVA08152.1};	FOG: Reverse transcriptase	GO:0046872,metal ion binding; GO:0003676,nucleic acid binding; GO:0004523,RNA-DNA hybrid ribonuclease activity	zinc-binding in reverse transcriptase
Cluster-14974.0	1.59	2	2.58	6.84	0.76	0.63	2.82	1.14	1.1	0	0.28	0.29	12	13	19	49	5	4	20	7	7	0	2	2	--	--	--	--	--	--	--
Cluster-14981.0	0.1	0.56	1.46	0.08	0.58	0.73	0.43	0.13	0.57	1.31	1.24	1.51	4	19	56	3	20	24	16	4	19	46	46	54	--	--	--	--	--	--	--
Cluster-14983.0	0	0	0	0	0	0	10.64	3.08	3.75	0	0	0	0	0	0	0	0	0	76	19	24	0	0	0	--	--	--	--	--	--	--
Cluster-14999.0	0	0.46	2.15	0	0	0	0	0	0	2.6	2.86	3.88	0	9	48	0	0	0	0	0	0	53	62	81	--	--	--	--	--	--	--
Cluster-150.0	0.84	2.42	1.39	1.05	0	0	1.88	3.48	2.64	0.88	0.94	0.86	16	40	26	19	0	0	34	54	43	15	17	15	--	--	--	--	--	--	--
Cluster-15053.0	0.17	0	0.51	0.23	0.25	0.13	0.06	0.41	0.39	0.81	1.29	1.09	3	0	9	4	4	2	1	6	6	13	22	18	K09840 9-cis-epoxycarotenoid dioxygenase [EC:1.13.11.51] | (RefSeq) 9-cis-epoxycarotenoid dioxygenase NCED6, chloroplastic-like (A)	PREDICTED: 9-cis-epoxycarotenoid dioxygenase NCED6, chloroplastic-like [Elaeis guineensis]	RecName: Full=9-cis-epoxycarotenoid dioxygenase 1, chloroplastic; EC=1.13.11.51 {ECO:0000269|PubMed:12495810, ECO:0000269|PubMed:20884803}; AltName: Full=Protein VIVIPAROUS14 {ECO:0000303|PubMed:9188535}; Short=VP-14; Short=VP14 {ECO:0000303|PubMed:9188535}; Flags: Precursor;	SubName: Full=9-cis-epoxycarotenoid dioxygenase NCED6, chloroplastic-like {ECO:0000313|RefSeq:XP_008804455.2};	Beta, beta-carotene 15,15'-dioxygenase and related enzymes	GO:0009570,chloroplast stroma; GO:0045549,9-cis-epoxycarotenoid dioxygenase activity; GO:0046872,metal ion binding; GO:0009688,abscisic acid biosynthetic process	Retinal pigment epithelial membrane protein
Cluster-15057.0	0.19	2	0.79	0.81	0	0	3.57	5.21	2.27	0	0	0	2	18	8	8	0	0	35	44	20	0	0	0	K09286 EREBP-like factor | (RefSeq) ethylene-responsive transcription factor RAP2-6 isoform X1 (A)	PREDICTED: ethylene-responsive transcription factor ABR1-like [Elaeis guineensis]	RecName: Full=Ethylene-responsive transcription factor ABR1; AltName: Full=Protein ABA REPRESSOR 1;	SubName: Full=ethylene-responsive transcription factor ERF110-like {ECO:0000313|RefSeq:XP_008785849.1};	--	GO:0005634,nucleus; GO:0003677,DNA binding; GO:0003700,DNA-binding transcription factor activity; GO:0009738,abscisic acid-activated signaling pathway; GO:0050832,defense response to fungus; GO:0009873,ethylene-activated signaling pathway; GO:0009788,negative regulation of abscisic acid-activated signaling pathway; GO:0009737,response to abscisic acid; GO:0009749,response to glucose; GO:0006970,r…	AP2 domain
Cluster-15079.1	2.33	2.14	1.64	0.78	2.82	0.59	1.05	1.82	1.17	0.14	0.26	0.13	19	15	13	6	20	4	8	12	8	1	2	1	--	--	--	--	--	--	--
Cluster-15087.0	0.15	11.59	17	0	0.46	0	0	0	0.64	0.61	0.57	0.83	1.11	74	123	0	3	0	0	0	4	4	4	5.68	--	--	--	--	--	--	--
Cluster-15087.2	4.18	1.23	1.73	10.93	41.2	15.48	4.29	2.09	1.78	1.66	1.11	2.05	20	5	8	49	170	61	19	8	7	7	5	9	--	--	--	--	--	--	--
Cluster-15087.5	0.15	4.67	4.28	1.31	7.27	7.42	0.66	2.1	1.11	5.55	6.5	7.72	1	26	27	8	41	40	4	10.99	6	32	40	46	--	--	--	--	--	--	--
Cluster-15123.0	0.97	0.72	0.53	1.81	1.97	4.88	0.8	1.61	2.02	1	0.87	1.39	28	18	15	50	50	119	22	38	50	26	24	37	K03063 26S proteasome regulatory subunit T3 | (RefSeq) 26S protease regulatory subunit 6B homolog (A)	PREDICTED: BTB/POZ domain-containing protein At1g03010-like isoform X1 [Musa acuminata subsp. malaccensis]	RecName: Full=BTB/POZ domain-containing protein At1g03010;	SubName: Full=BTB/POZ domain-containing protein {ECO:0000313|EMBL:PKU63703.1};	--	GO:0009860,pollen tube growth; GO:0016567,protein ubiquitination	NPH3 family
Cluster-15132.0	0	0.04	0.37	2.01	2.43	1.51	0	0	0	0.08	0.11	0.16	0	1	10	53	59	35	0	0	0	2	3	4	--	Putative F-box protein [Morus notabilis]	RecName: Full=F-box protein At4g00893;	SubName: Full=Putative F-box protein {ECO:0000313|EMBL:EXB37361.1};	--	--	Protein of unknown function (DUF295)
Cluster-15135.0	2.65	2.62	2.46	0	0.08	0	0	0	0	0	0	0	71	61	65	0	2	0	0	0	0	0	0	0	--	--	--	--	--	--	--
Cluster-1514.0	0	0	0	0	0	0	1.84	0.53	0.9	2.42	2.04	1.29	0	0	0	0	0	0	16	4	7	20	18	11	--	--	--	--	--	--	--
Cluster-15142.0	0.44	0	0	0.26	1	0.27	0	0	0	0.62	1.15	0.37	11.54	0.04	0.01	6.5	23.15	5.99	0	0	0	14.75	28.99	8.91	K11367 chromodomain-helicase-DNA-binding protein 1 [EC:3.6.4.12] | (RefSeq) protein CHROMATIN REMODELING 5-like isoform X1 (A)	protein CHROMATIN REMODELING 5-like isoform X5 [Asparagus officinalis]	RecName: Full=Protein CHROMATIN REMODELING 5 {ECO:0000303|PubMed:16547115}; Short=AtCHR5; EC=3.6.4.-;	SubName: Full=SNF2-related {ECO:0000313|EMBL:OVA13749.1};	Chromodomain-helicase DNA-binding protein	GO:0005634,nucleus; GO:0009506,plasmodesma; GO:0005524,ATP binding; GO:0003677,DNA binding; GO:0004386,helicase activity; GO:0016569,covalent chromatin modification	--
Cluster-15213.0	0.16	0.14	0.46	0.94	0.78	0.67	0.17	0	0.05	0.77	0.6	1.33	4	3	11	22	17	14	4	0	1	17	14	30	--	Proline transporter 1 [Ananas comosus]	RecName: Full=Proline transporter 1; AltName: Full=OsPROT;	SubName: Full=Proline transporter 1 {ECO:0000313|EMBL:OAY70954.1};	Amino acid transporters	GO:0016021,integral component of membrane; GO:0005886,plasma membrane; GO:0015171,amino acid transmembrane transporter activity; GO:0003333,amino acid transmembrane transport	Transmembrane amino acid transporter protein
Cluster-1522.0	0	0	0	0	0	0	0	0.67	2.16	2.02	2.65	3.32	0	0	0	0	0	0	0	3	10	10	14	17	--	--	--	--	--	--	--
Cluster-15280.0	0.58	0.85	0.3	0.46	0	0	2.8	1.26	2.61	0	0.46	0.16	4	5	2	3	0	0	18	7	15	0	3	1	--	--	--	--	--	--	--
Cluster-15282.0	4.67	5.94	7.14	1.51	1.88	4.68	5.04	3.04	5.91	3.68	1.29	3.54	23	25	34	7	8	19	23	12	24	16	6	16	--	PREDICTED: uncharacterized protein LOC105966808 isoform X1 [Erythranthe guttata]	--	SubName: Full=uncharacterized protein LOC109016147 {ECO:0000313|RefSeq:XP_018854141.1};	FOG: Reverse transcriptase	--	Reverse transcriptase-like
Cluster-15292.0	0.3	0.17	0	3.33	8.61	8.29	0.16	1.67	1.08	0.84	1.26	1.3	2	1	0	21	50	46	1	9	6	5	8	8	--	--	--	--	--	--	--
Cluster-15294.1	0.22	0.26	2.42	0.08	0.08	0	1.8	2.73	0.78	0	0	0.08	3	3	32	1	1	0	23	30	9	0	0	1	K24028 salicylic acid 3-hydroxylase [EC:1.14.11.-] | (RefSeq) protein DOWNY MILDEW RESISTANCE 6-like (A)	PREDICTED: uncharacterized protein LOC107881990 [Prunus mume]	--	SubName: Full=Uncharacterized protein {ECO:0000313|EMBL:EMJ21562.1}; Flags: Fragment;	--	--	--
Cluster-15338.0	0	9.34	4.13	0	1.26	0	0.79	20.43	5.86	0	0	0	0	22	11	0	3	0	2	45	13	0	0	0	--	--	--	--	--	--	--
Cluster-15348.0	0	0.66	0.07	1.71	3.31	2.19	1.35	0.35	2.83	1.42	2.08	1.08	0	8	1	23	41	26	18	4	34	18	28	14	K03188 urease accessory protein | (RefSeq) uncharacterized protein LOC108224146 isoform X1 (A)	PREDICTED: putative F-box protein PP2-B12 [Phoenix dactylifera]	RecName: Full=F-box protein PP2-B10; AltName: Full=Protein PHLOEM PROTEIN 2-LIKE B10; Short=AtPP2-B10;	SubName: Full=putative F-box protein PP2-B12 {ECO:0000313|RefSeq:XP_008789432.1};	--	GO:0030246,carbohydrate binding; GO:0016567,protein ubiquitination	Phloem protein 2
Cluster-15380.0	0.7	0.16	0	0	1.45	0.67	1.2	1.21	1.34	2.83	5.01	2.13	5	1	0	0	9	4	8	7	8	18	34	14	--	--	--	--	--	--	--
Cluster-15381.0	0.11	7.51	10.51	0	0	0.13	1.78	1.1	1.99	1	1.29	1.58	1	58	92	0	0	1	15	8	15	8	11	13	--	--	--	--	--	--	--
Cluster-15387.0	0.07	0.16	0.9	1.41	1.89	1.03	0.19	0.81	0.53	0.68	0.33	0.65	3	6	39	59	73	38	8	29	20	27	14	26	K12874 intron-binding protein aquarius | (RefSeq) LOW QUALITY PROTEIN: intron-binding protein aquarius-like (A)	PREDICTED: uncharacterized protein LOC107016627 [Solanum pennellii]	--	SubName: Full=Uncharacterized protein {ECO:0000313|EMBL:EOY14356.1};	FOG: Reverse transcriptase	GO:0003676,nucleic acid binding; GO:0004523,RNA-DNA hybrid ribonuclease activity	Reverse transcriptase (RNA-dependent DNA polymerase)
Cluster-15399.0	5.79	2.36	1.04	0.92	2	0.17	2.17	2.33	1.39	1.3	1.07	0	40	14	7	6	12	1	14	13	8	8	7	0	--	--	--	--	--	--	--
Cluster-1547.0	2.1	1.22	0.67	0	0	0	0.7	0.16	0.63	5.02	6.5	8.15	16	8	5	0	0	0	5	1	4	34	47	57	--	--	--	--	--	--	--
Cluster-15476.0	0	0.22	1.38	0.2	4.4	3.68	1.02	0	0.46	0	0	0.41	0	1	7	1	20	16	5	0	2	0	0	2	--	--	--	--	--	--	--
Cluster-15493.0	1.17	0.57	0.14	0	0	0	0.56	0.47	0.37	0.27	0.22	0.69	33	14	4	0	0	0	15	11	9	7	6	18	--	PREDICTED: uncharacterized protein LOC105966964 [Erythranthe guttata]	--	SubName: Full=Ribonuclease H protein {ECO:0000313|EMBL:PKU86055.1};	FOG: Reverse transcriptase	--	Reverse transcriptase-like
Cluster-15504.0	0.97	0.19	0	0	0	0	4.49	2.4	2.52	0	0	0	6	1	0	0	0	0	26	12	13	0	0	0	--	--	--	--	--	--	--
Cluster-15516.0	0	0.34	1.06	0.31	0	0	1.89	2.55	3.34	1.49	1.86	2.88	0	2	7	2	0	0	12	14	19	9	12	18	--	--	--	--	--	--	--
Cluster-15539.0	2.37	2.23	1.39	0.24	0	0.54	0.36	1.26	0.13	0.13	1.19	0.37	21	17	12	2	0	4	3	9	1	1	10	3	--	--	--	--	--	--	--
Cluster-15613.0	0.09	0	0	0	0	0	0.37	1.19	0.21	4.12	2.22	2.96	1	0	0	0	0	0	4	11	2	42	24	31	--	--	--	--	--	--	--
Cluster-15636.0	0	0	0	0	0	0	1.87	1.88	1.39	0.79	0.62	0.26	0	0	0	0	0	0	15	13	10	6	5	2	--	--	--	--	--	--	--
Cluster-15668.0	0.18	1.03	0.73	4.11	32.26	10.62	0.94	1.75	2.33	1.99	1.86	1.53	1	5	4	22	159	50	5	8	11	10	10	8	--	--	--	--	--	--	--
Cluster-15677.0	0	1.03	1.46	10.89	17.34	9.61	2.09	2.86	2.98	1.8	0.93	1.35	0	5	8	58	85	45	11	13	14	9	5	7	--	--	--	--	--	--	--
Cluster-15699.0	1.11	0.29	1.01	0	0.14	0	2.36	3.49	1.02	0.28	0.26	0.13	9	2	8	0	1	0	18	23	7	2	2	1	--	--	--	--	--	--	--
Cluster-1571.0	0	0	0	0	0	0	6.69	2.11	6.2	0	0	0	0	0	0	0	0	0	22	6	18	0	0	0	--	--	--	--	--	--	--
Cluster-15743.0	0.35	0.54	1.01	1.04	0.07	1.04	0.06	0	0.27	1.17	0.49	1.21	6	8.02	17.08	17.04	1	15	1	0	4.01	18.1	8.03	19.14	K08235 xyloglucan:xyloglucosyl transferase [EC:2.4.1.207] | (RefSeq) LOW QUALITY PROTEIN: probable xyloglucan endotransglucosylase/hydrolase protein 30 (A)	uncharacterized protein A4U43_C04F12000 [Asparagus officinalis]	RecName: Full=Probable xyloglucan endotransglucosylase/hydrolase protein 30; Short=At-XTH30; Short=XTH-30; EC=2.4.1.207; Flags: Precursor;	RecName: Full=Xyloglucan endotransglucosylase/hydrolase {ECO:0000256|RuleBase:RU361120}; EC=2.4.1.207 {ECO:0000256|RuleBase:RU361120}; Flags: Fragment;	--	GO:0048046,apoplast; GO:0005618,cell wall; GO:0004553,hydrolase activity, hydrolyzing O-glycosyl compounds; GO:0016762,xyloglucan:xyloglucosyl transferase activity; GO:0042546,cell wall biogenesis; GO:0071555,cell wall organization; GO:0010411,xyloglucan metabolic process	Glycosyl hydrolases family 16
Cluster-15764.0	1.61	0.27	0.47	8.73	3.03	3.44	4.16	7.38	4.23	1.93	0.73	1.75	14	2	4	72	23	25	34	52	31	15	6	14	--	--	--	--	--	--	--
Cluster-15771.0	1.99	1.01	1.02	11.82	4.28	23.25	14.05	9.68	11.69	18.55	18.58	18.4	16	7	8	90	30	156	106	63	79	133	142	136	--	--	--	--	--	--	--
Cluster-15782.0	4.13	0.93	2.84	3.49	0.2	0.11	0.1	0.33	0	0.1	0.28	0.1	46	9	31	37	2	1	1	3	0	1	3	1	--	--	--	--	--	--	--
Cluster-15790.0	2.7	7.5	4.07	0.53	0.29	1.8	3.2	2.77	3.61	2.51	1.04	1.34	11	26	16	2	1	6	12	9	12	9	4	5	--	PREDICTED: uncharacterized protein LOC103722742 [Phoenix dactylifera]	--	SubName: Full=uncharacterized protein LOC103722742 {ECO:0000313|RefSeq:XP_008811631.1};	--	--	--
Cluster-15792.0	0	1.45	2.3	1.05	9.17	2.1	5.88	6.79	9.96	0.56	1.04	0.54	0	5	9	4	32	7	22	22	33	2	4	2	--	--	--	--	--	--	--
Cluster-15792.1	0	2.99	3.18	1.64	8.95	3.14	7.83	2.57	11.04	0.58	1.07	0	0	5	6	3	15	5	14	4	17	1	2	0	--	--	--	--	--	--	--
Cluster-15792.2	0	1.87	4.26	2.97	14.91	3.86	11.3	6.96	9.42	1.2	2.12	1.31	0	12	31	21	97	24	79	42	59	8	15	9	--	--	--	--	--	--	--
Cluster-15845.0	0	2.53	5.03	0	0	0	1.74	0.51	0	0	0	0	0	16	36	0	0	0	12	3	0	0	0	0	--	--	--	--	--	--	--
Cluster-15856.0	0.54	4.06	5.23	0	0.15	0.64	0.14	1	0.48	0.45	0.57	0	4	26	38	0	1	4	1	6	3	3	4	0	--	--	--	--	--	--	--
Cluster-15879.0	0	0	0	0	0	0	0.72	4.15	1.21	4.52	4.94	3.46	0	0	0	0	0	0	4	20	6	24	28	19	--	--	--	--	--	--	--
Cluster-15920.0	0	2.05	1.53	0.09	0	0	0.56	0.11	0.1	0.2	0.09	0.1	0	20	17	1	0	0	6	1	1	2	1	1	K09422 transcription factor MYB, plant | (RefSeq) transcription factor MYB44-like (A)	transcription factor MYB44-like [Cajanus cajan]	RecName: Full=Transcription factor MYB73 {ECO:0000303|PubMed:11597504}; AltName: Full=Myb-related protein 73 {ECO:0000303|PubMed:11597504}; Short=AtMYB73 {ECO:0000303|PubMed:11597504};	SubName: Full=Uncharacterized protein {ECO:0000313|EnsemblPlants:GSMUA_Achr4P20150_001};	Transcription factor, Myb superfamily	GO:0005634,nucleus; GO:0003700,DNA-binding transcription factor activity; GO:0000981,DNA-binding transcription factor activity, RNA polymerase II-specific; GO:0043565,sequence-specific DNA binding; GO:0001135,RNA polymerase II transcription regulator recruiting activity; GO:0044212,transcription regulatory region DNA binding; GO:0030154,cell differentiation; GO:0019760,glucosinolate metabolic pro…	Myb-like DNA-binding domain
Cluster-15942.0	1.51	6.09	7.45	0.71	0	0	0	0.21	1.01	3.42	1.42	1.65	9	31	43	4	0	0	0	1	5	18	8	9	--	--	--	--	--	--	--
Cluster-15959.0	0.66	14.29	2.03	1.68	0	0	8.46	7.36	2.84	2.67	2.37	2.3	5	93	15	12	0	0	60	45	18	18	17	16	--	--	--	--	--	--	--
Cluster-15966.0	0	1.06	0	0	0	0	8.32	1.7	5.8	0	0.24	0	0	4	0	0	0	0	34	6	21	0	1	0	--	--	--	--	--	--	--
Cluster-15974.0	0	0.37	0.72	0.27	0	0.23	1.5	0.87	1.21	0.14	0.34	0.21	0	5	11	4	0	3	22	11	16	2	5	3	--	--	--	--	--	--	--
Cluster-1598.0	0	0	0	0	0	0	3.75	1.86	3.21	0	0	0	0	0	0	0	0	0	21	9	16	0	0	0	--	--	--	--	--	--	--
Cluster-15990.0	0.17	0.1	0.07	0.75	0.67	0.38	0	0.08	0.06	0.54	0.6	0.38	10	5	4	43	35	19	0	4	3	29	34	21	K01768 adenylate cyclase [EC:4.6.1.1] | (RefSeq) LOW QUALITY PROTEIN: uncharacterized protein LOC107911085 (A)	retrotransposon-related protein [Trifolium pratense]	RecName: Full=Retrovirus-related Pol polyprotein from transposon TNT 1-94; Includes: RecName: Full=Protease; EC=3.4.23.-; Includes: RecName: Full=Reverse transcriptase; EC=2.7.7.49; Includes: RecName: Full=Endonuclease;	SubName: Full=Retrovirus-related Pol polyprotein from transposon TNT 1-94 {ECO:0000313|EMBL:KYP63625.1};	FOG: Transposon-encoded proteins with TYA, reverse transcriptase, integrase domains in various combinations	GO:0004190,aspartic-type endopeptidase activity; GO:0004519,endonuclease activity; GO:0003676,nucleic acid binding; GO:0003964,RNA-directed DNA polymerase activity; GO:0008270,zinc ion binding; GO:0015074,DNA integration	Reverse transcriptase (RNA-dependent DNA polymerase)
Cluster-16012.0	7.84	2.2	1.94	6.6	0.33	0.35	14.74	21.4	10.76	0.33	1.07	0.63	54	13	13	43	2	2	95	119	62	2	7	4	--	--	--	--	--	--	--
Cluster-16044.0	2.4	3.84	2.49	1.17	0.25	9.02	16.05	15.56	16.76	7.43	7.86	4.76	11	15	11	5	1	34	68	57	63	30	34	20	--	--	--	--	--	--	--
Cluster-16054.0	0.82	1.72	2.17	1.02	1.28	1.16	2.54	3.24	2.63	3.57	2.64	2.04	32	58	83	38	44	38	94	103	88	125	98	73	K00700 1,4-alpha-glucan branching enzyme [EC:2.4.1.18] | (RefSeq) 1,4-alpha-glucan-branching enzyme 3, chloroplastic/amyloplastic (A)	PREDICTED: 1,4-alpha-glucan-branching enzyme 3, chloroplastic/amyloplastic isoform X1 [Elaeis guineensis]	RecName: Full=1,4-alpha-glucan-branching enzyme 3, chloroplastic/amyloplastic; Short=AtSBE III; EC=2.4.1.18; AltName: Full=Branching enzyme 1; Short=AtBE1; AltName: Full=Protein EMBRYO DEFECTIVE 2729; AltName: Full=Starch-branching enzyme 3; Flags: Precursor;	SubName: Full=1,4-alpha-glucan-branching enzyme 3, chloroplastic/amyloplastic isoform X3 {ECO:0000313|RefSeq:XP_008780906.1};	1,4-alpha-glucan branching enzyme/starch branching enzyme II	GO:0009501,amyloplast; GO:0009507,chloroplast; GO:0009570,chloroplast stroma; GO:0009536,plastid; GO:0003844,1,4-alpha-glucan branching enzyme activity; GO:0102752,1,4-alpha-glucan branching enzyme activity (using a glucosylated glycogenin as primer for glycogen synthesis); GO:0043169,cation binding; GO:0005975,carbohydrate metabolic process; GO:0005978,glycogen biosynthetic process; GO:0009791,p…	Alpha amylase, C-terminal all-beta domain
Cluster-16068.1	0.2	0.04	0.47	0.55	0.45	0.23	0.38	0.32	0.19	1.31	0.96	0.89	6	1	14	16	12	6	11	8	5	36	28	25	--	--	--	--	--	--	--
Cluster-1608.0	0	0	0.17	0.43	1.57	2.23	0.69	2.3	5.64	2.27	3.33	2.56	0	0	2	5	17	23	8	23	59	25	39	29	K13051 beta-aspartyl-peptidase (threonine type) [EC:3.4.19.5] | (RefSeq) probable isoaspartyl peptidase/L-asparaginase 2 (A)	PREDICTED: LOW QUALITY PROTEIN: probable isoaspartyl peptidase/L-asparaginase 2 [Phoenix dactylifera]	RecName: Full=Probable isoaspartyl peptidase/L-asparaginase 2; EC=3.4.19.5; AltName: Full=L-asparagine amidohydrolase 2; Contains: RecName: Full=Isoaspartyl peptidase/L-asparaginase 2 subunit alpha; Contains: RecName: Full=Isoaspartyl peptidase/L-asparaginase 2 subunit beta; Flags: Precursor;	SubName: Full=LOW QUALITY PROTEIN: probable isoaspartyl peptidase/L-asparaginase 2 {ECO:0000313|RefSeq:XP_008796739.2};	Asparaginase	GO:0004067,asparaginase activity; GO:0008798,beta-aspartyl-peptidase activity	Asparaginase
Cluster-16083.0	21.41	9.64	2.83	0	0	0	0	0	0	0.13	0.25	0.52	178	69	23	0	0	0	0	0	0	1	2	4	--	--	--	--	--	--	--
Cluster-16084.0	2.75	2.92	0.29	6.51	0.96	5.73	2.4	2.77	2.04	10.07	5.27	10.21	10	9	1	22	3	17	8	8	6	32	18	34	--	PREDICTED: sterol 3-beta-glucosyltransferase UGT80B1 isoform X2 [Phoenix dactylifera]	--	SubName: Full=sterol 3-beta-glucosyltransferase UGT80B1 isoform X2 {ECO:0000313|RefSeq:XP_008782837.1};	--	GO:0016740,transferase activity	Glycosyltransferase family 28 N-terminal domain
Cluster-16143.0	0	0	0	0	0.16	0	3.21	0.85	2.77	0	0.29	0	0	0	0	0	1	0	22	5	17	0	2	0	--	--	--	--	--	--	--
Cluster-16157.1	2.45	1.57	3.33	2.19	0.52	2.05	0.67	0.11	0.75	0.3	0.29	0.1	27	15	36	23	5	19	7	1	7	3	3	1	--	--	--	--	--	--	--
Cluster-16159.1	0.51	0.07	0.59	1.48	2.04	1.37	0	0.16	0.38	2.21	1.28	0.49	8	1	9	22	28	18	0	2	5	31	19	7	K05391 cyclic nucleotide gated channel, plant | (RefSeq) putative cyclic nucleotide-gated ion channel 15 (A)	DUF4283 domain-containing protein [Cephalotus follicularis]	--	SubName: Full=DUF4283 domain-containing protein {ECO:0000313|EMBL:GAV79253.1};	FOG: Reverse transcriptase	--	Domain of unknown function (DUF4283)
Cluster-16210.0	0	1.59	0	0	1.72	0	2.47	1.69	2.28	0	0	0.44	0	10	0	0	11	0	17	10	14	0	0	3	--	--	--	--	--	--	--
Cluster-16259.0	0	0.5	0.59	0	0	0.52	1.24	4.3	2.76	1.14	0.3	0.79	0	3	4	0	0	3	8	24	16	7	2	5	--	--	--	--	--	--	--
Cluster-16274.0	0	0	0	0	0	0	7.07	1.99	3.56	0	0	0	0	0	0	0	0	0	62	15	28	0	0	0	--	--	--	--	--	--	--
Cluster-16274.2	0.15	0.53	0.94	0	0	0	0.08	2.25	2.43	0.34	0	0.42	2	6	12	0	0	0	1	24	27	4	0	5	--	--	--	--	--	--	--
Cluster-16288.0	0	0.11	0.13	1.85	0.14	1.61	0.2	0.12	0.15	0.39	0.3	0.24	0	3	4	56	4	43	6	3	4	11	9	7	K14442 ATP-dependent RNA helicase DHX36 [EC:3.6.4.13] | (RefSeq) DExH-box ATP-dependent RNA helicase DExH6 (A)	PREDICTED: uncharacterized protein LOC105962752 [Erythranthe guttata]	--	SubName: Full=Ribonuclease H domain {ECO:0000313|EMBL:OVA12413.1};	FOG: Reverse transcriptase	GO:0003676,nucleic acid binding; GO:0004523,RNA-DNA hybrid ribonuclease activity	Reverse transcriptase-like
Cluster-16299.1	0	0	0	0.05	1.41	0.65	2.47	0.73	4.07	0.06	0.16	0.11	0	0	0	1	25	11	47	12	70	1	3	2	--	--	--	--	--	--	--
Cluster-16305.0	0	5.86	10.02	0.16	0.34	6.21	0.64	0.74	0.89	1.52	1.27	1.48	0	67	130	2	4	69	8	8	10	18	16	18	--	--	--	--	--	--	--
Cluster-16312.0	0.21	0.24	0.95	0	0.59	1.97	2.74	3.3	3.29	2.54	3.14	3.7	2	2	9	0	5	16	25	26	27	22	29	33	--	CRIB domain-containing protein RIC10-like isoform X2 [Ananas comosus]	RecName: Full=CRIB domain-containing protein RIC1; AltName: Full=ROP-interactive CRIB motif-containing protein 1; AltName: Full=Target of ROP protein RIC1;	SubName: Full=Neural Wiskott-Aldrich syndrome protein {ECO:0000313|EMBL:JAT66641.1};	--	GO:0016324,apical plasma membrane; GO:0010005,cortical microtubule, transverse to long axis; GO:0000902,cell morphogenesis; GO:0010215,cellulose microfibril organization; GO:0031122,cytoplasmic microtubule organization; GO:0007275,multicellular organism development; GO:0009860,pollen tube growth; GO:0040008,regulation of growth	P21-Rho-binding domain
Cluster-16338.0	3.03	9.31	4.44	0	0.92	7.12	6.68	3.97	5.37	0.9	1.35	0.52	19	50	27	0	5	37	39	20	28	5	8	3	--	--	--	--	--	--	--
Cluster-1635.0	0	0	0	0	0	0	11.31	17.38	23.86	1.43	1.72	0.99	0	0	0	0	0	0	58	77	109	7	9	5	--	--	--	--	--	--	--
Cluster-16394.1	0	0	0	0	0	0	2.21	2.2	2.48	0.33	0	0	0	0	0	0	0	0	14	12	14	2	0	0	--	--	--	--	--	--	--
Cluster-16398.0	0	0.55	0.75	0.14	0.2	0.05	0	0.32	0.25	0.82	0.59	1.14	0	11	17	3	4	1	0	6	5	17	13	24	K13435 serine/threonine-protein kinase Pto | (RefSeq) receptor-like protein kinase HERK 1 (A)	PREDICTED: probable receptor-like protein kinase At5g61350 [Musa acuminata subsp. malaccensis]	RecName: Full=Probable receptor-like protein kinase At5g61350; EC=2.7.11.-; Flags: Precursor;	SubName: Full=Putative receptor-like protein kinase {ECO:0000313|EMBL:OAY84029.1};	Serine/threonine protein kinase	GO:0016021,integral component of membrane; GO:0009705,plant-type vacuole membrane; GO:0005524,ATP binding; GO:0004672,protein kinase activity; GO:0004674,protein serine/threonine kinase activity; GO:0097275,cellular ammonia homeostasis; GO:0051924,regulation of calcium ion transport; GO:0080147,root hair cell development	Malectin-like domain
Cluster-164.0	0.1	1.17	1.54	0.05	0.23	0.24	0.05	0.19	0	0.28	0.48	0.22	2	20	30	1	4	4	1	3	0	5	9	4	--	--	--	--	--	--	--
Cluster-16412.0	0	1.2	0	1.72	0.34	1.24	3	2.74	2.3	0.33	0.93	1.12	0	7	0	11	2	7	19	15	13	2	6	7	--	--	--	--	--	--	--
Cluster-16426.0	1.7	1.97	1.5	0.12	7.12	2.03	0	3.63	0.27	0	0	0	15	15	13	1	55	15	0	26	2	0	0	0	--	--	--	--	--	--	--
Cluster-16432.0	0	1.02	3.01	0	0	0	0	0.15	0.07	0	0	0	0	14	47	0	0	0	0	2	1	0	0	0	--	--	--	--	--	--	--
Cluster-16437.0	0.49	1.33	0.62	1.53	2.83	8.36	6.79	2.31	3.41	2.57	2.1	1.85	8	19	10	24	41	116	106	31	48	38	33	28	K04506 E3 ubiquitin-protein ligase SIAH1 [EC:2.3.2.27] | (RefSeq) uncharacterized LOC104583002 (A)	ricin B-like lectin R40C1 [Asparagus officinalis]	RecName: Full=Ricin B-like lectin R40G3 {ECO:0000305}; AltName: Full=Osr40g3 {ECO:0000303|PubMed:9265787};	SubName: Full=Uncharacterized protein {ECO:0000313|EnsemblPlants:ONIVA07G26320.1};	--	GO:0030246,carbohydrate binding	--
Cluster-16448.0	0.71	0.1	2.1	0	0.1	1.17	3.03	7.25	2.42	2.59	1.22	1.55	8	1	23	0	1	11	32	66	23	26	13	16	--	--	--	--	--	--	--
Cluster-16453.0	0.95	6.28	4.75	0.72	5.11	1.74	5.75	3.39	3.35	2.02	1.08	1.59	11	63	54	8	52	17	63	32	33	21	12	17	--	--	--	--	--	--	--
Cluster-16460.0	0	4.06	6.84	9.73	1.64	7.82	2.71	0	2.85	2.32	1.67	0.86	0	22	42	58	9	41	16	0	15	13	10	5	--	--	--	--	--	--	--
Cluster-16479.0	0	0	0	1.46	0.89	0.73	0.12	0	0.2	0.19	0	0.24	0	0	0	25	14	11	2	0	3	3	0	4	--	--	--	--	--	--	--
Cluster-16481.0	0.47	0.96	1.12	1.16	1.25	1.08	1.62	1.93	1.43	0.44	0.25	0.43	12	21	28	28	28	23	39	40	31	10	6	10	K13680 beta-mannan synthase [EC:2.4.1.32] | (RefSeq) glucomannan 4-beta-mannosyltransferase 1-like (A)	PREDICTED: glucomannan 4-beta-mannosyltransferase 1-like isoform X1 [Phoenix dactylifera]	RecName: Full=Probable mannan synthase 9; EC=2.4.1.-; AltName: Full=Cellulose synthase-like protein A9; AltName: Full=OsCslA9;	SubName: Full=glucomannan 4-beta-mannosyltransferase 1-like isoform X1 {ECO:0000313|RefSeq:XP_008783951.2};	--	GO:0000139,Golgi membrane; GO:0016021,integral component of membrane; GO:0016757,transferase activity, transferring glycosyl groups; GO:0071555,cell wall organization	Glycosyltransferase like family 2
Cluster-16496.0	1.01	4.34	6.96	6.64	0.78	5.91	1.81	5.04	3.86	20.02	22.13	23.38	6	22	40	37	4	29	10	24	19	105	124	127	--	--	--	--	--	--	--
Cluster-16498.0	3.2	4.17	2.51	3.87	1.87	1.95	5.47	3.32	4.24	6.4	7.48	7.3	39	44	30	45	20	20	63	33	44	70	87	82	--	--	--	--	--	--	--
Cluster-1651.0	0.37	0.86	2.33	0	0	0	0	1.04	0.25	0	0	0	7	14	43	0	0	0	0	16	4	0	0	0	--	--	--	--	--	--	--
Cluster-16536.0	0	0.82	0	0.6	0	0	2.56	4.88	4.54	0.79	0.74	1.07	0	5	0	4	0	0	17	28	27	5	5	7	--	--	--	--	--	--	--
Cluster-1655.0	0	0	0	0	0	0	1.7	2.46	2.05	0.59	0.7	1.15	0	0	0	0	0	0	12	15	13	4	5	8	--	--	--	--	--	--	--
Cluster-16556.0	0	1.08	1.9	0	0	0	5.45	3.06	7.02	1.56	3.09	2.18	0	6	12	0	0	0	33	16	38	9	19	13	--	--	--	--	--	--	--
Cluster-16586.0	0	0.51	0	2.79	15	5.64	8.94	5.09	5.26	6.43	6.49	6.07	0	3	0	18	89	32	57	28	30	39	42	38	--	--	--	--	--	--	--
Cluster-16602.0	1.06	0.32	0.96	0.41	0.19	0.33	0.53	0.27	0.59	0.37	0.23	0.12	19	5	17	7	3	5	9	4	9	6	4	2	--	--	--	--	--	--	--
Cluster-16610.0	10.49	5.18	3.5	0	0	0	1.54	1.3	0.16	0	0	0.43	80	34	26	0	0	0	11	8	1	0	0	3	--	--	--	--	--	--	--
Cluster-16618.0	0.91	0	0.17	0.09	0.28	0	1.13	1.32	1.36	0.46	0.26	0.27	11	0	2	1	3	0	13	13	14	5	3	3	--	uncharacterized protein A4U43_C06F30 [Asparagus officinalis]	RecName: Full=Putative F-box/LRR-repeat protein 23;	SubName: Full=Uncharacterized protein {ECO:0000313|EnsemblPlants:OPUNC02G12630.1};	Leucine rich repeat proteins, some proteins contain F-box	--	--
Cluster-16619.0	0	1.12	0	0	0	1.85	0.21	0.24	1.15	3.24	4.84	5.82	0	5	0	0	0	8	1	1	5	15	24	28	--	--	--	--	--	--	--
Cluster-16623.1	1.26	0.52	0.5	0.05	0	0	0	3.41	1	3.09	2.12	1.95	28	10	11	1	0	0	0	62	19	62	45	40	K18643 katanin p80 WD40 repeat-containing subunit B1 | (RefSeq) uncharacterized LOC105795008 (A)	PREDICTED: uncharacterized protein LOC4348991 isoform X2 [Oryza sativa Japonica Group]	RecName: Full=Signal recognition particle 19 kDa protein; Short=SRP19;	SubName: Full=Uncharacterized protein {ECO:0000313|EnsemblPlants:OBART10G14320.2};	--	GO:0005786,signal recognition particle, endoplasmic reticulum targeting; GO:0008312,7S RNA binding; GO:0006617,SRP-dependent cotranslational protein targeting to membrane, signal sequence recognition; GO:0006616,SRP-dependent cotranslational protein targeting to membrane, translocation	Protein of unknown function (DUF789)
Cluster-16640.0	0.88	2.05	2.89	2.05	0.2	2.97	1.7	3.05	1.69	6.93	4.82	5.54	5	10	16	11	1	14	9	14	8	35	26	29	--	--	--	--	--	--	--
Cluster-1665.0	0.45	4.41	3.58	3.85	0.52	3.1	0.16	0.94	0.18	1.87	2.87	3.46	3	25	23	24	3	17	1	5	1	11	18	21	--	--	--	--	--	--	--
Cluster-16677.0	0	4.53	9.22	0	0	0	7.84	2.04	9.48	0	0	0	0	26	60	0	0	0	49	11	53	0	0	0	--	--	--	--	--	--	--
Cluster-16733.0	2.03	2.26	2.3	1.74	1.46	2.24	0.4	1.85	2.39	1.34	1.18	0.82	27	26	30	22	17	25	5	20	27	16	15	10	--	PREDICTED: cytochrome b561 and DOMON domain-containing protein At2g04850 [Elaeis guineensis]	RecName: Full=Cytochrome b561 and DOMON domain-containing protein At2g04850; AltName: Full=Protein b561A.tha7; Flags: Precursor;	SubName: Full=cytochrome b561 and DOMON domain-containing protein At2g04850 {ECO:0000313|RefSeq:XP_008779703.1};	Predicted membrane protein, contains DoH and Cytochrome b-561/ferric reductase transmembrane domains	GO:0016021,integral component of membrane; GO:0046872,metal ion binding; GO:0055114,oxidation-reduction process	Protein of unknown function (DUF568)
Cluster-1676.0	0	0	0	0	0	0	2.51	9.9	3.57	0	0	0	0	0	0	0	0	0	15	51	19	0	0	0	--	--	--	--	--	--	--
Cluster-16781.0	0.71	0.85	1.88	1.94	1.69	2.66	1.97	1.36	0.45	6.59	8.4	7.41	2	2	5	5	4	6	5	3	1	16	22	19	--	--	--	--	--	--	--
Cluster-1679.0	0.86	1.14	2.29	1.3	1.21	1.17	2.97	1.95	2.92	0.9	0.86	0.64	47	54	123	68	58	54	154	87	137	44	45	32	K16302 metal transporter CNNM | (RefSeq) Protein MAM3 (A)	uncharacterized membrane protein At4g09580 isoform X2 [Phalaenopsis equestris]	RecName: Full=Uncharacterized membrane protein At4g09580;	SubName: Full=SNARE associated Golgi protein {ECO:0000313|EMBL:OMO93284.1};	Predicted membrane protein	GO:0005783,endoplasmic reticulum; GO:0016021,integral component of membrane	SNARE associated Golgi protein
Cluster-16841.1	0.61	0.6	2.12	2.91	0.59	0.72	0.46	0.75	0.61	2.71	3.91	2.07	7	6	24	32	6	7	5	7	6	28	43	22	--	--	--	--	--	--	--
Cluster-16881.0	0.19	0.14	0.29	0.66	0.3	0.43	0.56	0.65	0.37	1.07	1.47	1.37	8	5	12	26	11	15	22	22	13	40	58	52	K05391 cyclic nucleotide gated channel, plant | (RefSeq) putative cyclic nucleotide-gated ion channel 15 (A)	PREDICTED: uncharacterized protein LOC105974861 [Erythranthe guttata]	--	SubName: Full=Uncharacterized protein {ECO:0000313|EMBL:PKU86257.1};	FOG: Reverse transcriptase	--	Domain of unknown function (DUF4283)
Cluster-16920.0	0	4.45	1.97	0	1.1	0.58	3.6	8.61	5.51	0.54	0.75	2.33	0	16	8	0	4	2	14	29	19	2	3	9	--	--	--	--	--	--	--
Cluster-16926.0	0	1.16	1.44	0.11	4.47	0.6	2.66	6.55	4.98	9.99	10.12	9.82	0	10	14	1	39	5	25	53	42	89	96	90	--	PREDICTED: C2 and GRAM domain-containing protein At1g03370-like isoform X1 [Elaeis guineensis]	RecName: Full=C2 and GRAM domain-containing protein At1g03370;	SubName: Full=Uncharacterized protein {ECO:0000313|EnsemblPlants:HORVU7Hr1G090390.17};	Uncharacterized conserved protein, contains GRAM domain	GO:0005783,endoplasmic reticulum; GO:0016021,integral component of membrane	VAD1 Analog of StAR-related lipid transfer domain
Cluster-1693.0	5.64	8.6	6.95	4.24	2.25	7.15	7.78	9.25	13.83	4.9	4.7	4.18	63	83	76	45	22	67	82	84	131	49	50	43	K14313 nuclear pore complex protein Nup53 | (RefSeq) CASP-like protein 3A1 (A)	PREDICTED: CASP-like protein 3A1 [Phoenix dactylifera]	RecName: Full=CASP-like protein 3A1; Short=VvCASPL3A1;	RecName: Full=CASP-like protein {ECO:0000256|RuleBase:RU361233};	--	GO:0016021,integral component of membrane; GO:0005886,plasma membrane; GO:0051536,iron-sulfur cluster binding	Domain of unknown function (DUF588)
Cluster-16941.0	1.51	0.19	0.38	1.75	4.71	2.14	0.09	1.03	0.2	1.44	1.67	0.82	36	4	9	40	99	43	2	20	4	31	38	18	--	PREDICTED: uncharacterized protein LOC109010106 [Juglans regia]	--	SubName: Full=uncharacterized protein LOC109010106 {ECO:0000313|RefSeq:XP_018846366.1};	FOG: Reverse transcriptase	--	Endonuclease/Exonuclease/phosphatase family
Cluster-16984.0	1.18	0.56	1.06	1.17	0.55	0.33	0.81	0.6	0.49	0.47	0.15	0.23	17	7	15	16	7	4	11	7	6	6	2	3	--	PREDICTED: uncharacterized protein LOC105040822 [Elaeis guineensis]	--	SubName: Full=Uncharacterized protein {ECO:0000313|EnsemblPlants:GSMUA_Achr6P14060_001};	--	GO:0016021,integral component of membrane	Late embryogenesis abundant protein
Cluster-17011.0	0	1.22	2.01	0	0	0	1.95	0.32	2.18	0	0	0	0	8	15	0	0	0	14	2	14	0	0	0	--	--	--	--	--	--	--
Cluster-17030.0	4.11	4.52	4.18	6.94	9.61	7.45	5.35	4.27	3.73	1.94	1.27	1.16	85	81	85	137	175	130	105	72	66	36	25	22	--	hypothetical protein AXF42_Ash008212 [Apostasia shenzhenica]	RecName: Full=Aldehyde oxidase GLOX {ECO:0000305}; EC=1.2.3.1 {ECO:0000305}; AltName: Full=Glyoxal oxidase {ECO:0000303|Ref.1}; Short=VpGLOX {ECO:0000303|PubMed:20512385}; Flags: Precursor;	SubName: Full=Uncharacterized protein {ECO:0000313|EMBL:PKA51983.1};	--	GO:0005618,cell wall; GO:0005615,extracellular space; GO:0004031,aldehyde oxidase activity; GO:0102797,geranial:oxygen oxidoreductase activity; GO:0102798,heptaldehyde:oxygen oxidoreductase activity; GO:0050832,defense response to fungus	Glyoxal oxidase N-terminus
Cluster-1704.0	0	5.05	3.27	0	0	0	0	0	0	0	0	0	0	30	22	0	0	0	0	0	0	0	0	0	--	--	--	--	--	--	--
Cluster-17055.0	1.51	3.62	2.31	2.16	1.6	1.93	0.11	1.86	1.53	1.57	1.13	1.17	14	29	21	19	13	15	1	14	12	13	10	10	--	--	--	--	--	--	--
Cluster-17113.0	0	0.76	0.13	1.81	7.09	3.15	0.7	2.28	2.19	2.66	1.8	4.72	0	5	1	13	47	20	5	14	14	18	13	33	--	--	--	--	--	--	--
Cluster-17131.0	0	0.92	1.16	0	0.26	0.68	5.67	4.2	3.63	0.76	0.72	0.49	0	7	10	0	2	5	47	30	27	6	6	4	--	--	--	--	--	--	--
Cluster-17137.1	0	0.45	1.5	0	0	0	0.52	1.44	0.35	1.75	1.44	0.64	0	4	15	0	0	0	5	12	3	16	14	6	--	--	--	--	--	--	--
Cluster-17187.1	0.07	1.25	0.85	0.38	0.57	0.64	1.33	1.33	1.85	1.49	1.93	1.57	2	30	23	10	14	15	35	30	44	37	51	40	K23870 putative pectin methyltransferase [EC:2.1.1.-] | (RefSeq) probable methyltransferase PMT5 (A)	PREDICTED: probable methyltransferase PMT5 [Elaeis guineensis]	RecName: Full=Probable methyltransferase PMT4; EC=2.1.1.-;	SubName: Full=probable methyltransferase PMT5 isoform X2 {ECO:0000313|RefSeq:XP_008797047.1};	--	GO:0005789,endoplasmic reticulum membrane; GO:0016021,integral component of membrane; GO:0005774,vacuolar membrane; GO:0008757,S-adenosylmethionine-dependent methyltransferase activity; GO:0032259,methylation	Putative S-adenosyl-L-methionine-dependent methyltransferase
Cluster-17206.0	0	0	0.31	5.2	1.77	6.67	6.6	6.85	2.63	0	0.32	0	0	0	1	16	5	18	20	18	7	0	1	0	--	dehydrin Xero 2 [Capsella rubella]	--	SubName: Full=Uncharacterized protein {ECO:0000313|EMBL:EOA24762.1};	--	GO:0006950,response to stress; GO:0009415,response to water	Dehydrin
Cluster-17230.0	0.1	0.12	0.93	0.42	0.23	0.48	0.11	0.12	0.06	1.01	2.28	1.04	2	2	18	8	4	8	2	2	1	18	43	19	--	--	--	--	--	--	--
Cluster-17261.0	0	0.38	0.45	1.86	2.89	2.63	2.46	2.04	1.43	1.72	1.27	1.2	0	3	4	16	23	20	21	15	11	14	11	10	--	--	--	--	--	--	--
Cluster-17263.0	0.22	7.36	5.35	0	0	0	0	0.14	0.13	0.62	0.12	0.73	2	57	47	0	0	0	0	1	1	5	1	6	--	--	--	--	--	--	--
Cluster-1727.0	6.7	12.93	19.7	0.46	10.03	12.61	3.04	16.49	6.85	0.74	2.75	4.95	31	51	88	2	40	48	13	61	26	3	12	21	--	--	--	--	--	--	--
Cluster-17288.0	0.99	2.72	3.66	0.52	0.57	0.15	0.66	0.61	0.44	0.55	0.78	0.8	8	19	29	4	4	1	5	4	3	4	6	6	--	--	--	--	--	--	--
Cluster-17307.0	1.56	3.5	3.44	1.27	1.87	1.65	3.58	2.02	2.85	1.93	1.36	1.79	18	35	39	14	19	16	39	19	28	20	15	19	K09422 transcription factor MYB, plant | (RefSeq) transcription factor GAMYB-like (A)	PREDICTED: transcription factor GAMYB-like isoform X3 [Phoenix dactylifera]	RecName: Full=Transcription factor GAMYB; AltName: Full=OsGAMyb;	SubName: Full=transcription factor GAMYB-like isoform X3 {ECO:0000313|RefSeq:XP_008792434.1, ECO:0000313|RefSeq:XP_008792435.1, ECO:0000313|RefSeq:XP_008792436.1};	Transcription factor, Myb superfamily	GO:0005634,nucleus; GO:0000981,DNA-binding transcription factor activity, RNA polymerase II-specific; GO:0043565,sequence-specific DNA binding; GO:0001135,RNA polymerase II transcription regulator recruiting activity; GO:0044212,transcription regulatory region DNA binding; GO:0048653,anther development; GO:0030154,cell differentiation; GO:0009555,pollen development; GO:0006357,regulation of trans…	--
Cluster-17316.0	0.33	1.15	0.56	0.12	0.13	0.66	3.17	0.41	1.7	0	0.12	0	3	9	5	1	1	5	27	3	13	0	1	0	--	--	--	--	--	--	--
Cluster-17319.0	0	1.4	1.59	0	4.15	2.48	2.76	2.99	1.45	5.42	6.16	9.15	0	7	9	0	21	12	15	14	7	28	34	49	K15706 E3 ubiquitin-protein ligase RNF167 [EC:2.3.2.27] | (RefSeq) RING-H2 finger protein ATL74 (A)	PREDICTED: RING-H2 finger protein ATL14-like [Phoenix dactylifera]	RecName: Full=RING-H2 finger protein ATL14; EC=2.3.2.27 {ECO:0000305}; AltName: Full=RING-type E3 ubiquitin transferase ATL14 {ECO:0000305};	SubName: Full=RING-H2 finger protein ATL14-like {ECO:0000313|RefSeq:XP_008806333.1};	FOG: Predicted E3 ubiquitin ligase	GO:0016021,integral component of membrane; GO:0046872,metal ion binding; GO:0061630,ubiquitin protein ligase activity; GO:0043161,proteasome-mediated ubiquitin-dependent protein catabolic process; GO:0010200,response to chitin	Ring finger domain
Cluster-17332.0	0.18	2.95	5.95	3.26	0	0.87	0.39	1.12	1.96	4.89	1.91	5.9	1	14	32	17	0	4	2	5	9	24	10	30	K07192 flotillin | (RefSeq) flotillin-like protein 1 (A)	PREDICTED: flotillin-like protein 1 [Musa acuminata subsp. malaccensis]	RecName: Full=Flotillin-like protein 1; AltName: Full=Nodulin-like protein 1;	SubName: Full=Uncharacterized protein {ECO:0000313|EnsemblPlants:GSMUA_Achr11P01650_001};	Flotillins	GO:0005901,caveola	--
Cluster-17335.0	0	2.04	3.01	0	0	0	0.16	0.36	0	2.47	3.24	2.55	0	12	20	0	0	0	1	2	0	15	21	16	--	GATA transcription factor 4-like [Dendrobium catenatum]	RecName: Full=GATA transcription factor 4; Short=AtGATA-4;	SubName: Full=GATA transcription factor 2 {ECO:0000313|EMBL:PKU78748.1};	GATA-4/5/6 transcription factors	GO:0005634,nucleus; GO:0005667,transcription factor complex; GO:0003682,chromatin binding; GO:0003700,DNA-binding transcription factor activity; GO:0000977,RNA polymerase II regulatory region sequence-specific DNA binding; GO:0001085,RNA polymerase II transcription factor binding; GO:0001228,DNA-binding transcription activator activity, RNA polymerase II-specific; GO:0008270,zinc ion binding; GO:…	--
Cluster-17345.0	0.48	0.3	0.27	1.69	0.6	0.73	0.09	0.21	0.15	0.39	0.14	0.33	11	6	6	37	12	14	2	4	3	8	3	7	K01193 beta-fructofuranosidase [EC:3.2.1.26] | (RefSeq) LOC109747879; beta-fructofuranosidase, insoluble isoenzyme 3-like (A)	UPF0481 protein At3g47200-like [Ananas comosus]	RecName: Full=Putative UPF0481 protein At3g02645;	SubName: Full=UPF0481 protein {ECO:0000313|EMBL:OAY65025.1};	--	GO:0016021,integral component of membrane	Plant protein of unknown function
Cluster-17374.0	0	2.91	4.11	0	0	0	14.66	17.45	11.95	2.26	6.76	3.17	0	5	8	0	0	0	27	28	19	4	13	6	--	--	--	--	--	--	--
Cluster-17394.0	0	1.22	1.07	0	0	0	0	0	1.29	3.93	5.1	5.22	0	3	3	0	0	0	0	0	3	10	14	14	--	--	--	--	--	--	--
Cluster-17420.0	0	0.94	0.62	0.85	0.69	0	0.43	3	0.24	4.08	1.91	4.8	0	4	3	4	3	0	2	12	1	18	9	22	K10691 E3 ubiquitin-protein ligase UBR4 [EC:2.3.2.27] | (RefSeq) LOC109762802; auxin transport protein BIG (A)	PREDICTED: GDSL esterase/lipase At5g55050-like [Phoenix dactylifera]	RecName: Full=GDSL esterase/lipase APG; EC=3.1.1.-; AltName: Full=Extracellular lipase APG; Flags: Precursor;	SubName: Full=GDSL esterase/lipase At5g55050-like {ECO:0000313|RefSeq:XP_008781241.1};	--	GO:0048046,apoplast; GO:0016788,hydrolase activity, acting on ester bonds; GO:0016042,lipid catabolic process	GDSL-like Lipase/Acylhydrolase
Cluster-17426.0	0	0.67	1.48	2.74	0	0	1.85	10.7	9.29	4.21	4.7	2.82	0	4	10	18	0	0	12	60	54	26	31	18	--	--	--	--	--	--	--
Cluster-17476.0	0	0.65	0.57	0	1.28	1.87	3.57	4.83	1.99	7.51	7.88	7.78	0	5	5	0	10	14	30	35	15	60	67	64	K03627 putative transcription factor | (RefSeq) multiprotein-bridging factor 1b (A)	Cro/C1-type helix-turn-helix domain [Macleaya cordata]	RecName: Full=Multiprotein-bridging factor 1a;	SubName: Full=Cro/C1-type helix-turn-helix domain {ECO:0000313|EMBL:OVA13614.1};	Transcription factor MBF1	GO:0005730,nucleolus; GO:0003729,mRNA binding; GO:0043565,sequence-specific DNA binding; GO:0003713,transcription coactivator activity; GO:0045893,positive regulation of transcription, DNA-templated; GO:0006351,transcription, DNA-templated	Multiprotein bridging factor 1
Cluster-1751.0	0	0	0	0	0	0	1.74	1.89	1.55	0	0	0	0	0	0	0	0	0	15	14	12	0	0	0	--	--	--	--	--	--	--
Cluster-17560.0	0	0	0	0.44	0	0	0	0	0.33	1.56	2.33	3.16	0	0	0	3	0	0	0	0	2	10	16	21	K17795 mitochondrial import inner membrane translocase subunit TIM17 | (RefSeq) mitochondrial import inner membrane translocase subunit TIM17-2-like (A)	PREDICTED: mitochondrial import inner membrane translocase subunit TIM17-2-like [Oryza brachyantha]	RecName: Full=Mitochondrial import inner membrane translocase subunit TIM17-2;	SubName: Full=Uncharacterized protein {ECO:0000313|EnsemblPlants:OB07G27090.1};	Mitochondrial import inner membrane translocase, subunit TIM17	GO:0031305,integral component of mitochondrial inner membrane; GO:0005743,mitochondrial inner membrane; GO:0005744,TIM23 mitochondrial import inner membrane translocase complex; GO:0005741,mitochondrial outer membrane; GO:0005739,mitochondrion; GO:0030150,protein import into mitochondrial matrix	--
Cluster-17569.0	0.25	0.24	0.43	0.48	1.14	0.65	0.04	0.05	0.1	0.14	0.26	0.46	6	5	10	11	24	13	1	1	2	3	6	10	--	--	--	--	--	--	--
Cluster-1757.0	0	0	0.36	0.51	0	0.08	1.56	2.75	1.07	0.08	0	0.15	0	0	5	7	0	1	21	32	13	1	0	2	--	--	--	--	--	--	--
Cluster-17571.0	0.73	0	0.64	0.22	0.24	0	9.03	5.62	5.64	0	0	0	7	0	6	2	2	0	82	44	46	0	0	0	--	--	--	--	--	--	--
Cluster-17576.1	0	0	0.15	0	0	0	0.54	0.24	0.23	2.06	2.15	1.68	0	0	5	0	0	0	18	7	7	65	72	54	--	Reverse transcriptase zinc-binding domain [Macleaya cordata]	--	SubName: Full=Reverse transcriptase zinc-binding domain {ECO:0000313|EMBL:OVA19183.1};	--	GO:0003964,RNA-directed DNA polymerase activity	zinc-binding in reverse transcriptase
Cluster-17617.0	0.2	0.24	0.93	0.43	1.45	0.97	0.32	0.13	0.12	0.28	0.05	0.17	4	4	18	8	25	16	6	2	2	5	1	3	--	--	--	--	--	--	--
Cluster-17656.0	0.21	0.17	0.67	0.82	0.05	0.44	0.35	0.65	0.29	1.1	0.78	1.45	10	7	32	38	2	18	16	26	12	48	36	65	K05391 cyclic nucleotide gated channel, plant | (RefSeq) putative cyclic nucleotide-gated ion channel 15 (A)	PREDICTED: uncharacterized protein LOC105974861 [Erythranthe guttata]	--	SubName: Full=DUF4283 domain-containing protein {ECO:0000313|EMBL:GAV79253.1};	FOG: Reverse transcriptase	--	Domain of unknown function (DUF4283)
Cluster-17666.0	0	0	0	0	0	0	4.1	0.34	4.31	2.46	2.29	4.99	0	0	0	0	0	0	14	1	13	8	8	17	--	--	--	--	--	--	--
Cluster-1769.0	0	0	0	0	0	0	10.31	8.22	10.42	0	0	0	0	0	0	0	0	0	26	18	23	0	0	0	--	--	--	--	--	--	--
Cluster-17708.0	0.22	0.19	0.29	0.59	1.08	0.33	1.3	0.76	1.05	1.25	0.88	1.28	4	3	5	10	17	5	22	11	16	20	15	21	K22565 COMM domain containing 9 | (RefSeq) pentatricopeptide repeat-containing protein At5g50390, chloroplastic (A)	PREDICTED: pentatricopeptide repeat-containing protein At4g15720 [Elaeis guineensis]	RecName: Full=Pentatricopeptide repeat-containing protein At4g15720;	SubName: Full=pentatricopeptide repeat-containing protein At4g15720 {ECO:0000313|RefSeq:XP_008800869.1};	FOG: PPR repeat	GO:0043231,intracellular membrane-bounded organelle; GO:0004519,endonuclease activity; GO:0003723,RNA binding; GO:0008270,zinc ion binding; GO:0009451,RNA modification	PPR repeat family
Cluster-17713.0	0	0	0	3.6	1.56	5.47	0	0	0	0	0	0	0	0	0	15	6	20	0	0	0	0	0	0	--	--	--	--	--	--	--
Cluster-17734.0	7.83	7.67	3.65	1.08	5.29	3.71	3.86	1.9	3.2	2.3	1.06	1.07	16	13	7	2	9	6	7	3	5	4	2	2	--	--	--	--	--	--	--
Cluster-17760.1	0	0	0	0	0	0.35	0.93	0.48	0.39	0.63	0.49	0.38	0	0	0	0	0	15	45	20	17	29	24	18	--	--	--	--	--	--	--
Cluster-17779.0	0.45	0	0.09	0.86	1.96	2.48	2.78	1.34	5.65	0.51	1.99	1.28	5	0	1	9	19	23	29	12	53	5	21	13	--	--	--	--	--	--	--
Cluster-17785.0	0.58	0.98	1.55	0.61	0.2	0.26	0.94	0.44	0.26	0.3	0.19	0.58	13	19	34	13	4	5	20	8	5	6	4	12	K17604 zinc finger SWIM domain-containing protein 3 | (RefSeq) protein FAR1-RELATED SEQUENCE 5-like (A)	PREDICTED: protein FAR1-RELATED SEQUENCE 5-like [Ziziphus jujuba]	RecName: Full=Protein FAR1-RELATED SEQUENCE 5;	SubName: Full=Uncharacterized protein {ECO:0000313|EMBL:PIA31367.1};	--	GO:0005634,nucleus; GO:0008270,zinc ion binding; GO:0006355,regulation of transcription, DNA-templated	SWIM zinc finger
Cluster-17815.0	0.22	1.4	1.97	0.4	1.82	0.65	1.16	3.31	2.45	0.92	0.75	1.56	4	22	35	7	29	10	20	49	38	15	13	26	K12616 enhancer of mRNA-decapping protein 4 | (RefSeq) hypothetical protein (A)	hypothetical protein EUTSA_v10019903mg [Eutrema salsugineum]	--	SubName: Full=Uncharacterized protein {ECO:0000313|EMBL:ESQ48693.1};	Nuclear protein, contains WD40 repeats	--	--
Cluster-17825.0	0.4	0.09	0.82	0.25	0.37	0	2.13	0.79	1.52	0.45	0	0.26	5	1	10	3	4	0	25	8	16	5	0	3	--	--	--	--	--	--	--
Cluster-1787.0	6.79	6.63	0.98	5.74	1.71	22.33	0.14	0.17	0.49	5.49	7.72	9.75	50	42	7	40	11	137	1	1	3	36	54	66	--	--	--	--	--	--	--
Cluster-17871.0	0	0	0	0	0	0	0.12	0.32	0.26	1.07	1.09	1.05	0	0	0	0	0	0	3	7	6	26	28	26	--	--	--	--	--	--	--
Cluster-17873.0	0	0	0.17	0	0	0.41	1.63	3.14	0.81	5.14	3.92	3.12	0	0	1	0	0	2	9	15	4	27	22	17	--	--	--	--	--	--	--
Cluster-179.0	0.08	0	0.16	0.66	0	0.38	1.81	2.47	2.63	0.53	0.62	0.52	1	0	2	8	0	4	21.64	25.43	28.25	6	7.53	6	--	jacalin-related lectin 34-like [Brassica napus]	--	SubName: Full=Uncharacterized protein {ECO:0000313|EnsemblPlants:TRIAE_CS42_7AS_TGACv1_569477_AA1816990.1};	FOG: Reverse transcriptase	--	--
Cluster-17916.0	0	3.16	3.43	12.15	0.24	5.03	0	0	0	2.35	3.07	0.9	0	13	16	55	1	20	0	0	0	10	14	4	--	--	--	--	--	--	--
Cluster-17931.0	0	0	0.18	0.12	0	0.07	0	0.14	0	0.83	0.9	0.94	0	0	3	2	0	1	0	2	0	13	15	15	--	--	--	--	--	--	--
Cluster-17933.0	0.06	0	0	0	0	0	0.06	0	0	0.89	0.72	0.93	1	0	0	0	0	0	1	0	0	14	12	15	--	--	--	--	--	--	--
Cluster-17962.0	0	11.44	34.21	0.52	1.7	0	1.59	0	0	3.02	1.53	6.22	0	20.09	68	1	3	0	3	0	0	5.45	3	12	K08912 light-harvesting complex II chlorophyll a/b binding protein 1 | (RefSeq) chlorophyll a-b binding protein of LHCII type 1-like (A)	PREDICTED: chlorophyll a-b binding protein of LHCII type 1-like [Fragaria vesca subsp. vesca]	RecName: Full=Chlorophyll a-b binding protein 8, chloroplastic; AltName: Full=LHCII type I CAB-8; Flags: Precursor;	RecName: Full=Chlorophyll a-b binding protein, chloroplastic {ECO:0000256|RuleBase:RU363080}; Flags: Fragment;	--	GO:0009535,chloroplast thylakoid membrane; GO:0016021,integral component of membrane; GO:0009522,photosystem I; GO:0009523,photosystem II; GO:0016168,chlorophyll binding; GO:0046872,metal ion binding; GO:0009765,photosynthesis, light harvesting; GO:0018298,protein-chromophore linkage	Chlorophyll A-B binding protein
Cluster-17962.1	2.08	37.05	77.06	2	3.2	2.16	0.86	0.45	0.85	5.41	4.84	5.7	23	353.91	834.14	21	31	20	9	4	8	53.55	51	58	K08912 light-harvesting complex II chlorophyll a/b binding protein 1 | (RefSeq) chlorophyll a-b binding protein of LHCII type 1 (A)	Chlorophyll A-B binding protein [Macleaya cordata]	RecName: Full=Chlorophyll a-b binding protein 40, chloroplastic; AltName: Full=LHCII type I CAB-40; Short=LHCP; Flags: Precursor;	RecName: Full=Chlorophyll a-b binding protein, chloroplastic {ECO:0000256|RuleBase:RU363080};	--	GO:0009535,chloroplast thylakoid membrane; GO:0016021,integral component of membrane; GO:0009522,photosystem I; GO:0009523,photosystem II; GO:0016168,chlorophyll binding; GO:0046872,metal ion binding; GO:0009765,photosynthesis, light harvesting; GO:0018298,protein-chromophore linkage	Chlorophyll A-B binding protein
Cluster-17985.0	0.13	0.05	0.13	0.44	0.05	0.9	0.36	0	0.49	0.99	0.84	0.64	3	1	3	10	1	18	8	0	10	21	19	14	--	--	--	--	--	--	--
Cluster-1802.0	0.7	1.64	0.54	0	0	0	3.78	13.34	11.24	13.1	16.35	13.79	4	8	3	0	0	0	20	61	53	66	88	72	--	--	--	--	--	--	--
Cluster-18026.0	1.41	1.73	1.71	4.35	0.4	0.52	1.21	3.03	1.45	0.79	0.55	1.05	16	17	19	47	4	5	13	28	14	8	6	11	--	--	--	--	--	--	--
Cluster-18043.0	0	0.59	0.13	0.13	0.44	0.15	6.35	8.45	6.93	9.09	4.8	8.96	0	4	1	1	3	1	47	54	46	64	36	65	--	--	--	--	--	--	--
Cluster-18065.0	0	0.58	0.17	0	0	0	0	0	0.6	3.01	3.17	2.18	0	3	1	0	0	0	0	0	3	16	18	12	--	--	--	--	--	--	--
Cluster-18100.0	0	0	0	0	0	0	0	0	0	3.4	2.03	2.85	0	0	0	0	0	0	0	0	0	22	14	19	--	--	--	--	--	--	--
Cluster-18121.0	0	0	0	0	0	0	0	0.14	0	3.27	4.67	3.56	0	0	0	0	0	0	0	1	0	25	38	28	--	--	--	--	--	--	--
Cluster-1815.0	0	0	0	0	0	0	6.4	0.81	1.68	0	0	0	0	0	0	0	0	0	55	6	13	0	0	0	--	--	--	--	--	--	--
Cluster-18150.0	0.23	0.97	3.05	0.54	0.05	0.94	0.15	0.92	0.66	0.36	0.15	0.31	5	18	64	11	1	17	3	16	12	7	3	6	K03283 heat shock 70kDa protein 1/2/6/8 | (RefSeq) heat shock 70 kDa protein-like (A)	hypothetical protein TSUD_188010 [Trifolium subterraneum]	RecName: Full=Putative ribonuclease H protein At1g65750; EC=3.1.26.4;	SubName: Full=Uncharacterized protein {ECO:0000313|EMBL:ONI02476.1};	FOG: Reverse transcriptase	GO:0046872,metal ion binding; GO:0003676,nucleic acid binding; GO:0004523,RNA-DNA hybrid ribonuclease activity	Reverse transcriptase-like
Cluster-18156.0	1.4	2.39	4.84	1.28	3.19	2.68	5.34	9.72	11.71	3.39	3.45	2.52	23	34	78	20	46	37	83	130	164	50	54	38	K01087 trehalose 6-phosphate phosphatase [EC:3.1.3.12] | (RefSeq) probable trehalose-phosphate phosphatase 6 (A)	PREDICTED: probable trehalose-phosphate phosphatase 6 [Elaeis guineensis]	RecName: Full=Probable trehalose-phosphate phosphatase 6; Short=OsTPP6; EC=3.1.3.12; AltName: Full=Trehalose 6-phosphate phosphatase;	RecName: Full=Trehalose 6-phosphate phosphatase {ECO:0000256|RuleBase:RU361117}; EC=3.1.3.12 {ECO:0000256|RuleBase:RU361117};	Trehalose-6-phosphate synthase component TPS1 and related subunits	GO:0004805,trehalose-phosphatase activity; GO:0005992,trehalose biosynthetic process	Trehalose-phosphatase
Cluster-18190.1	0	0	0.43	2.01	7.29	4.58	5.89	0.52	2.04	0.24	0	0	0	0	2	9	30	18	26	2	8	1	0	0	--	--	--	--	--	--	--
Cluster-18197.0	0	1.91	0.84	0.87	2.87	0	24.37	16.47	18.26	10.27	3.38	6.8	0	2	1	1	3	0	27	16	17	11	4	8	--	--	--	--	--	--	--
Cluster-18197.1	0	6.32	6.45	3.55	2.42	5.59	25.35	33.33	27.06	22.21	20.95	27.6	0	13	15	8	5	11	56	64	52	47	48	62	--	PREDICTED: anthocyanin 3'-O-beta-glucosyltransferase-like [Phoenix dactylifera]	--	RecName: Full=Glycosyltransferase {ECO:0000256|RuleBase:RU362057}; EC=2.4.1.- {ECO:0000256|RuleBase:RU362057};	--	GO:0016740,transferase activity	--
Cluster-18205.0	0.09	0.05	0.05	0.19	3.07	0.68	0	0	0	0	0	0	2	1	1	4	61	13	0	0	0	0	0	0	K01303 acylaminoacyl-peptidase [EC:3.4.19.1] | (RefSeq) uncharacterized LOC101311565 (A)	uncharacterized protein A4U43_C03F18970 [Asparagus officinalis]	--	SubName: Full=F7F22.15, related {ECO:0000313|EMBL:ABD63180.1};	FOG: Transposon-encoded proteins with TYA, reverse transcriptase, integrase domains in various combinations	--	Laminin Domain II
Cluster-18205.1	0.27	0	0	0.37	2.73	0.95	0	0	0	0	0	0	6	0	0	8	54	18	0	0	0	0	0	0	--	--	--	--	--	--	--
Cluster-18236.0	0	0.2	0.18	1.63	0.2	2.05	0.09	0.63	0.91	3.07	1.62	1.96	0	2	2	18	2	20	1	6	9	32	18	21	--	--	--	--	--	--	--
Cluster-18250.0	0	0	0.13	0.53	1.15	0.15	0	0.15	0.3	4.35	3.95	4.9	0	0	1	4	8	1	0	1	2	31	30	36	--	--	--	--	--	--	--
Cluster-18252.1	0.66	0.49	0.43	0.79	0.32	0.78	0.74	0.4	1.04	1.78	2.02	1.99	14	9	9	16	6	14	15	7	19	34	41	39	--	PREDICTED: uncharacterized protein LOC105058600 isoform X1 [Elaeis guineensis]	--	SubName: Full=uncharacterized protein LOC103702326 isoform X1 {ECO:0000313|RefSeq:XP_008782922.1, ECO:0000313|RefSeq:XP_017697522.1};	--	--	--
Cluster-18265.0	0.3	0.34	0.2	3.21	0.45	2.23	1.04	0.12	0.12	2.31	2.27	2.46	3	3	2	31	4	19	10	1	1	21	22	23	K00558 DNA (cytosine-5)-methyltransferase 1 [EC:2.1.1.37] | (RefSeq) uncharacterized protein LOC109841697 (A)	uncharacterized protein LOC109838650 [Asparagus officinalis]	RecName: Full=Putative ribonuclease H protein At1g65750; EC=3.1.26.4;	SubName: Full=Uncharacterized protein {ECO:0000313|EnsemblPlants:TRIAE_CS42_1DS_TGACv1_081270_AA0259410.1};	FOG: Reverse transcriptase	GO:0046872,metal ion binding; GO:0003676,nucleic acid binding; GO:0004523,RNA-DNA hybrid ribonuclease activity	--
Cluster-1827.0	0	0	0	0	0	0	0.55	1.42	0.37	1.17	2.3	1.7	0	0	0	0	0	0	5	11	3	10	21	15	--	--	--	--	--	--	--
Cluster-18280.0	0	2.08	0	0	0	0	0.39	1.33	0	4.84	7.48	5.74	0	5	0	0	0	0	1	3	0	12	20	15	--	pathogen-related protein 10 [Lilium regale]	RecName: Full=Pathogenesis-related protein 1; Short=AOPR1;	SubName: Full=Pathogen-related protein 10 {ECO:0000313|EMBL:AHC68874.1};	--	GO:0005737,cytoplasm; GO:0006952,defense response; GO:0009607,response to biotic stimulus	Pathogenesis-related protein Bet v I family
Cluster-18282.1	4.62	2.6	0	0	0	0	2.57	3.19	2.47	1.74	2.53	1.3	27	13	0	0	0	0	14	15	12	9	14	7	--	--	--	--	--	--	--
Cluster-1832.0	0	0	0	1.99	1.44	3.02	8.28	5.69	5.04	0.47	0	0.23	0	0	0	9	6	12	37	22	20	2	0	1	--	--	--	--	--	--	--
Cluster-18341.0	1.76	0.48	1.95	1.57	0.06	0.49	0	0	0	0	0	0	34	8	37	29	1	8	0	0	0	0	0	0	--	PREDICTED: uncharacterized protein LOC105966965 [Erythranthe guttata]	--	SubName: Full=Exo_endo_phos domain-containing protein {ECO:0000313|EMBL:GAV58234.1};	--	--	--
Cluster-18359.0	1.17	2.88	3.22	0	0	0.33	0.18	0.07	0	0.74	0.23	0.54	21	45	57	0	0	5	3	1	0	12	4	9	--	--	--	--	--	--	--
Cluster-18367.0	0	0	0	2.84	0	0.84	1.87	3.76	1.95	0.13	0	0.13	0	0	0	23	0	6	15	26	14	1	0	1	--	--	--	--	--	--	--
Cluster-18368.2	0.25	0.51	1.1	1.27	0.8	0.98	0.4	0.31	0.3	1.63	1.34	1.11	4	7	17	19	11	13	6	4	4	23	20	16	K20178 vacuolar protein sorting-associated protein 8 | (RefSeq) uncharacterized LOC107864957 (A)	uncharacterized protein LOC110767533 [Prunus avium]	--	SubName: Full=Reverse transcriptase {ECO:0000313|EMBL:OMO85295.1};	FOG: Reverse transcriptase	GO:0003676,nucleic acid binding; GO:0003964,RNA-directed DNA polymerase activity; GO:0004523,RNA-DNA hybrid ribonuclease activity	Reverse transcriptase (RNA-dependent DNA polymerase)
Cluster-18375.0	1.58	1.71	1.11	0	0	0	1.46	1.46	1.75	0	0	0	16	15	11	0	0	0	14	12	15	0	0	0	--	--	--	--	--	--	--
Cluster-18398.1	0	1.89	1.04	0.86	0.7	0.98	3.26	2.51	5.37	0	0.43	0	0	8	5	4	3	4	15	10	22	0	2	0	--	--	--	--	--	--	--
Cluster-18411.0	0	0.34	0	0	0	0	1.86	1.26	0.69	2.12	2.14	4.42	0	2	0	0	0	0	12	7	4	13	14	28	--	--	--	--	--	--	--
Cluster-1843.0	0	0	0	0	0	0	1.78	11.64	5.8	0	0	0	0	0	0	0	0	0	11	62	32	0	0	0	--	--	--	--	--	--	--
Cluster-1844.0	0	4.2	5.34	0	0	0	0	0	0	0	0	0	0	16	23	0	0	0	0	0	0	0	0	0	--	--	--	--	--	--	--
Cluster-18455.0	8.91	5.44	5.1	0.46	7.05	1.58	0	0.9	1.05	0.49	0.46	1.11	61	32	34	3	42	9	0	5	6	3	3	7	--	--	--	--	--	--	--
Cluster-1848.0	0	0	0	0	0	0	0.21	20.61	8.11	3.12	1.66	3	0	0	0	0	0	0	1	84	34	14	8	14	--	--	--	--	--	--	--
Cluster-18483.0	0	0.53	0.47	0.97	0	1.38	1.71	4.25	0.55	5.39	6.23	3.21	0	2	2	4	0	5	7	15	2	21	26	13	--	--	--	--	--	--	--
Cluster-18505.0	0.21	0.05	0.25	1.16	0.51	0.73	0.3	0.23	0.07	0.77	0.94	0.83	10	2	12	54	22	30	14	9	3	34	44	37	--	--	--	--	--	--	--
Cluster-18523.0	1.2	13.49	25.71	7.44	0.7	1.85	8.54	7.58	13.82	1.72	3.2	4.26	4	38	82	23	2	5	26	20	37	5	10	13	--	--	--	--	--	--	--
Cluster-18531.0	0.61	1.31	2.93	0.64	1.09	0.52	1.57	0.96	1.43	0.19	0.37	0.19	7	13	33	7	11	5	17	9	14	2	4	2	--	--	--	--	--	--	--
Cluster-18567.0	0	0	0.27	2.88	1.64	1.56	0.69	0.48	0.46	2.77	2.74	1.41	0	0	2	21	11	10	5	3	3	19	20	10	--	--	--	--	--	--	--
Cluster-18580.0	0	0.12	0.54	6.87	0.84	0.5	0	0	0	2.35	1.55	0.34	0	1	5	62	7	4	0	0	0	20	14	3	--	--	--	--	--	--	--
Cluster-18581.0	0.49	0.66	2.67	2.49	2.8	1.56	0.26	1.41	0.67	4.02	4.46	4	6	7	32	29	30	16	3	14	7	44	52	45	--	--	--	--	--	--	--
Cluster-18601.0	2.79	2.8	6.84	1.66	0	0.11	5.13	1.14	1.76	0.21	0	0	30	26	72	17	0	1	52	10	16	2	0	0	--	--	--	--	--	--	--
Cluster-18615.0	0.14	4.27	2.23	0.43	0.16	0.33	1.89	1.01	1.95	1.53	2.29	4.15	1	27	16	3	1	2	13	6	12	10	16	28	--	--	--	--	--	--	--
Cluster-18625.0	0.78	5.33	6.62	5.58	0.89	4.19	1.74	1.63	0.83	0.96	1.07	1.36	10	59	83	68	10	45	21	17	9	11	13	16	--	--	--	--	--	--	--
Cluster-18636.0	2.85	1.24	4.99	0.63	0	1.28	1.27	0.88	1.41	1.47	0.88	0.65	24	9	41	5	0	9	10	6	10	11	7	5	--	--	--	--	--	--	--
Cluster-18638.0	14.6	5.32	0.13	0.13	0.71	0	0.13	0.15	0.44	0	0	0	118	37	1	1	5	0	1	1	3	0	0	0	--	--	--	--	--	--	--
Cluster-18662.1	0	0.07	0.35	0.85	0.2	0.41	0.49	1.28	0.27	0.65	1.28	1.07	0	1	6	14	3	6	8	18	4	10	21	17	--	--	--	--	--	--	--
Cluster-18674.0	0	2.44	10.89	0.62	0	0.14	1.49	0.72	3.47	0.39	0.61	0.38	0	18	91	5	0	1	12	5	25	3	5	3	--	--	--	--	--	--	--
Cluster-18698.0	0.5	0.24	0.36	0.7	0.43	0.86	0.03	0.86	0.24	0.23	0.21	0.22	17	7	12	23	13	25	1	24	7	7	7	7	--	--	--	--	--	--	--
Cluster-18709.0	0	1.11	2.1	0.34	0.07	0.08	0.82	1.97	0.3	1.22	1.62	1.26	0	15	32	5	1	1	12	25	4	17	24	18	K03093 RNA polymerase sigma factor | (RefSeq) LOW QUALITY PROTEIN: RNA polymerase sigma factor sigE, chloroplastic/mitochondrial-like (A)	uncharacterized protein A4U43_UnF8330 [Asparagus officinalis]	RecName: Full=RNA polymerase sigma factor sigE, chloroplastic/mitochondrial; Short=Sigma factor E; Short=Sigma-E; AltName: Full=RNA polymerase sigma factor sig5; Short=Atsig5; Short=Sigma factor 5; Flags: Precursor;	SubName: Full=Uncharacterized protein {ECO:0000313|EMBL:ONK55039.1};	--	GO:0009507,chloroplast; GO:0005739,mitochondrion; GO:0003677,DNA binding; GO:0003700,DNA-binding transcription factor activity; GO:0001053,NA; GO:0016987,sigma factor activity; GO:0071483,cellular response to blue light; GO:0071472,cellular response to salt stress; GO:0009658,chloroplast organization; GO:0006352,DNA-templated transcription, initiation; GO:0009553,embryo sac development; GO:001020…	Sigma-70 region 3
Cluster-18710.0	0	0.91	0.81	1.38	0.45	2.86	3.39	1.46	3.93	8.71	11.41	5.5	0	2	2	3.32	1	6	8	3	8.09	19.66	27.87	13.16	--	--	--	--	--	--	--
Cluster-18720.0	0.27	0.51	1.61	0.57	0.11	0.55	2.21	1.42	1.78	0.05	0.28	0.21	11	18	64	22	4	19	85	47	62	2	11	8	--	--	--	--	--	--	--
Cluster-18730.0	3.62	4.21	7.12	4.17	0.54	10.6	2.19	2.15	2.26	6.55	6.8	4.62	23	23	44	25	3	56	13	11	12	37	41	27	--	--	--	--	--	--	--
Cluster-18750.0	0	0.3	2.51	0	0	0	1.67	3.35	1.96	0.1	0.83	0.1	0	3	28	0	0	0	18	31	19	1	9	1	--	--	--	--	--	--	--
Cluster-18751.0	0.97	0	0	0	0	0	1.06	0.82	2.02	7.41	2.75	5.99	3	0	0	0	0	0	3	2	5	20	8	17	--	--	--	--	--	--	--
Cluster-18757.0	2.08	3.31	1.75	0.2	0.44	0	6.71	3.06	3.65	1.92	1.4	1.23	11	15	9	1	2	0	33	13	16	9	7	6	--	--	--	--	--	--	--
Cluster-18860.0	5.59	1.43	4.32	0	0	0	0	0	0	0	0	0	32	7	24	0	0	0	0	0	0	0	0	0	--	--	--	--	--	--	--
Cluster-18871.0	1.36	1.28	0	0	0	0	7.71	3.77	5.04	2.49	0.87	0.89	5	4	0	0	0	0	26	11	15	8	3	3	--	--	--	--	--	--	--
Cluster-1888.0	0	0	0	0.07	0.51	0.31	0.41	0.32	0.15	1.29	0.95	0.84	0	0	0	1	7	4	6	4	2	18	14	12	--	--	--	--	--	--	--
Cluster-18894.0	0	0.18	0	0	0	0	6.12	0.57	6.48	0	0	0	0	1	0	0	0	0	37	3	35	0	0	0	--	--	--	--	--	--	--
Cluster-18904.0	0	0.13	0	0	0	0	0	0	0	7.2	8.59	10.08	0	1	0	0	0	0	0	0	0	59	75	85	--	--	--	--	--	--	--
Cluster-18911.0	8.73	3.05	5.16	4.29	1.68	16.2	5.81	4.91	7.15	21.46	14.88	19.3	13.99	4	7.67	6.15	2.2	20.17	8.12	6	8.51	28.89	21.95	28.18	--	--	--	--	--	--	--
Cluster-18918.0	0.12	0.14	0.84	0.37	0	0.28	0.99	0.14	0.28	3.52	2.33	2.66	1	1	7	3	0	2	8	1	2	27	19	21	--	--	--	--	--	--	--
Cluster-1892.0	0.11	0.06	0.05	0.22	0.12	0.19	0.78	0.78	0.56	1.29	0.89	0.92	2	1	1	4	2	3	14	12	9	22	16	16	K22262 WD repeat and FYVE domain-containing protein 3 | (RefSeq) protein SPIRRIG (A)	PREDICTED: pentatricopeptide repeat-containing protein At3g16610 [Elaeis guineensis]	RecName: Full=Pentatricopeptide repeat-containing protein At4g04370;	SubName: Full=pentatricopeptide repeat-containing protein At5g39350-like {ECO:0000313|RefSeq:XP_008805285.1};	FOG: PPR repeat	GO:0043231,intracellular membrane-bounded organelle; GO:0004519,endonuclease activity; GO:0003723,RNA binding; GO:0009451,RNA modification	PPR repeat family
Cluster-18950.0	0	0	0	2.42	0	1.41	0	0	0	0	0	0	0	0	0	35	0	18	0	0	0	0	0	0	--	--	--	--	--	--	--
Cluster-18953.0	0	1.84	3.24	0	0.36	0	6.51	2.21	1	0	0	0.11	0	15	30	0	3	0	58	17	8	0	0	1	--	--	--	--	--	--	--
Cluster-18987.0	1.22	1.5	1.71	2.8	0.09	1.63	0.48	0.66	0.36	0.77	0.32	0.25	16	17	22	35	1	18	6	7	4	9	4	3	--	--	--	--	--	--	--
Cluster-19043.0	0.07	2.47	1.34	0	0	0	0.07	0	0.16	1.54	1.16	0.9	1	31	19	0	0	0	1	0	2	20	16	12	--	--	--	--	--	--	--
Cluster-19061.0	2.53	0.15	0	3.34	1.01	4.85	0.4	1.09	0.9	5.11	5.85	3.85	20	1	0	25	7	32	3	7	6	36	44	28	--	--	--	--	--	--	--
Cluster-19064.1	0	0.4	0	0	0	0	3.53	1.98	0.14	6.79	6.73	6.72	0	3	0	0	0	0	29	14	1	53	56	54	--	--	--	--	--	--	--
Cluster-1909.0	5.63	4.98	2.89	0	1.08	3.86	4.58	7.29	5.75	2.26	0.42	1.75	42	32	21	0	7	24	32	44	36	15	3	12	--	--	--	--	--	--	--
Cluster-19092.0	0.19	2.96	9.64	0	0	0	0	0	0	0	0	0	1	13	48	0	0	0	0	0	0	0	0	0	--	--	--	--	--	--	--
Cluster-19104.0	5.67	13.41	17.02	6.35	10.88	4.17	6.92	5.08	5.29	5.15	6.81	6.35	36	73	105	38	60	22	41	26	28	29	41	37	--	--	--	--	--	--	--
Cluster-19139.0	2.09	2.85	6.48	0.74	1.21	2.32	1.31	3.47	1.89	0.99	2.58	0.76	12	14	36	4	6	11	7	16	9	5	14	4	--	--	--	--	--	--	--
Cluster-19149.0	0.17	2.41	5.77	0	0	0	0.88	0.61	1.08	0	0	0	2	25	68	0	0	0	10	6	11	0	0	0	--	--	--	--	--	--	--
Cluster-19166.0	0.8	1.02	1.31	0	0	0	1.44	1.38	1.88	1.88	1.6	0.7	10	11	16	0	0	0	17	14	20	21	19	8	--	--	--	--	--	--	--
Cluster-19169.0	0	0	0	0	0	0	6.36	6.38	10.49	0	0	0	0	0	0	0	0	0	30	26	44	0	0	0	--	--	--	--	--	--	--
Cluster-1917.0	0	0	0	0	0	0	0.39	2.25	0	4.5	2.29	3.94	0	0	0	0	0	0	2	10	0	22	12	20	--	--	--	--	--	--	--
Cluster-19175.0	0	0	5.6	0	11.32	1.76	18.43	4.97	8.96	0.82	0	0	0	0	15	0	27	4	47	11	20	2	0	0	--	--	--	--	--	--	--
Cluster-19213.0	0	0.52	0.46	0	0	1.43	5.57	3.14	2.85	0	0	0	0	3	3	0	0	8	35	17	16	0	0	0	--	--	--	--	--	--	--
Cluster-19278.0	0.23	0	0.12	2.7	0.07	1.16	0.42	0.56	0.34	1.28	0.84	1.18	4	0	2	45	1	17	7	8	5	20	14	19	--	--	--	--	--	--	--
Cluster-19286.0	0	0	1.16	0	0	0	0	0	0	10.83	12.15	14.9	0	0	4	0	0	0	0	0	0	34	41	49	--	--	--	--	--	--	--
Cluster-19291.0	0.09	1.61	1.69	0	0	0	0.65	1.61	0.51	2.14	1.37	2.08	1	16	19	0	0	0	7	15	5	22	15	22	--	--	--	--	--	--	--
Cluster-19295.1	0	0	0	0.3	0	0	0.04	0.05	0.29	0.78	0.86	0.58	0	0	0	7	0	0	1	1	6	17	20	13	K20178 vacuolar protein sorting-associated protein 8 | (RefSeq) uncharacterized LOC107864957 (A)	hypothetical protein TSUD_255820 [Trifolium subterraneum]	--	SubName: Full=Uncharacterized protein {ECO:0000313|EMBL:CCA66036.1};	FOG: Reverse transcriptase	GO:0003676,nucleic acid binding	Reverse transcriptase (RNA-dependent DNA polymerase)
Cluster-19304.0	1.26	10.33	15.43	0	0	0.27	2.92	8.6	5.42	0.9	0.84	0.75	11	78	132	0	0	2	24	61	40	7	7	6	--	--	--	--	--	--	--
Cluster-19324.0	1.07	1.69	2.98	0.87	0.09	0.75	1.04	1.21	1.48	0.22	0.46	0.78	27	37	74	21	2	16	25	25	32	5	11	18	K14313 nuclear pore complex protein Nup53 | (RefSeq) uncharacterized protein LOC113341515 (A)	PREDICTED: mitogen-activated protein kinase kinase kinase 1-like [Elaeis guineensis]	--	SubName: Full=mitogen-activated protein kinase kinase kinase 1-like {ECO:0000313|RefSeq:XP_008795148.2};	--	GO:0016301,kinase activity	Ring finger domain
Cluster-19337.0	0.42	4.58	9.83	4.02	11.47	8.79	0.3	9.76	4.2	1.42	2.08	3.22	3	28	68	27	71	52	2	56	25	9	14	21	--	--	--	--	--	--	--
Cluster-19411.0	1.9	3.57	4.35	0.77	0	0.53	0	0	0	0.33	0.15	0	13	21	29	5	0	3	0	0	0	2	1	0	--	--	--	--	--	--	--
Cluster-19424.0	0	0	0	4.46	0.5	2.72	0	0	0	3.89	2.39	3.07	0	0	0	39	4	21	0	0	0	32	21	26	--	--	--	--	--	--	--
Cluster-19452.0	0.09	0	0.09	0.9	0.39	0.1	0.64	0.42	0.2	2.2	2.25	1.4	1	0	1	10	4	1	7	4	2	23	25	15	--	--	--	--	--	--	--
Cluster-19472.0	0	0.12	0.15	0.21	0.11	0.42	0	0.49	0.29	0.9	1.37	0.82	0	2	3	4	2	7	0	8	5	16	26	15	K22262 WD repeat and FYVE domain-containing protein 3 | (RefSeq) protein SPIRRIG (A)	PREDICTED: pentatricopeptide repeat-containing protein At3g16610 [Elaeis guineensis]	RecName: Full=Pentatricopeptide repeat-containing protein At3g16610;	SubName: Full=Pentatricopeptide repeat-containing protein {ECO:0000313|EMBL:PKU73603.1};	FOG: PPR repeat	GO:0043231,intracellular membrane-bounded organelle; GO:0004519,endonuclease activity; GO:0003723,RNA binding; GO:0009451,RNA modification	PPR repeat family
Cluster-19501.0	0	0.35	0	0	0	1.96	17.76	8.45	11.53	8.17	8.44	7.1	0	2	0	0	0	11	112	46	65	49	54	44	--	--	--	--	--	--	--
Cluster-19507.0	0	0	0.67	0.69	0.88	1.31	0.35	0.81	0.39	2.46	1.27	2.99	0	0	6	6	7	10	3	6	3	20	11	25	--	--	--	--	--	--	--
Cluster-19515.0	0	0.11	0	0.94	0.45	1.18	2	3.53	2.34	2.1	3.53	2.58	0	1	0	9	4	10	19	29	20	19	34	24	--	--	--	--	--	--	--
Cluster-1952.0	0	0	0	0	0	0	0.39	0.79	0.32	1.12	0.91	0.9	0	0	0	0	0	0	8	14	6	22	19	18	--	--	--	--	--	--	--
Cluster-19549.0	0	0	0	1.42	0.22	0.8	0	0	0	1.29	2.32	2.3	0	0	0	14	2	7	0	0	0	12	23	22	--	--	--	--	--	--	--
Cluster-19550.1	3.16	3.06	3.82	2.16	3.85	3.06	1.48	1.35	1.55	1.89	1.77	2.16	43	36	51	28	46	35	19	15	18	23	23	27	--	--	--	--	--	--	--
Cluster-19552.0	0	4.96	2.12	0	0	0	0	0	0	0.46	0	0	0	31	15	0	0	0	0	0	0	3	0	0	--	--	--	--	--	--	--
Cluster-19575.0	13.17	5.76	0.13	0	0	0	0	0	0	0.73	1.79	0.99	101	38	1	0	0	0	0	0	0	5	13	7	--	--	--	--	--	--	--
Cluster-19597.0	0	0	0	0	0	0	0.17	0	0	6.69	5.93	5.59	0	0	0	0	0	0	1	0	0	37	35	32	--	--	--	--	--	--	--
Cluster-19626.0	1.55	1.83	1.94	0	0.36	0	0.34	4.7	1.16	3.2	4.95	5.41	5	5	6	0	1	0	1	12	3	9	15	16	--	--	--	--	--	--	--
Cluster-19630.1	0.53	1.39	1.15	0.63	0	0.98	1.19	2.77	2.39	2.85	3.47	2.86	7	16	15	8	0	11	15	30	27	34	44	35	--	PREDICTED: transcription factor bHLH52-like [Phoenix dactylifera]	RecName: Full=Transcription factor bHLH53; AltName: Full=Basic helix-loop-helix protein 53; Short=AtbHLH53; Short=bHLH 53; AltName: Full=Transcription factor EN 123; AltName: Full=bHLH transcription factor bHLH053;	SubName: Full=transcription factor bHLH52-like {ECO:0000313|RefSeq:XP_008806162.1};	--	GO:0005634,nucleus; GO:0001046,core promoter sequence-specific DNA binding; GO:0003700,DNA-binding transcription factor activity; GO:0046983,protein dimerization activity; GO:0001228,DNA-binding transcription activator activity, RNA polymerase II-specific; GO:0006355,regulation of transcription, DNA-templated; GO:0006366,transcription by RNA polymerase II	Helix-loop-helix DNA-binding domain
Cluster-1966.0	0	0	0	0	1.43	9.61	7.03	3.52	5.75	2.39	1.49	0.96	0	0	0	0	7	45	37	16	27	12	8	5	--	--	--	--	--	--	--
Cluster-1967.0	0	0	0	0	0	0	8.66	3.97	10.73	1.2	0.55	0	0	0	0	0	0	0	15	6	16	2	1	0	--	--	--	--	--	--	--
Cluster-19679.0	29.13	6.14	0.68	0.7	1.52	2.4	0.36	0	0	0	0.35	0	90	16	2	2	4	6	1	0	0	0	1	0	K13679 granule-bound starch synthase [EC:2.4.1.242] | (RefSeq) granule-bound starch synthase 1, chloroplastic/amyloplastic (A)	granule-bound starch synthase 1, partial [Lilium davidii]	RecName: Full=Granule-bound starch synthase 1b, chloroplastic/amyloplastic; EC=2.4.1.242; AltName: Full=Granule-bound starch synthase Ib; Flags: Precursor; Fragment;	SubName: Full=Granule-bound starch synthase 1 {ECO:0000313|EMBL:AKR05863.1}; Flags: Fragment;	--	GO:0009501,amyloplast; GO:0009569,chloroplast starch grain; GO:0102502,ADP-glucose-starch glucosyltransferase activity; GO:0004373,glycogen (starch) synthase activity; GO:0019252,starch biosynthetic process	--
Cluster-19690.1	3.23	2.08	0.86	0.25	0	0	0.89	0.59	0.43	1.21	0.75	0.26	27	15	7	2	0	0	7	4	3	9	6	2	--	--	--	--	--	--	--
Cluster-19690.2	0.1	5.03	5.18	0	0	0	0	0	0	0	0	0	1	42	49	0	0	0	0	0	0	0	0	0	--	--	--	--	--	--	--
Cluster-19694.0	0	0	0.21	1.78	0.42	0.93	0.13	0.1	0	0.83	0.87	0.41	0	0	5	41	9	19	3	2	0	18	20	9	--	--	--	--	--	--	--
Cluster-19709.0	0	0.15	0	0	0	0	0.55	1.92	0.93	1.31	2.59	2.26	0	1	0	0	0	0	4	12	6	9	19	16	--	--	--	--	--	--	--
Cluster-19725.0	0.19	0.09	0.97	1.59	0.82	1.31	0.28	0.05	0	0.85	1.32	1.37	5	2	25	40	19	29	7	1	0	20	33	33	--	--	--	--	--	--	--
Cluster-19735.0	0	8.19	9.3	1.13	0.12	0.51	4.89	8.18	6.72	3.71	3.49	3.26	0	66	85	10	1	4	43	62	53	31	31	28	--	--	--	--	--	--	--
Cluster-19742.0	0.23	0.36	0.4	0.74	0.71	0.37	0.41	0.19	1.01	1.31	2.05	1.53	3	4	5	9	8	4	5	2	11	15	25	18	K17964 leucine-rich PPR motif-containing protein, mitochondrial | (RefSeq) pentatricopeptide repeat-containing protein At5g61990, mitochondrial (A)	PREDICTED: pentatricopeptide repeat-containing protein At1g22960, mitochondrial [Elaeis guineensis]	RecName: Full=Pentatricopeptide repeat-containing protein At1g22960, mitochondrial; Flags: Precursor;	SubName: Full=pentatricopeptide repeat-containing protein At1g22960, mitochondrial {ECO:0000313|RefSeq:XP_008784008.2};	FOG: PPR repeat	GO:0043231,intracellular membrane-bounded organelle; GO:0005739,mitochondrion; GO:0004519,endonuclease activity; GO:0003723,RNA binding; GO:0009451,RNA modification	PPR repeat
Cluster-19754.0	0	0	0	18.62	1.89	8.2	0	0	0	0	0	0	0	0	0	75	7	29	0	0	0	0	0	0	--	--	--	--	--	--	--
Cluster-19785.0	0	1.07	2.37	0	0	0	3.45	4	4.04	1.38	0.65	0.84	0	6	15	0	0	0	21	21	22	8	4	5	--	--	--	--	--	--	--
Cluster-19800.0	0	0	0.14	0.76	0.86	0.45	0.31	0.2	0.22	0.75	0.71	0.41	0	0	5	27	28	14	11	6	7	25	25	14	--	--	--	--	--	--	--
Cluster-19823.0	0.18	0	0.14	2.22	0.41	0.91	0.71	1.38	1.05	1.3	0.94	0.29	4	0	3	47	8	17	15	25	20	26	20	6	K01179 endoglucanase [EC:3.2.1.4] | (RefSeq) endoglucanase 8-like (A)	uncharacterized protein LOC109841719 [Asparagus officinalis]	--	SubName: Full=DUF4283 domain-containing protein {ECO:0000313|EMBL:GAV66116.1}; Flags: Fragment;	--	--	Domain of unknown function (DUF4283)
Cluster-1983.0	0.22	0.43	0.6	1.86	0.17	0.88	2.73	1	0.78	2.14	2.96	1.36	3	5	8	24	2	10	35	11	9	25.99	38.24	17	--	--	--	--	--	--	--
Cluster-19834.0	0	4.46	8.92	0	0	0	1.95	6.26	2.43	0	0	0	0	19	43	0	0	0	9	25	10	0	0	0	--	--	--	--	--	--	--
Cluster-19882.0	0	0.37	0	0	0	0	0	0	0	1.68	1.8	1.87	0	3	0	0	0	0	0	0	0	14	16	16	--	--	--	--	--	--	--
Cluster-19914.0	0.14	0	0	4.43	1.49	8.86	0.77	0.36	0.69	0.65	0.91	1.26	1	0	0	29	9	51	5	2	4	4	6	8	--	--	--	--	--	--	--
Cluster-19921.0	0.4	0	0	2.17	0.61	1.03	0.07	0	0.39	0.59	0.07	0.44	6	0	0	31	8	13	1	0	5	8	1	6	K03013 DNA-directed RNA polymerases I, II, and III subunit RPABC1 | (RefSeq) DNA-directed RNA polymerase V subunit 5C-like (A)	hypothetical protein AQUCO_04000075v1 [Aquilegia coerulea]	--	SubName: Full=Uncharacterized protein {ECO:0000313|EMBL:PIA33762.1};	--	--	Transposase family tnp2
Cluster-19942.0	0.15	0.89	1.57	4.68	0.18	5.5	7.99	6.43	14.43	0	0.16	0.17	1	5	10	29	1	30	49	34	79	0	1	1	K09584 protein disulfide-isomerase A6 [EC:5.3.4.1] | (RefSeq) protein disulfide isomerase-like 2-3 (A)	PREDICTED: protein disulfide isomerase-like 2-3 [Pyrus x bretschneideri]	RecName: Full=Protein disulfide isomerase-like 2-3; Short=OsPDIL2-3; EC=5.3.4.1; AltName: Full=Protein disulfide isomerase-like 5-1; Short=OsPDIL5-1; Flags: Precursor;	SubName: Full=Uncharacterized protein {ECO:0000313|EMBL:EMJ16545.1};	Thioredoxin/protein disulfide isomerase	GO:0005788,endoplasmic reticulum lumen; GO:0003756,protein disulfide isomerase activity; GO:0045454,cell redox homeostasis; GO:0006457,protein folding; GO:0034976,response to endoplasmic reticulum stress	Thioredoxin
Cluster-1996.0	0	0	0	0	0	0	6.38	3.95	3.08	0	0	0	0	0	0	0	0	0	28	15	12	0	0	0	--	--	--	--	--	--	--
Cluster-1997.0	0	0	0	0	0	0	5.87	1.9	4.39	0	0	0	0	0	0	0	0	0	111	31	75	0	0	0	--	--	--	--	--	--	--
Cluster-19979.0	0	0.17	0	0	0.66	0	1.07	1.07	0.69	3.87	4.53	5.3	0	1	0	0	4	0	7	6	4	24	30	34	--	--	--	--	--	--	--
Cluster-19997.0	0.91	0.53	1.25	0	0	0	1.78	2.07	0.73	3.41	2.87	2.14	6	3	8	0	0	0	11	11	4	20	18	13	--	--	--	--	--	--	--
Cluster-20011.0	0	1.02	0.9	0.62	0.34	0.35	0.31	0.73	0	5.27	4.9	4.4	0	3	3	2	1	1	1	2	0	16	16	14	--	--	--	--	--	--	--
Cluster-20023.0	0.18	0	0	0.19	1.42	17.67	10.04	16.67	15.3	7.76	8.57	5.57	1	0	0	1	7	83	53	76	72	39	46	29	--	--	--	--	--	--	--
Cluster-2004.0	0	0	0	0	0	0	5.23	3.5	4.05	0	0	0	0	0	0	0	0	0	19	11	13	0	0	0	--	--	--	--	--	--	--
Cluster-20054.0	3.21	0.62	1.47	0.38	0.41	0.43	0.96	0.66	3.65	9.25	3.58	8.54	18	3	8	2	2	2	5	3	17	46	19	44	--	--	--	--	--	--	--
Cluster-20058.0	1.02	0.17	0	6.01	0.84	5.78	0	1.99	1.39	0	0	0	7	1	0	39	5	33	0	11	8	0	0	0	--	--	--	--	--	--	--
Cluster-20084.0	0	0	0	0	0.13	0.56	2	0	2.24	0	0	0.26	0	0	0	0	1	4	16	0	16	0	0	2	--	PREDICTED: uncharacterized protein LOC105041428 [Elaeis guineensis]	--	SubName: Full=Uncharacterized protein {ECO:0000313|EMBL:EXC19419.1};	--	--	--
Cluster-201.0	0.12	0.14	0.99	0	0	0	1.8	2.68	1.58	0.54	0	0	1	1	8	0	0	0	14	18	11	4	0	0	--	--	--	--	--	--	--
Cluster-20120.0	0	17.91	11.16	0	0	0	0.13	21.02	6.11	4.8	4.12	3.2	0	126	89	0	0	0	1	139	42	35	32	24	--	--	--	--	--	--	--
Cluster-20131.0	0	0	0.3	4.48	2.15	0.83	0.95	0.12	0.82	1	2.29	0.86	0	0	3	43	19	7	9	1	7	9	22	8	--	--	--	--	--	--	--
Cluster-20151.1	0	0.64	0.76	4.56	0.04	0.31	2	0.59	2.65	0.54	0.47	0.45	0	15	20	117	1	7	51	13	61	13	12	11	K05391 cyclic nucleotide gated channel, plant | (RefSeq) putative cyclic nucleotide-gated ion channel 15 (A)	PREDICTED: uncharacterized protein LOC105966965 [Erythranthe guttata]	--	SubName: Full=Ribonuclease H domain {ECO:0000313|EMBL:OVA15314.1};	FOG: Reverse transcriptase	GO:0003676,nucleic acid binding; GO:0004523,RNA-DNA hybrid ribonuclease activity	--
Cluster-20185.0	4.17	5.25	7.21	0.71	0.38	0.2	2.68	0.62	1.4	1.13	1.58	2.54	25	27	42	4	2	1	15	3	7	6	9	14	K03283 heat shock 70kDa protein 1/2/6/8 | (RefSeq) heat shock 70 kDa protein-like (A)	hypothetical protein MANES_04G079500 [Manihot esculenta]	RecName: Full=Putative ribonuclease H protein At1g65750; EC=3.1.26.4;	SubName: Full=Uncharacterized protein {ECO:0000313|EMBL:OAY52390.1};	FOG: Reverse transcriptase	GO:0046872,metal ion binding; GO:0003676,nucleic acid binding; GO:0004523,RNA-DNA hybrid ribonuclease activity	Reverse transcriptase-like
Cluster-20258.0	0.03	0	0.14	0.55	0.12	0.45	0.33	0.21	0.12	0.58	0.91	0.3	1	0	4	15	3	11	9	5	3	15	25	8	K12667 oligosaccharyltransferase complex subunit delta (ribophorin II) | (RefSeq) dolichyl-diphosphooligosaccharide--protein glycosyltransferase subunit 2 (A)	PREDICTED: uncharacterized protein LOC105966353 [Erythranthe guttata]	RecName: Full=Putative ribonuclease H protein At1g65750; EC=3.1.26.4;	SubName: Full=Retrotransposon, unclassified-like protein {ECO:0000313|EMBL:EOY19200.1};	FOG: Reverse transcriptase	GO:0046872,metal ion binding; GO:0003676,nucleic acid binding; GO:0004523,RNA-DNA hybrid ribonuclease activity	Reverse transcriptase-like
Cluster-20266.0	0.72	0.57	2.25	1.55	0	0	1.05	1.81	2.95	3.84	6.14	8.41	3	2	9	6	0	0	4	6	10	14	24	32	--	--	--	--	--	--	--
Cluster-20285.0	0.04	0.09	0.08	0.58	0.42	0.57	0.12	0.18	0.04	0.29	0.5	0.76	1	2	2	15	10	13	3	4	1	7	13	19	K19026 spatacsin | (RefSeq) uncharacterized LOC107760795 (A)	PREDICTED: uncharacterized protein LOC103936764 [Pyrus x bretschneideri]	RecName: Full=Putative ribonuclease H protein At1g65750; EC=3.1.26.4;	SubName: Full=Uncharacterized protein {ECO:0000313|EMBL:CCA66009.1};	FOG: Reverse transcriptase	GO:0046872,metal ion binding; GO:0003676,nucleic acid binding; GO:0004523,RNA-DNA hybrid ribonuclease activity	Reverse transcriptase (RNA-dependent DNA polymerase)
Cluster-20298.0	3.72	3.16	4.18	0	0	0	0	0	0.2	0	0	0	22	16	24	0	0	0	0	0	1	0	0	0	--	hypothetical protein AALP_AA2G209800 [Arabis alpina]	--	SubName: Full=Uncharacterized protein {ECO:0000313|EMBL:KFK42092.1};	--	--	--
Cluster-20300.0	2.39	2.32	1.09	0.84	10.68	6.54	2.55	8.55	5.39	7.91	7.14	8.1	18	15	8	6	70	41	18	52	34	53	51	56	--	--	--	--	--	--	--
Cluster-20306.0	0.83	4.65	2.05	0.35	0	3.01	3.21	5.16	2.6	0.56	0.35	0.72	5	24	12	2	0	15	18	25	13	3	2	4	--	--	--	--	--	--	--
Cluster-20309.0	0.09	1.18	1	0.64	0.85	2.1	1.08	2.8	1.58	3.63	4.01	3.96	2	22	21	13	16	38	22	49	29	70	82	78	--	PREDICTED: probable zinc metalloprotease EGY2, chloroplastic isoform X3 [Phoenix dactylifera]	RecName: Full=Probable zinc metalloprotease EGY2, chloroplastic; EC=3.4.24.-; AltName: Full=Protein ETHYLENE-DEPENDENT GRAVITROPISM-DEFICIENT AND YELLOW-GREEN 2; Short=OsEGY2; Flags: Precursor;	SubName: Full=probable zinc metalloprotease EGY2, chloroplastic isoform X3 {ECO:0000313|RefSeq:XP_008785379.1};	--	GO:0031969,chloroplast membrane; GO:0009535,chloroplast thylakoid membrane; GO:0016021,integral component of membrane; GO:0008237,metallopeptidase activity	Peptidase family M50
Cluster-20344.0	0.39	5.19	3.39	0	0.89	0.93	0.83	2.16	0	0.44	0.61	0.21	2	23	17	0	4	4	4	9	0	2	3	1	--	--	--	--	--	--	--
Cluster-20347.1	0.21	2.71	6.31	0.67	0	2.3	4.32	4.21	3.58	0.95	1.56	0	1	11	29	3	0	9	19	16	14	4	7	0	--	--	--	--	--	--	--
Cluster-2035.0	0	0	0	0	0	0	14.28	29.03	26.9	0	0	0	0	0	0	0	0	0	14	25	22	0	0	0	--	--	--	--	--	--	--
Cluster-20350.0	1.06	1.91	1.8	0.99	2.01	1.68	0.37	0.72	0.42	0.26	0.49	0.89	9	14	15	8	15	12	3	5	3	2	4	7	K12848 U4/U6.U5 tri-snRNP component SNU23 | (RefSeq) zinc finger matrin-type protein 2 isoform X1 (A)	PREDICTED: heavy metal-associated isoprenylated plant protein 20-like [Phoenix dactylifera]	RecName: Full=Heavy metal-associated isoprenylated plant protein 28 {ECO:0000303|PubMed:21072340, ECO:0000303|PubMed:23368984}; Short=AtHIP28 {ECO:0000303|PubMed:21072340, ECO:0000303|PubMed:23368984}; Flags: Precursor;	SubName: Full=heavy metal-associated isoprenylated plant protein 20-like {ECO:0000313|RefSeq:XP_008812071.1};	Copper chaperone	GO:0005737,cytoplasm; GO:0046914,transition metal ion binding; GO:0046916,cellular transition metal ion homeostasis; GO:0030001,metal ion transport	Heavy-metal-associated domain
Cluster-20351.0	4.04	7.52	12.51	0	0	0	0	0	0	0	0	0	22	35	66	0	0	0	0	0	0	0	0	0	--	--	--	--	--	--	--
Cluster-20383.0	0	2.22	4.79	1.8	0	1.02	3.64	2.1	3.58	0.48	0.67	0.69	0	9	22	8	0	4	16	8	14	2	3	3	--	--	--	--	--	--	--
Cluster-20399.0	0.08	1.12	0	0	0	0	0.94	1.09	0.76	1.98	1.69	1.4	1	12	0	0	0	0	11	11	8	22	20	16	--	--	--	--	--	--	--
Cluster-20416.0	0	5.4	10.72	0.25	0	0	0	0	0	0	0.24	0	0	20	45	1	0	0	0	0	0	0	1	0	--	--	--	--	--	--	--
Cluster-20421.0	1.31	2.33	1.03	1.06	1.15	1.21	4.31	6.63	7.37	4.13	6.98	5	4	6	3	3	3	3	12	16	18	11	20	14	--	--	--	--	--	--	--
Cluster-20455.0	0.16	0.83	0.89	1.5	1.9	3.7	0.34	0.78	0.37	0.09	0.17	0.17	2	9	11	18	21	39	4	8	4	1	2	2	--	--	--	--	--	--	--
Cluster-20463.1	0.23	0.4	2.93	0.24	0.39	0.14	7.19	5.66	7.34	1.15	1.2	1.37	2	3	25	2	3	1	59	40	54	9	10	11	--	--	--	--	--	--	--
Cluster-20464.0	0.11	0	0	0.12	0	0	9.08	1.62	4.8	1.1	1.5	2.38	1	0	0	1	0	0	78	12	37	9	13	20	--	--	--	--	--	--	--
Cluster-20466.0	0	0	0	0	0	0	0	0	0	5.01	3.9	4.83	0	0	0	0	0	0	0	0	0	24	20	24	--	--	--	--	--	--	--
Cluster-20472.0	1.48	2.34	0.41	1.56	0.15	1.93	1.72	3.15	1.6	4.52	5.51	4.97	11	15	3	11	1	12	12	19	10	30	39	34	--	--	--	--	--	--	--
Cluster-20473.0	6.65	2.74	8.81	6.88	4.13	1.83	23.08	23.66	10.58	7.47	4.38	8.14	48	17	62	47	26	11	156	138	64	48	30	54	K10260 F-box and WD-40 domain protein 7 | (RefSeq) predicted protein (A)	PREDICTED: U-box domain-containing protein 27-like [Elaeis guineensis]	RecName: Full=U-box domain-containing protein 29; EC=2.3.2.27; AltName: Full=Plant U-box protein 29; AltName: Full=RING-type E3 ubiquitin transferase PUB29 {ECO:0000305};	SubName: Full=U-box domain-containing protein 27 {ECO:0000313|EMBL:PKU71056.1};	--	GO:0009506,plasmodesma; GO:0070696,transmembrane receptor protein serine/threonine kinase binding; GO:0004842,ubiquitin-protein transferase activity; GO:0016567,protein ubiquitination; GO:0010200,response to chitin	U-box domain
Cluster-20475.0	0	2.7	4.6	0	0	0	0	0.82	0.4	0	0	0	0	14	27	0	0	0	0	4	2	0	0	0	--	--	--	--	--	--	--
Cluster-20494.0	0.24	1.69	4.42	0	0	0	0.32	0.3	0.5	5.85	5.25	5.18	4	24	71	0	0	0	5	4	7	86	82	78	--	--	--	--	--	--	--
Cluster-20496.0	0	0	0	12.61	1.26	9.99	0	3.88	1.13	0	0	0	0	0	0	76	7	53	0	20	6	0	0	0	--	--	--	--	--	--	--
Cluster-205.0	0	0	0	3.57	2.75	2.48	0.35	1.75	0.26	0.37	0	0.24	0	0	0	31	22	19	3	13	2	3	0	2	--	--	--	--	--	--	--
Cluster-20508.0	0.69	5.58	5.16	0.97	0.26	0	2.68	2.83	2.17	0.9	0.96	0.75	6	42	44	8	2	0	22	20	16	7	8	6	--	Wound-induced protein [Macleaya cordata]	RecName: Full=Wound-induced protein 1;	SubName: Full=Wound-induced protein {ECO:0000313|EMBL:OVA17226.1};	--	--	Wound-induced protein WI12
Cluster-20518.0	1.6	2.53	1.98	0	0.29	3.01	0	0.52	0.59	1.69	2.47	0.73	19	26	23	0	3	30	0	5	6	18	28	8	--	--	--	--	--	--	--
Cluster-2052.0	0	0	0	0	0	0	3.74	6.44	16.01	0	0	0	0	0	0	0	0	0	58	86	224	0	0	0	--	uncharacterized protein A4U43_C07F20920 [Asparagus officinalis]	--	SubName: Full=Uncharacterized protein {ECO:0000313|EMBL:KOM46435.1};	--	--	--
Cluster-20521.0	0.06	0.06	0.06	0.35	0.13	0.73	1.12	0.76	0.92	0.62	0.18	0.67	1	1	1	6	2	11	19	11	14	10	3	11	K23541 Ca2+/H+ antiporter, TMEM165/GDT1 family | (RefSeq) pentatricopeptide repeat-containing protein At2g03880, mitochondrial (A)	PREDICTED: pentatricopeptide repeat-containing protein At2g13600-like [Phoenix dactylifera]	RecName: Full=Pentatricopeptide repeat-containing protein At4g02750;	SubName: Full=pentatricopeptide repeat-containing protein At2g13600-like {ECO:0000313|RefSeq:XP_008791433.1};	FOG: PPR repeat	GO:0043231,intracellular membrane-bounded organelle; GO:0004519,endonuclease activity; GO:0003723,RNA binding; GO:0008270,zinc ion binding; GO:0009451,RNA modification	PPR repeat family
Cluster-20534.0	0.22	0.05	0.04	1.71	0.8	0.74	0.39	0.17	0.18	0.94	0.99	0.68	11	2	2	83	36	32	19	7	8	43	48	32	--	--	--	--	--	--	--
Cluster-20545.0	2.57	1.14	0.67	3.94	2.55	11.35	5.36	3.07	3.55	1.39	2.42	2.86	39	15	10	57	34	145	77	38	46	19	35	40	K15382 solute carrier family 50 (sugar transporter) | (RefSeq) bidirectional sugar transporter SWEET14-like isoform X1 (A)	Bidirectional sugar transporter SWEET14 [Apostasia shenzhenica]	RecName: Full=Bidirectional sugar transporter SWEET11; Short=OsSWEET11; AltName: Full=Disease resistant allele Xa13;	SubName: Full=Bidirectional sugar transporter SWEET14 {ECO:0000313|EMBL:PKA55264.1};	Multitransmembrane protein	GO:0005887,integral component of plasma membrane; GO:0008515,sucrose transmembrane transporter activity; GO:0051119,sugar transmembrane transporter activity; GO:0006825,copper ion transport; GO:0006952,defense response; GO:0015770,sucrose transport	Sugar efflux transporter for intercellular exchange
Cluster-20551.0	2.86	6.43	4.32	4.46	0.3	4.13	4.81	4.25	3.84	1.78	1.66	2.55	11	21	16	16	1	13	17	13	12	6	6	9	--	--	--	--	--	--	--
Cluster-2056.0	0	0	0	0	0	0	0.44	0	0	4.19	3.91	5.82	0	0	0	0	0	0	2	0	0	18	18	26	--	--	--	--	--	--	--
Cluster-20570.0	9.25	37.49	45.44	12.72	15.29	13.56	33.54	57.62	38.53	21.01	22.86	26.84	23	78	107	29	32	27	75	112	75	45	53	61	K02183 calmodulin | (RefSeq) EF hand family protein (A)	probable calcium-binding protein CML18 [Ananas comosus]	RecName: Full=Calcium-dependent protein kinase 30; EC=2.7.11.1; AltName: Full=Calcium-dependent protein kinase isoform CDPK1a; Short=AtCDPK1a;	SubName: Full=Putative calcium-binding protein {ECO:0000313|EMBL:OAY66004.1};	--	GO:0005737,cytoplasm; GO:0005634,nucleus; GO:0005886,plasma membrane; GO:0005524,ATP binding; GO:0005509,calcium ion binding; GO:0009931,calcium-dependent protein serine/threonine kinase activity; GO:0005516,calmodulin binding; GO:0004683,calmodulin-dependent protein kinase activity; GO:0004672,protein kinase activity; GO:0009738,abscisic acid-activated signaling pathway; GO:0035556,intracellular…	EF hand
Cluster-20579.0	0.84	1.15	2.31	0.45	0.16	1.18	3.01	2.79	3.19	1.74	2.52	3.68	6	7	16	3	1	7	20	16	19	11	17	24	--	--	--	--	--	--	--
Cluster-20586.1	0	5.12	5.59	4.67	0	6.88	4.18	4.18	3.46	2.04	0.82	0.56	0	17	21	17	0	22	15	13	11	7	3	2	--	--	--	--	--	--	--
Cluster-20592.0	0.1	0	0.15	0.83	0.79	0.59	0.26	0.3	0.17	0.94	0.83	0.7	2	0	3	16	14	10	5	5	3	17	16	13	K12120 phytochrome A | (RefSeq) phytochrome A1-like (A)	Reverse transcriptase zinc-binding domain [Macleaya cordata]	--	SubName: Full=Reverse transcriptase zinc-binding domain {ECO:0000313|EMBL:OVA03939.1};	FOG: Reverse transcriptase	GO:0003676,nucleic acid binding; GO:0003964,RNA-directed DNA polymerase activity	zinc-binding in reverse transcriptase
Cluster-20595.0	0	0	0	9.15	1.84	5.39	0.34	0.2	0.38	0	0	0	0	0	0	54	10	28	2	1	2	0	0	0	--	--	--	--	--	--	--
Cluster-20616.0	4.18	3.81	0.64	8.04	5.18	10.39	3.3	1.64	4.82	4.17	4.67	2.61	47	37	7	86	51	98	35	15	46	42	50	27	--	--	--	--	--	--	--
Cluster-20656.0	0.86	0.57	3.85	3.68	0.36	2.51	0.24	0.5	0.26	1	0.24	0.59	19	11	84	78	7	47	5	9	5	20	5	12	K09587 steroid 22-alpha-hydroxylase [EC:1.14.13.-] | (RefSeq) cytochrome P450 90B1-like (A)	PREDICTED: cytochrome P450 90B1-like [Phoenix dactylifera]	RecName: Full=Cytochrome P450 90B1; EC=1.14.-.-; AltName: Full=Protein DWARF 4; Short=Dwarf4; AltName: Full=Steroid 22-alpha-hydroxylase;	SubName: Full=cytochrome P450 90B1-like {ECO:0000313|RefSeq:XP_008790363.2};	Cytochrome P450 CYP4/CYP19/CYP26 subfamilies	GO:0005783,endoplasmic reticulum; GO:0016021,integral component of membrane; GO:0080132,fatty acid alpha-hydroxylase activity; GO:0020037,heme binding; GO:0005506,iron ion binding; GO:0016705,oxidoreductase activity, acting on paired donors, with incorporation or reduction of molecular oxygen; GO:0010012,steroid 22-alpha hydroxylase activity; GO:0016132,brassinosteroid biosynthetic process; GO:00…	Cytochrome P450
Cluster-20669.0	1.01	0.91	0.23	1.3	2.95	3.08	2.03	0.83	3.72	3.64	3.53	4.14	9	7	2	11	23	23	17	6	28	29	30	34	--	hypothetical protein BVC80_8981g31 [Macleaya cordata]	--	SubName: Full=Uncharacterized protein {ECO:0000313|EMBL:OVA06393.1};	--	--	Myosin-like coiled-coil protein
Cluster-20684.0	0	0.73	1.01	1.42	2.46	2.35	1.43	1.21	0.63	0.4	0	0.39	0	7	11	15	24	22	15	11	6	4	0	4	--	--	--	--	--	--	--
Cluster-20701.0	2.11	16.16	7.68	2.83	0.31	2.26	0.29	2.32	2.6	1.2	3.36	2.59	8	52	28	10	1	7	1	7	8	4	12	9	K21994 LOB domain-containing protein 18 | (RefSeq) LOB domain-containing protein 19 (A)	PREDICTED: LOB domain-containing protein 37-like [Musa acuminata subsp. malaccensis]	RecName: Full=LOB domain-containing protein 37; AltName: Full=ASYMMETRIC LEAVES 2-like protein 39; Short=AS2-like protein 39;	SubName: Full=Uncharacterized protein {ECO:0000313|EnsemblPlants:GSMUA_Achr3P18860_001};	--	GO:0006807,nitrogen compound metabolic process; GO:0060776,simple leaf morphogenesis	Lateral organ boundaries (LOB) domain
Cluster-20738.0	1.37	0.68	1.2	0.93	1.12	2.33	2.07	3.37	1.62	1.09	1.13	0.53	14	6	12	9	10	20	20	28	14	10	11	5	K22733 magnesium transporter | (RefSeq) uncharacterized protein LOC102612526 (A)	PREDICTED: pentatricopeptide repeat-containing protein At2g22070-like [Elaeis guineensis]	RecName: Full=Pentatricopeptide repeat-containing protein DWY1, chloroplastic; AltName: Full=DYW-domain protein 1 {ECO:0000303|PubMed:23001034}; Flags: Precursor;	SubName: Full=pentatricopeptide repeat-containing protein At2g22070 {ECO:0000313|RefSeq:XP_008809479.1};	FOG: PPR repeat	GO:0009507,chloroplast; GO:0009536,plastid; GO:0008270,zinc ion binding; GO:1900871,chloroplast mRNA modification; GO:1900865,chloroplast RNA modification; GO:0006397,mRNA processing	DYW family of nucleic acid deaminases
Cluster-20747.0	3.12	3.22	2.65	0.98	0.21	1.11	0.2	0.23	1.11	1.25	0.19	1.8	17	15	14	5	1	5	1	1	5	6	1	9	--	--	--	--	--	--	--
Cluster-20752.0	0	0.33	0	3.65	5.3	2.08	4.33	7.49	2.81	0.97	0.6	3.09	0	1	0	12	16	6	14	21	8	3	2	10	--	--	--	--	--	--	--
Cluster-20761.0	2.92	5.19	6.72	0.95	2.4	4.67	9.92	9.97	9.81	5.03	7.48	2.87	10	15	22	3	7	13	31	27	27	15	24	9	--	hypothetical protein CFOL_v3_12524 [Cephalotus follicularis]	--	SubName: Full=Uncharacterized protein {ECO:0000313|EMBL:GAV69023.1};	--	GO:0016021,integral component of membrane	--
Cluster-20783.0	4.53	1.35	0	0.17	1.38	0.48	0.13	0.25	0.24	0	0	0	112	29	0	4	30	10	3	5	5	0	0	0	K20222 importin-5 | (RefSeq) importin-5-like isoform X1 (A)	PREDICTED: vesicle-associated protein 1-2-like isoform X2 [Musa acuminata subsp. malaccensis]	RecName: Full=Vesicle-associated protein 1-1; AltName: Full=Plant VAP homolog 11; Short=AtPVA11; AltName: Full=VAMP-associated protein 1-1; AltName: Full=Vesicle-associated protein 27-1; Contains: RecName: Full=Vesicle-associated protein 1-1, N-terminally processed;	SubName: Full=Uncharacterized protein {ECO:0000313|EnsemblPlants:GSMUA_Achr8P11120_001};	VAMP-associated protein involved in inositol metabolism	GO:0005829,cytosol; GO:0005783,endoplasmic reticulum; GO:0005789,endoplasmic reticulum membrane; GO:0016021,integral component of membrane; GO:0005634,nucleus; GO:0005886,plasma membrane; GO:0000326,protein storage vacuole; GO:0032586,protein storage vacuole membrane; GO:0046907,intracellular transport; GO:0016032,viral process	--
Cluster-20800.0	0.15	0	0.05	0.66	0.22	0.29	0.1	0	0.57	0.87	1.23	0.85	3	0	1	13	4	5	2	0	10	16	24	16	--	--	--	--	--	--	--
Cluster-20801.0	0.41	0.48	0.43	0.58	3.01	1.16	2.51	1.88	1.65	3.73	2.47	2.11	3	3	3	4	19	7	17	11	10	24	17	14	--	--	--	--	--	--	--
Cluster-20818.0	11.88	3.61	4.52	2.76	0.19	1.57	16.93	16.17	13.88	4.03	3.43	2.84	73	19	27	16	1	8	97	80	71	22	20	16	--	--	--	--	--	--	--
Cluster-20831.0	0.24	2.5	6.25	0	0	0	0.64	0.44	0.14	0.13	0	0	2	18	51	0	0	0	5	3	1	1	0	0	--	--	--	--	--	--	--
Cluster-20833.0	2.32	1.22	0.68	3.27	3	2.44	0.26	0.24	0.29	0.59	0.41	0.61	83	38	24	112	95	74	9	7	9	19	14	20	K14514 ethylene-insensitive protein 3 | (RefSeq) hypothetical protein (A)	PREDICTED: phosphate transporter PHO1-2-like [Phoenix dactylifera]	RecName: Full=Phosphate transporter PHO1-2; AltName: Full=Protein PHO1-2; Short=OsPHO1;2;	SubName: Full=phosphate transporter PHO1-2-like {ECO:0000313|RefSeq:XP_008789431.1};	Predicted small molecule transporter	GO:0016021,integral component of membrane; GO:0005886,plasma membrane; GO:0005802,trans-Golgi network; GO:0000822,inositol hexakisphosphate binding; GO:0015114,phosphate ion transmembrane transporter activity; GO:0016036,cellular response to phosphate starvation; GO:0048016,inositol phosphate-mediated signaling; GO:0006817,phosphate ion transport; GO:0006799,polyphosphate biosynthetic process	EXS family
Cluster-20884.0	0.17	0.4	0	2.36	4.13	2.88	1.47	0	1.85	0	0	0	1	2	0	13	21	14	8	0	9	0	0	0	--	--	--	--	--	--	--
Cluster-20890.0	0	0	0.6	6.64	0.45	4.73	1.64	0.49	0	3.09	3.51	1.06	0	0	3	31.98	2	20	7.82	2	0	14	17	5	K10268 F-box and leucine-rich repeat protein 2/20 | (RefSeq) F-box/LRR-repeat protein 20-like (A)	hypothetical protein PanWU01x14_350640, partial [Parasponia andersonii]	RecName: Full=Retrovirus-related Pol polyprotein from transposon TNT 1-94; Includes: RecName: Full=Protease; EC=3.4.23.-; Includes: RecName: Full=Reverse transcriptase; EC=2.7.7.49; Includes: RecName: Full=Endonuclease;	SubName: Full=Uncharacterized protein {ECO:0000313|EMBL:CAN67337.1};	FOG: Transposon-encoded proteins with TYA, reverse transcriptase, integrase domains in various combinations	GO:0004190,aspartic-type endopeptidase activity; GO:0004519,endonuclease activity; GO:0003676,nucleic acid binding; GO:0003964,RNA-directed DNA polymerase activity; GO:0008270,zinc ion binding; GO:0015074,DNA integration	--
Cluster-20908.0	0.87	0.29	0	0	0	0	1.3	0.91	0.43	0	0	0	14	4	0	0	0	0	20	12	6	0	0	0	--	--	--	--	--	--	--
Cluster-20918.0	0	0	0	0	0	0	0	0	0	2.78	3.47	3.13	0	0	0	0	0	0	0	0	0	12	16	14	--	--	--	--	--	--	--
Cluster-20925.0	0.58	1.74	2.37	2.92	0	0.14	0.61	1.57	1.65	5.31	3.04	5.15	5	13	20	24	0	1	5	11	12	41	25	41	--	--	--	--	--	--	--
Cluster-20947.0	0.47	3.62	2.08	13.84	1.97	5.43	0.83	5.79	0.56	1.05	1.48	1.52	3	20	13	84	11	29	5	30	3	6	9	9	--	--	--	--	--	--	--
Cluster-20971.0	1.11	0.52	1.84	0.71	0	0	3.85	2.78	3.53	1.52	1.65	1.7	5	2	8	3	0	0	16	10	13	6	7	7	--	--	--	--	--	--	--
Cluster-20972.0	0	0.11	0.55	0.41	1.33	0.81	0.15	0	0.06	0	0.05	0.05	0	2	11	8	24	14	3	0	1	0	1	1	--	--	--	--	--	--	--
Cluster-20994.0	0.59	0.69	0.91	0.73	0	0	1.58	1.95	1.4	0.11	0.1	0	6	6	9	7	0	0	15	16	12	1	1	0	--	--	--	--	--	--	--
Cluster-21005.0	0.79	6.84	10.36	4.35	2.25	1.06	2.09	2.54	0.7	0.11	0	0.11	8	60	103	42	20	9	20	21	6	1	0	1	--	--	--	--	--	--	--
Cluster-21006.0	0.45	0	0.15	0	0	1.08	0.8	1.39	1.24	0.08	0.08	0.16	6	0	2	0	0	12	10	15	14	1	1	2	--	PREDICTED: uncharacterized protein LOC102623946 [Citrus sinensis]	--	SubName: Full=Uncharacterized protein {ECO:0000313|EMBL:KDO44128.1}; Flags: Fragment;	--	--	--
Cluster-21012.0	3.45	0.29	2.02	0	0	0	0	0.76	0.15	0.28	0.52	0.13	28	2	16	0	0	0	0	5	1	2	4	1	--	--	--	--	--	--	--
Cluster-21018.0	0.2	0.35	0.73	1.02	0.99	0.91	6.15	3.01	3.76	1.88	0.75	1	4	6	14	19	17	15	114	48	63	33	14	18	K13264 isoflavone 7-O-glucoside-6''-O-malonyltransferase [EC:2.3.1.115] | (RefSeq) phenolic glucoside malonyltransferase 1-like (A)	PREDICTED: malonyl-coenzyme A:anthocyanin 3-O-glucoside-6''-O-malonyltransferase [Elaeis guineensis]	RecName: Full=Coumaroyl-CoA:anthocyanidin 3-O-glucoside-6''-O-coumaroyltransferase 2; EC=2.3.1.-;	SubName: Full=malonyl-coenzyme A:anthocyanin 3-O-glucoside-6''-O-malonyltransferase-like {ECO:0000313|RefSeq:XP_008779426.1};	--	GO:0016747,transferase activity, transferring acyl groups other than amino-acyl groups	Transferase family
Cluster-2105.1	0	0	0	0	0	0	7.06	6.59	10.32	0	0	0	0	0	0	0	0	0	21	17	27	0	0	0	--	--	--	--	--	--	--
Cluster-21057.0	0	0	0.47	11.65	3.17	12.24	0.99	0.57	5.15	0	0	0	0	0	1	24	6	22	2	1	9	0	0	0	--	PREDICTED: uncharacterized protein LOC103936764 [Pyrus x bretschneideri]	--	SubName: Full=Putative ribonuclease H protein At1g65750 family {ECO:0000313|EMBL:KYP51324.1}; Flags: Fragment;	--	GO:0003676,nucleic acid binding; GO:0004523,RNA-DNA hybrid ribonuclease activity	Reverse transcriptase-like
Cluster-21063.0	0	1.56	0.36	2.77	0.08	1.1	0	0	0	0.08	0	0	0	19	5	37	1	13	0	0	0	1	0	0	K09753 cinnamoyl-CoA reductase [EC:1.2.1.44] | (RefSeq) cinnamoyl-CoA reductase 1 (A)	hypothetical protein VITISV_023198 [Vitis vinifera]	RecName: Full=Serine/threonine-protein kinase RIPK {ECO:0000305}; EC=2.7.11.1 {ECO:0000305|PubMed:21320696}; AltName: Full=ACIK1A/PBL14; AltName: Full=ACRE protein ortholog 264A {ECO:0000305}; Short=AtACRE264a {ECO:0000303|PubMed:15181213}; AltName: Full=PBS1-like protein 14 {ECO:0000303|PubMed:20413097}; AltName: Full=RPM1-induced protein kinase {ECO:0000303|PubMed:21320696};	SubName: Full=Uncharacterized protein {ECO:0000313|EMBL:CAN82003.1};	Serine/threonine protein kinase	GO:0005886,plasma membrane; GO:0005524,ATP binding; GO:0004674,protein serine/threonine kinase activity; GO:0004675,transmembrane receptor protein serine/threonine kinase activity; GO:0007166,cell surface receptor signaling pathway; GO:0042742,defense response to bacterium; GO:0006468,protein phosphorylation	Protein kinase domain
Cluster-2107.0	0	0	0	0	0	0	0.43	1.97	0.96	20.99	19.2	27.52	0	0	0	0	0	0	2	8	4	94	92	128	--	--	--	--	--	--	--
Cluster-21070.3	14.48	7.62	10.23	6.94	0.91	3.48	6.2	2.28	2.55	5.61	4.4	5.65	55.94	25	38	25	3	11	22	7	8	19	16	20	K14484 auxin-responsive protein IAA | (RefSeq) auxin-induced protein 22D (A)	PREDICTED: auxin-induced protein 22D [Elaeis guineensis]	RecName: Full=Auxin-induced protein 22D; AltName: Full=Indole-3-acetic acid-induced protein ARG13;	RecName: Full=Auxin-responsive protein {ECO:0000256|RuleBase:RU004549};	--	GO:0005634,nucleus; GO:0009734,auxin-activated signaling pathway; GO:0006355,regulation of transcription, DNA-templated; GO:0006351,transcription, DNA-templated	AUX/IAA family
Cluster-21073.0	0	0	0	2.46	23.85	5.59	0	0	0	1.61	2.82	1.36	0	0	0	13	116	26	0	0	0	8	15	7	--	--	--	--	--	--	--
Cluster-21077.0	0.2	0	0	0	0.92	0	3.21	4.45	3.85	4.72	5.04	3.68	1	0	0	0	4	0	15	18	16	21	24	17	--	--	--	--	--	--	--
Cluster-21089.0	0.53	1.53	1.08	0	0	0	3.24	6.85	5.19	7.11	4.86	8.04	4	10	8	0	0	0	23	42	33	48	35	56	--	--	--	--	--	--	--
Cluster-21102.0	1.13	3.66	2.31	1.31	3.74	2.56	1.92	0.7	1.47	0	0.36	0.49	10	28	20	11	29	19	16	5	11	0	3	4	--	--	--	--	--	--	--
Cluster-21108.0	0.86	1.52	5.15	1.62	0.25	0	3.51	6.76	6.58	2.94	3.44	4.24	4	6	23	7	1	0	15	25	25	12	15	18	--	--	--	--	--	--	--
Cluster-21124.0	0	0.57	0.38	0.59	0.35	1.03	0.59	1.22	0.65	4.15	4.1	2.43	0	8	6	9	5	14	9	16	9	60	63	36	K01100 sedoheptulose-bisphosphatase [EC:3.1.3.37] | (RefSeq) sedoheptulose-1,7-bisphosphatase, chloroplastic-like (A)	PREDICTED: sedoheptulose-1,7-bisphosphatase, chloroplastic isoform X2 [Elaeis guineensis]	RecName: Full=Sedoheptulose-1,7-bisphosphatase, chloroplastic; EC=3.1.3.37; AltName: Full=SED(1,7)P2ase; AltName: Full=Sedoheptulose bisphosphatase; Short=SBPase; Flags: Precursor;	SubName: Full=sedoheptulose-1,7-bisphosphatase, chloroplastic {ECO:0000313|RefSeq:XP_008785431.1};	Fructose-1,6-bisphosphatase	GO:0009507,chloroplast; GO:0046872,metal ion binding; GO:0050278,sedoheptulose-bisphosphatase activity; GO:0019253,reductive pentose-phosphate cycle	Fructose-1-6-bisphosphatase, N-terminal domain
Cluster-21127.0	1.75	1.26	1.8	1.14	0.46	1.78	1.44	1	0.81	3.64	2.99	4.11	13	8	13	8	3	11	10	6	5	24	21	28	--	--	--	--	--	--	--
Cluster-21134.0	2.86	4.77	11.73	2.76	0.14	0.3	2.65	1.08	3.85	1.67	2.22	1.76	23	33	92	21	1	2	20	7	26	12	17	13	--	PREDICTED: dynamin-related protein 4C [Oryza sativa Japonica Group]	RecName: Full=Dynamin-related protein 4C;	SubName: Full=Uncharacterized protein {ECO:0000313|EnsemblPlants:ORUFI03G11620.1};	Vacuolar sorting protein VPS1, dynamin, and related proteins	GO:0005737,cytoplasm; GO:0005874,microtubule; GO:0005525,GTP binding; GO:0003924,GTPase activity; GO:0008017,microtubule binding; GO:0000266,mitochondrial fission	--
Cluster-21142.0	0.19	1.18	2.5	0	0	0	0	2.33	0.92	0	0	0	4	22	53	0	0	0	0	41	17	0	0	0	--	--	--	--	--	--	--
Cluster-21151.0	1.85	1.9	1.68	0	0.12	0.25	0.44	1.39	0.36	0.92	0.75	0.45	18	16	16	0	1	2	4	11	3	8	7	4	K15405 midchain alkane hydroxylase | (RefSeq) CYP96A15; cytochrome P450, family 96, subfamily A, polypeptide 15 (A)	alkane hydroxylase MAH1-like [Aegilops tauschii subsp. tauschii]	RecName: Full=Alkane hydroxylase MAH1 {ECO:0000303|PubMed:17905869}; EC=1.14.-.- {ECO:0000305|PubMed:17905869}; AltName: Full=Cytochrome P450 96A15 {ECO:0000305}; AltName: Full=Protein MID-CHAIN ALKANE HYDROXYLASE 1 {ECO:0000303|PubMed:17905869};	SubName: Full=Uncharacterized protein {ECO:0000313|EMBL:EER95538.1};	Cytochrome P450 CYP4/CYP19/CYP26 subfamilies	GO:0005783,endoplasmic reticulum; GO:0005789,endoplasmic reticulum membrane; GO:0016021,integral component of membrane; GO:0020037,heme binding; GO:0005506,iron ion binding; GO:0080133,midchain alkane hydroxylase activity; GO:0010025,wax biosynthetic process	Cytochrome P450
Cluster-21167.0	0	0	0.75	5.43	0.42	0.88	3.53	11.35	2.86	0.41	0	0.99	0	0	4	28	2	4	18	50	13	2	0	5	--	uncharacterized protein LOC110037275 [Phalaenopsis equestris]	--	SubName: Full=uncharacterized protein LOC104601793 {ECO:0000313|RefSeq:XP_010263565.1};	U4/U6-associated splicing factor PRP4	--	--
Cluster-21180.0	1.18	1.15	0.61	0	1.82	0.24	1.06	4.91	5.01	0	1.04	1.07	6	5	3	0	8	1	5	20	21	0	5	5	--	--	--	--	--	--	--
Cluster-21186.0	2.35	4.2	5.11	1.34	1.9	1.64	1.98	1.69	3.01	4.82	4.94	3.2	24	37	51	13	17	14	19	14	26	44	48	30	K18667 activating signal cointegrator complex subunit 2 | (RefSeq) hypothetical protein (A)	PREDICTED: uncharacterized protein LOC103704061 [Phoenix dactylifera]	--	SubName: Full=uncharacterized protein LOC103704061 {ECO:0000313|RefSeq:XP_008785429.1};	--	--	--
Cluster-21192.0	0.92	2.28	2.21	2.28	1.12	2.35	1.18	0.81	1.78	0.29	0.21	1.29	14	30	33	33	15	30	17	10	23	4	3	18	K23877 xyloglucan O-acetyltransferase | (RefSeq) protein ALTERED XYLOGLUCAN 4 (A)	PREDICTED: protein trichome birefringence-like 38 isoform X1 [Elaeis guineensis]	RecName: Full=Protein trichome birefringence-like 38;	SubName: Full=protein trichome birefringence-like 38 {ECO:0000313|RefSeq:XP_008783903.1};	--	GO:0005794,Golgi apparatus; GO:0016021,integral component of membrane; GO:0016413,O-acetyltransferase activity; GO:0071554,cell wall organization or biogenesis	GDSL/SGNH-like Acyl-Esterase family found in Pmr5 and Cas1p
Cluster-21213.0	0.2	0.34	0	4.04	0.56	0.24	1.67	2.06	2.21	2.64	2.48	3	2	3	0	39	5	2	16	17	19	24	24	28	--	--	--	--	--	--	--
Cluster-21243.0	4.07	1.52	6.73	0	0	0	0	0	0	4.56	3.18	3.57	31	10	50	0	0	0	0	0	0	31	23	25	--	--	--	--	--	--	--
Cluster-21284.0	0	0.95	0	6.07	19.82	7.94	11.49	2.03	7.1	6.92	7.67	4.35	0	2	0	14	42	16	26	4	14	15	18	10	--	--	--	--	--	--	--
Cluster-21284.1	0	0	0	1.03	2.23	0.47	1.5	0.54	1.43	0.76	0.82	0.75	0	0	0	20	40	8	29	9	25	14	16	14	--	--	--	--	--	--	--
Cluster-21321.0	6.76	7.37	3.9	1.34	0	0	8.44	4.4	9.54	4.85	4.52	5.47	27	25	15	5	0	0	31	14	31	17.01	17	20	--	--	--	--	--	--	--
Cluster-21327.0	3.83	3.46	1.26	1.11	0	2.52	0.37	0.87	0	1.97	3.49	0.95	22	17	7	6	0	12	2	4	0	10	19	5	--	--	--	--	--	--	--
Cluster-21340.0	2.73	2.35	2.39	2.8	1.88	2.34	3.49	6	3.87	2.76	1.4	1.66	43	32	37	42	26	31	52	77	52	39	21	24	K07893 Ras-related protein Rab-6A | (RefSeq) ras-related protein RABH1b-like (A)	PREDICTED: probable purine permease 5 [Elaeis guineensis]	RecName: Full=Probable purine permease 5; Short=AtPUP5;	SubName: Full=probable purine permease 5 {ECO:0000313|RefSeq:XP_008776064.1, ECO:0000313|RefSeq:XP_008776065.1};	--	GO:0016021,integral component of membrane; GO:0016020,membrane; GO:0005345,purine nucleobase transmembrane transporter activity; GO:0006863,purine nucleobase transport	Purine nucleobase transmembrane transport
Cluster-2135.0	1.84	2	2.22	1.87	2.09	3.71	2.3	3.01	2.29	0.56	1.23	2	33	31	39	32	33	56	39	44	35	9	21	33	K13420 LRR receptor-like serine/threonine-protein kinase FLS2 [EC:2.7.11.1] | (RefSeq) LRR receptor-like serine/threonine-protein kinase FLS2 (A)	PREDICTED: DNA-damage-repair/toleration protein DRT100 [Brachypodium distachyon]	RecName: Full=DNA damage-repair/toleration protein DRT100; Flags: Precursor;	SubName: Full=Uncharacterized protein {ECO:0000313|EnsemblPlants:TRIAE_CS42_2DL_TGACv1_158792_AA0526190.1};	FOG: Leucine rich repeat	GO:0009507,chloroplast; GO:0000166,nucleotide binding; GO:0006281,DNA repair	Leucine rich repeat
Cluster-21388.0	0.67	0.27	0.64	0.17	0.36	0.66	0.25	0.19	0.28	0.18	0.25	0	17	6	16	4	8	14	6	4	6	4	6	0	K01867 tryptophanyl-tRNA synthetase [EC:6.1.1.2] | (RefSeq) tryptophan--tRNA ligase, cytoplasmic-like (A)	Ribonuclease H domain [Macleaya cordata]	RecName: Full=Putative ribonuclease H protein At1g65750; EC=3.1.26.4;	SubName: Full=Ribonuclease H domain {ECO:0000313|EMBL:OVA03985.1};	FOG: Reverse transcriptase	GO:0046872,metal ion binding; GO:0003676,nucleic acid binding; GO:0004523,RNA-DNA hybrid ribonuclease activity	zinc-binding in reverse transcriptase
Cluster-21396.0	0	3.14	4.93	0.5	6.32	3.8	5.13	4.5	6.83	0.92	2.22	1.53	0	23	41	4	47	27	41	31	49	7	18	12	--	--	--	--	--	--	--
Cluster-21412.0	2.18	2.42	7.75	0.18	0	0	0	5.8	0.93	2.14	2.56	2.66	25	24	87	2	0	0	0	54	9	22	28	28	--	--	--	--	--	--	--
Cluster-21417.0	6.28	5.97	1.82	2.3	10.67	1.9	1.27	0	1.66	0	0	0	32	26	9	11	47	8	6	0	7	0	0	0	--	--	--	--	--	--	--
Cluster-21428.0	0.5	2.26	3.44	0.17	0	0	0.09	1.94	1.51	0.05	0	0	12	47	81	4	0	0	2	38	31	1	0	0	--	hypothetical protein CDL12_02115 [Handroanthus impetiginosus]	RecName: Full=Protein UPSTREAM OF FLC;	SubName: Full=Uncharacterized protein {ECO:0000313|EMBL:PIN25142.1};	Predicted K+/H+-antiporter	--	Domain of unknown function (DUF966)
Cluster-2148.0	0	0	0	0	0	0	1.37	0.53	1.94	0	0	0	0	0	0	0	0	0	18	6	23	0	0	0	--	--	--	--	--	--	--
Cluster-21490.0	1.87	0	1.02	0.13	1.43	0.6	1.2	3.09	2.67	6.3	6.3	7.47	15	0	8	1	10	4	9	20	18	45	48	55	--	--	--	--	--	--	--
Cluster-21502.0	0.16	0.77	0.51	1.05	1.14	4.76	3.71	3.89	3.17	4.27	2.61	3.05	1	4	3	6	6	24	21	19	16	23	15	17	--	--	--	--	--	--	--
Cluster-21505.0	0.08	0.1	0	0	0	0	9.16	3.13	6.79	1.8	0.71	1.47	1	1	0	0	0	0	102	30	68	19	8	16	--	--	--	--	--	--	--
Cluster-2151.1	0.91	0	0	0	0	0	7.33	2.31	6.06	7.32	6.8	8.97	3	0	0	0	0	0	22	6	16	21	21	27	--	--	--	--	--	--	--
Cluster-21522.0	4	7.09	1.81	9	14.93	2.89	3.26	2.78	3.08	0.54	1.01	0.7	25	38	11	53	81	15	19	14	16	3	6	4	--	--	--	--	--	--	--
Cluster-21544.0	0.85	1.97	4.63	0.7	4.09	1.46	1.7	0.81	2.56	1.05	0.69	0.21	9	18	48	7	38	13	17	7	23	10	7	2	K06910 phosphatidylethanolamine-binding protein | (RefSeq) protein SELF-PRUNING (A)	TFL1 [Tulipa gesneriana]	RecName: Full=Protein SELF-PRUNING;	SubName: Full=TFL1 {ECO:0000313|EMBL:AQR58151.1};	Phosphatidylethanolamine binding protein	GO:0005737,cytoplasm; GO:0005634,nucleus; GO:0009910,negative regulation of flower development; GO:0010228,vegetative to reproductive phase transition of meristem	Phosphatidylethanolamine-binding protein
Cluster-21561.0	3.11	6.76	2.64	2.64	4.47	2.9	0.86	4.09	3.22	1.81	1.24	1.93	42	79	35	34	53	33	11	45	37	22	16	24	--	--	--	--	--	--	--
Cluster-21572.0	7.59	4.04	0.51	0	0	0	0	0	0	0	0.17	0	46	21	3	0	0	0	0	0	0	0	1	0	--	--	--	--	--	--	--
Cluster-216.0	0.33	0.44	1.44	2.74	1.36	1.36	0.69	0.6	0.51	1.58	1.14	1.24	6	7	26	48	22	21	12	9	8	26	20	21	--	--	--	--	--	--	--
Cluster-21604.0	0.2	0	0	0	0	0	1.73	0.17	1.68	0	0	0	3	0	0	0	0	0	24	2	21	0	0	0	--	--	--	--	--	--	--
Cluster-21630.0	0.06	0.82	0.13	1.15	1.18	2.61	2.05	3.73	2.42	2.95	1.36	1.62	1	11	2	17	16	34	30	47	32	41	20	23	--	--	--	--	--	--	--
Cluster-21666.0	5.18	3.11	0.47	0	0.53	2.65	1.47	0.91	1.64	0	0	0	56	29	5	0	5	24	15	8	15	0	0	0	--	--	--	--	--	--	--
Cluster-21666.1	1.44	2.99	3.8	0	0	0	0.69	0.2	1.16	0.18	0.68	0.52	9	16	23	0	0	0	4	1	6	1	4	3	--	--	--	--	--	--	--
Cluster-21678.0	0.77	0.76	1.74	0.66	0.84	0.17	0.57	0.63	0.76	0.66	0.33	0.4	27	23	60	22	26	5	19	18	23	21	11	13	K16578 CLIP-associating protein 1/2 | (RefSeq) CLIP-associated protein-like (A)	uncharacterized protein LOC110759170 [Prunus avium]	RecName: Full=Putative ribonuclease H protein At1g65750; EC=3.1.26.4;	SubName: Full=RNA-directed DNA polymerase (Reverse transcriptase); Polynucleotidyl transferase, Ribonuclease H fold {ECO:0000313|EMBL:ABD28505.2};	FOG: Reverse transcriptase	GO:0046872,metal ion binding; GO:0003676,nucleic acid binding; GO:0004523,RNA-DNA hybrid ribonuclease activity	zinc-binding in reverse transcriptase
Cluster-21688.2	0.42	0.34	2.32	0.93	1.3	0.86	0.67	2.24	0.45	5.4	4.74	3.4	3.35	2.34	18	7	9	5.68	5	14.4	3	38.27	35.81	24.89	--	--	--	--	--	--	--
Cluster-21699.0	0.91	2.12	5.69	0.29	2.09	0.22	4.27	5.51	4.31	2.14	2.69	2.38	10	20	61	3	20	2	44	49	40	21	28	24	--	--	--	--	--	--	--
Cluster-21700.0	0.28	2.16	3.15	2.26	0.96	2	3.27	5.98	5.4	1.36	2.55	4.16	3	20	33	23	9	18	33	52	49	13	26	41	--	PREDICTED: uncharacterized protein LOC105051348 [Elaeis guineensis]	--	SubName: Full=oxygen-independent coproporphyrinogen-III oxidase-like protein sll1917 {ECO:0000313|RefSeq:XP_008807206.1};	--	--	HemN C-terminal domain
Cluster-21703.0	0.71	1.3	0.42	1.07	2.21	1.58	0.76	1	0.6	0	0	0.11	7	11	4	10	19	13	7	8	5	0	0	1	--	--	--	--	--	--	--
Cluster-21714.0	0	1.74	0.28	0	0.16	0.33	0.73	0.17	0.81	1.53	2.44	3.11	0	11	2	0	1	2	5	1	5	10	17	21	--	--	--	--	--	--	--
Cluster-21760.0	0	0.48	2.12	2.77	0.48	2.65	0	0	0	0	0	0.15	0	3	15	19	3	16	0	0	0	0	0	1	--	--	--	--	--	--	--
Cluster-21765.0	1.22	1.51	1.05	2.55	1.38	1.72	0.79	0.52	0.93	2.71	3.29	1.99	26	28	22	52	26	31	16	9	17	52	67	39	K03327 multidrug resistance protein, MATE family | (RefSeq) protein DETOXIFICATION 18-like (A)	PREDICTED: protein DETOXIFICATION 18-like isoform X1 [Phoenix dactylifera]	RecName: Full=Protein DETOXIFICATION 19 {ECO:0000303|PubMed:11739388}; Short=AtDTX19 {ECO:0000303|PubMed:11739388}; AltName: Full=Multidrug and toxic compound extrusion protein 19 {ECO:0000305}; Short=MATE protein 19 {ECO:0000305}; AltName: Full=Protein ABERRANT LATERAL ROOT FORMATION 5 {ECO:0000303|PubMed:11449055};	RecName: Full=Protein DETOXIFICATION {ECO:0000256|RuleBase:RU004914}; AltName: Full=Multidrug and toxic compound extrusion protein {ECO:0000256|RuleBase:RU004914};	Uncharacterized membrane protein, predicted efflux pump	GO:0016021,integral component of membrane; GO:0015297,antiporter activity; GO:0015238,drug transmembrane transporter activity; GO:0006855,drug transmembrane transport; GO:0009636,response to toxic substance	MatE
Cluster-21768.0	0.82	3.28	1.87	0.58	1.36	2.29	2.81	3.6	2.05	1.33	0.77	0.3	9	31	20	6	13	21	29	32	19	13	8	3	--	--	--	--	--	--	--
Cluster-21773.0	0.13	0.82	0.07	0.2	0	0.15	3.75	0.63	1.97	0.14	0	0	2	11	1	3	0	2	55	8	26	2	0	0	--	--	--	--	--	--	--
Cluster-21783.0	2.2	7.88	4.04	0	0.9	0	6.4	7.8	3.21	2.48	3.15	2.74	14	43	25	0	5	0	38	40	17	14	19	16	--	--	--	--	--	--	--
Cluster-21799.0	0.34	0.24	0.19	0	0.02	0	0.16	0.19	0.26	1.16	1	1.06	20	12	11	0	1	0	9	9	13	61	56	57	K19026 spatacsin | (RefSeq) uncharacterized LOC107760795 (A)	PREDICTED: uncharacterized protein LOC107010215 [Solanum pennellii]	RecName: Full=Putative ribonuclease H protein At1g65750; EC=3.1.26.4;	SubName: Full=uncharacterized protein LOC109014298 {ECO:0000313|RefSeq:XP_018852259.1};	FOG: Reverse transcriptase	GO:0046872,metal ion binding; GO:0003676,nucleic acid binding; GO:0004523,RNA-DNA hybrid ribonuclease activity	Reverse transcriptase (RNA-dependent DNA polymerase)
Cluster-21802.0	0.15	0.29	0.31	0.05	0.06	0.06	0.53	0.31	0.24	1.12	0.69	0.93	3	5	6	1	1	1	10	5	4	20	13	17	--	--	--	--	--	--	--
Cluster-21841.0	0.48	0.24	0.28	0.36	0.7	4.74	8.15	2.03	7.43	0.69	0.36	1.05	7	3	4	5	9	58	112	24	92	9	5	14	K13258 2-hydroxyisoflavanone dehydratase [EC:4.2.1.105] | (RefSeq) 2-hydroxyisoflavanone dehydratase-like (A)	PREDICTED: tuliposide A-converting enzyme 2, chloroplastic-like [Elaeis guineensis]	RecName: Full=Tuliposide A-converting enzyme 1, chloroplastic; Short=TgTCEA1; EC=4.2.99.22; Flags: Precursor;	SubName: Full=tuliposide A-converting enzyme 2, chloroplastic-like {ECO:0000313|RefSeq:XP_008803544.1};	Arylacetamide deacetylase	GO:0009507,chloroplast; GO:0016787,hydrolase activity; GO:0016829,lyase activity; GO:0006952,defense response; GO:0008152,metabolic process	alpha/beta hydrolase fold
Cluster-21850.0	0.25	0.5	0.31	2	2.52	1.46	0.26	0.38	0.07	0.48	0.19	0.67	4	7	5	31	36	20	4	5	1	7	3	10	--	--	--	--	--	--	--
Cluster-21877.0	0	0.17	0.89	0	0	0.17	2.3	3.02	3.26	0.48	0.61	0.78	0	1	6	0	0	1	15	17	19	3	4	5	--	--	--	--	--	--	--
Cluster-21885.0	0	1.17	1.73	3.74	8.51	3.04	2.7	0.42	0.4	5.68	5.49	3.66	0	6	10	21	44	15	15	2	2	30	31	20	K13412 calcium-dependent protein kinase [EC:2.7.11.1] | (RefSeq) calcium-dependent protein kinase 2-like (A)	PREDICTED: calcium-dependent protein kinase 2-like [Daucus carota subsp. sativus]	RecName: Full=Calcium-dependent protein kinase 9; EC=2.7.11.1; AltName: Full=Calmodulin-domain protein kinase CDPK isoform 9;	SubName: Full=Calcium-dependent protein kinase 9 {ECO:0000313|EMBL:JAU20337.1};	Ca2+/calmodulin-dependent protein kinase, EF-Hand protein superfamily	GO:0005737,cytoplasm; GO:0005634,nucleus; GO:0005886,plasma membrane; GO:0005524,ATP binding; GO:0005509,calcium ion binding; GO:0009931,calcium-dependent protein serine/threonine kinase activity; GO:0005516,calmodulin binding; GO:0004683,calmodulin-dependent protein kinase activity; GO:0009738,abscisic acid-activated signaling pathway; GO:0035556,intracellular signal transduction; GO:0018105,pep…	--
Cluster-21896.0	0.46	0	2.18	22.39	17.44	7.78	10.64	6.17	7.15	20.3	10.75	15.15	1.24	0	5.59	55.65	39.82	16.92	25.97	13.07	15.25	47.43	27.14	37.44	K04079 molecular chaperone HtpG | (RefSeq) heat shock cognate protein HSP 90-beta-like (A)	gag/pol protein, partial [Bryonia dioica]	RecName: Full=Retrovirus-related Pol polyprotein from transposon TNT 1-94; Includes: RecName: Full=Protease; EC=3.4.23.-; Includes: RecName: Full=Reverse transcriptase; EC=2.7.7.49; Includes: RecName: Full=Endonuclease;	SubName: Full=Gag/pol protein {ECO:0000313|EMBL:ADJ18449.1}; Flags: Fragment;	FOG: Transposon-encoded proteins with TYA, reverse transcriptase, integrase domains in various combinations	GO:0004190,aspartic-type endopeptidase activity; GO:0004519,endonuclease activity; GO:0003676,nucleic acid binding; GO:0003964,RNA-directed DNA polymerase activity; GO:0008270,zinc ion binding; GO:0015074,DNA integration	Reverse transcriptase (RNA-dependent DNA polymerase)
Cluster-21897.0	2.55	0.79	3.33	0	0	0	0	0	0	0	0	0	15	4	19	0	0	0	0	0	0	0	0	0	--	--	--	--	--	--	--
Cluster-21907.0	6.21	8.34	0.87	0.77	0.56	0.58	2.59	0.75	1.01	4.37	3.84	5.03	51	59	7	6	4	4	20	5	7	32	30	38	K14841 ribosome biogenesis protein NSA1 | (RefSeq) WD repeat-containing protein DDB_G0290555 (A)	PREDICTED: zinc finger protein ZAT12-like [Elaeis guineensis]	RecName: Full=Zinc finger protein ZAT12; AltName: Full=Protein RESPONSIVE TO HIGH LIGHT 41;	SubName: Full=zinc finger protein ZAT11 {ECO:0000313|RefSeq:XP_008788081.1};	FOG: Zn-finger	GO:0005634,nucleus; GO:0003700,DNA-binding transcription factor activity; GO:0046872,metal ion binding; GO:0043565,sequence-specific DNA binding; GO:0009631,cold acclimation; GO:0042538,hyperosmotic salinity response; GO:0009643,photosynthetic acclimation; GO:0010200,response to chitin; GO:0009409,response to cold; GO:0009408,response to heat; GO:0009416,response to light stimulus; GO:0006979,res…	C2H2-type zinc finger
Cluster-21918.0	0.89	0.98	0.59	0.04	0.22	0.37	0.65	0.52	0.68	1.12	0.93	1.05	23	22	15	1	5	8	16	11	15	26	23	25	--	PREDICTED: uncharacterized protein LOC103702082 isoform X1 [Phoenix dactylifera]	--	SubName: Full=uncharacterized protein LOC103702082 isoform X1 {ECO:0000313|RefSeq:XP_008782592.1};	--	--	Protein of unknown function (DUF2985)
Cluster-21919.0	0.68	0.61	0.92	1.42	1.46	0.27	0.8	0.93	0.18	0.08	0.32	0.08	9	7	12	18	17	3	10	10	2	1	4	1	--	--	--	--	--	--	--
Cluster-21921.0	2.81	1.69	2.88	3.79	1.29	1.07	6.1	5.68	4.26	3.27	3.66	0.98	25	13	25	32	10	8	51	41	32	26	30.96	8	--	--	--	--	--	--	--
Cluster-21926.0	0.31	3.75	2.36	0.81	0.18	0.55	0.33	0.38	0.92	0.17	0.48	0.5	2	21	15	5	1	3	2	2	5	1	3	3	--	--	--	--	--	--	--
Cluster-21948.0	0.13	0.14	0.77	0.22	0.52	0.1	0.66	0.72	0.83	0.37	0.22	0.18	3	3	18	5	11	2	15	14	17	8	5	4	--	--	--	--	--	--	--
Cluster-21953.0	2.39	8.88	13.2	1.06	0	1.69	15.49	18.42	14.76	5.2	2.32	4.13	12	38	64	5	0	7	72	74	61	23	11	19	--	--	--	--	--	--	--
Cluster-21965.0	0.38	0.04	0.18	0.29	0.51	0.04	2.88	0.81	0.61	0.23	0.44	0.26	11	1	5	8	13	1	79	19	15	6	12	7	--	--	--	--	--	--	--
Cluster-21969.0	0	0	0	0	0	0	0	0	0	1.16	1.38	0.23	0	0	0	0	0	0	0	0	0	15	19	3	--	--	--	--	--	--	--
Cluster-21972.0	0	0	0	0.16	0	0.18	5.27	2.22	0.36	0.34	0	0.32	0	0	0	1	0	1	33	12	2	2	0	2	K11294 nucleolin | (RefSeq) nucleolin-like (A)	Flavodoxin [Macleaya cordata]	--	SubName: Full=Flavodoxin {ECO:0000313|EMBL:OVA07021.1};	--	GO:0051539,4 iron, 4 sulfur cluster binding; GO:0003824,catalytic activity; GO:0010181,FMN binding; GO:0003676,nucleic acid binding; GO:0008270,zinc ion binding; GO:0055114,oxidation-reduction process; GO:0008033,tRNA processing	Domain of unknown function (DUF4283)
Cluster-21976.0	0.76	0	0.78	0	0.15	0	0	0	0	4.43	2.28	2.49	6	0	6	0	1	0	0	0	0	31	17	18	--	--	--	--	--	--	--
Cluster-21977.1	0.17	0	1.24	0.73	0	0.21	0.55	0.43	0.83	5.05	2.36	3.93	1	0	7	4	0	1	3	2	4	26	13	21	K00384 thioredoxin reductase (NADPH) [EC:1.8.1.9] | (RefSeq) thioredoxin reductase 1-like (A)	germin-like protein 2 [Lilium regale]	RecName: Full=Putative germin-like protein 2-1; Flags: Precursor;	SubName: Full=Germin-like protein 2 {ECO:0000313|EMBL:AGZ13502.1};	--	GO:0048046,apoplast; GO:0005618,cell wall; GO:0030145,manganese ion binding; GO:0045735,nutrient reservoir activity	Cupin
Cluster-21989.0	0.18	0	0	0.97	1.6	0.21	0.37	0.59	1.13	1.32	1.43	1.29	4	0	0	21	32	4	8	11	22	27	31	27	K13217 pre-mRNA-processing factor 39 | (RefSeq) uncharacterized protein LOC114183870 isoform X1 (A)	uncharacterized protein LOC109843420, partial [Asparagus officinalis]	RecName: Full=Retrovirus-related Pol polyprotein from transposon RE1; AltName: Full=Retro element 1 {ECO:0000303|PubMed:10689195}; Short=AtRE1 {ECO:0000303|PubMed:10689195}; Includes: RecName: Full=Protease RE1; EC=3.4.23.-; Includes: RecName: Full=Reverse transcriptase RE1; EC=2.7.7.49; Includes: RecName: Full=Endonuclease RE1;	SubName: Full=Gag-pol polyprotein {ECO:0000313|EMBL:CAC95126.1};	FOG: Transposon-encoded proteins with TYA, reverse transcriptase, integrase domains in various combinations	GO:0004190,aspartic-type endopeptidase activity; GO:0004519,endonuclease activity; GO:0046872,metal ion binding; GO:0003676,nucleic acid binding; GO:0003964,RNA-directed DNA polymerase activity; GO:0015074,DNA integration; GO:0006310,DNA recombination	--
Cluster-22020.0	0	0	1.15	1.38	0.43	0.45	2.99	1.85	0.67	5.23	3.92	2.42	0	0	6	7	2	2	15	8	3	25	20	12	K14488 SAUR family protein | (RefSeq) auxin-responsive protein SAUR71-like (A)	PREDICTED: auxin-responsive protein SAUR71-like [Elaeis guineensis]	RecName: Full=Auxin-responsive protein SAUR71 {ECO:0000305}; AltName: Full=Protein SMALL AUXIN UP RNA 71 {ECO:0000303|PubMed:12036261};	SubName: Full=Uncharacterized protein {ECO:0000313|EMBL:CAN71142.1};	--	GO:0005737,cytoplasm; GO:0009734,auxin-activated signaling pathway; GO:0007275,multicellular organism development; GO:0040008,regulation of growth	Auxin responsive protein
Cluster-22045.0	0.33	0.25	0.11	0.12	0	0	7.34	1.22	4.93	0	0	0	3	2	1	1	0	0	63	9	38	0	0	0	--	--	--	--	--	--	--
Cluster-22047.0	0	0	0.23	3.15	0.13	1.72	3.29	1.09	4.46	0	0	0	0	0	2	27	1	13	28	8	34	0	0	0	--	--	--	--	--	--	--
Cluster-22048.2	0.66	0.38	1.48	4.57	1.65	2.43	1.12	1.86	1.16	2.65	3.25	2.65	10	5	22	66	22	31	16	23	15	36	47	37	--	--	--	--	--	--	--
Cluster-22055.0	0.09	0	0	0	0	0.67	6	2.32	4.01	3.26	2.67	3.28	1	0	0	0	0	6	60	20	36	31	27	32	--	--	--	--	--	--	--
Cluster-2206.0	0.05	0	0.25	1.88	0.28	1.12	0	0	0.12	0.06	0	0	1	0	5	36	5	19	0	0	2	1	0	0	K01530 phospholipid-translocating ATPase [EC:3.6.3.1] | (RefSeq) probable phospholipid-transporting ATPase 4 (A)	probable phospholipid-transporting ATPase 4 [Asparagus officinalis]	RecName: Full=Probable phospholipid-transporting ATPase 7 {ECO:0000303|PubMed:11402198}; Short=AtALA7 {ECO:0000303|PubMed:11402198}; EC=3.6.3.1 {ECO:0000305|PubMed:11402198}; AltName: Full=Aminophospholipid flippase 7 {ECO:0000303|PubMed:11402198};	SubName: Full=Uncharacterized protein {ECO:0000313|EMBL:KCW75618.1}; Flags: Fragment;	P-type ATPase	GO:0000139,Golgi membrane; GO:0016021,integral component of membrane; GO:0005886,plasma membrane; GO:0005802,trans-Golgi network; GO:0005524,ATP binding; GO:0000287,magnesium ion binding; GO:0004012,phospholipid-translocating ATPase activity; GO:0048194,Golgi vesicle budding; GO:0009860,pollen tube growth; GO:1905038,regulation of membrane lipid metabolic process	Cation transport ATPase (P-type)
Cluster-22085.0	0.24	0	0	0.08	0.18	0.29	2.2	4.02	1.03	0.27	0.75	1.22	3	0	0	1	2	3	26	41	11	3	9	14	--	--	--	--	--	--	--
Cluster-22109.0	0.27	0.21	0.41	1.6	1.89	0.96	0.67	0.39	0.53	1	0.76	0.83	6	4	9	34	37	18	14	7	10	20	16	17	--	--	--	--	--	--	--
Cluster-22126.0	1.39	1.11	1.25	0.56	0.55	1.65	0.06	0	0.19	0.24	0.79	0.82	26	18	23	10	9	26	1	0	3	4	14	14	K13065 shikimate O-hydroxycinnamoyltransferase [EC:2.3.1.133] | (RefSeq) shikimate O-hydroxycinnamoyltransferase-like (A)	PREDICTED: rosmarinate synthase-like [Phoenix dactylifera]	RecName: Full=Shikimate O-hydroxycinnamoyltransferase; EC=2.3.1.133; AltName: Full=Hydroxycinnamoyl transferase; AltName: Full=Hydroxycinnamoyl-Coenzyme A shikimate/quinate hydroxycinnamoyltransferase;	SubName: Full=rosmarinate synthase-like {ECO:0000313|RefSeq:XP_008778760.1};	--	GO:0047172,shikimate O-hydroxycinnamoyltransferase activity	Transferase family
Cluster-22139.0	0.49	0.75	0.08	0.26	0.92	0.1	1.72	0.3	1.72	0.09	0.51	0.18	6	8	1	3	10	1	20	3	18	1	6	2	--	--	--	--	--	--	--
Cluster-22142.0	1.21	3.55	4.38	0.43	0.23	0.49	1.96	1.01	1.22	0.69	0	0.22	6	15	21	2	1	2	9	4	5	3	0	1	--	--	--	--	--	--	--
Cluster-22169.0	0	0	0	4.26	0.17	3.05	1.44	9.8	14.64	3.86	1.89	1.95	0	0	0	27	1	17	9	53	82	23	12	12	--	--	--	--	--	--	--
Cluster-22175.0	0.81	2.33	0.89	0.92	1.38	3.27	1.49	3.13	3.94	5.16	5.91	5.69	12	30	13	13	18	41	21	38	50	69	84	78	K13424 WRKY transcription factor 33 | (RefSeq) probable WRKY transcription factor 33 (A)	PREDICTED: probable WRKY transcription factor 12 isoform X4 [Phoenix dactylifera]	RecName: Full=Probable WRKY transcription factor 12; AltName: Full=WRKY DNA-binding protein 12;	SubName: Full=probable WRKY transcription factor 12 isoform X4 {ECO:0000313|RefSeq:XP_008794917.1};	--	GO:0005634,nucleus; GO:0003700,DNA-binding transcription factor activity; GO:0043565,sequence-specific DNA binding; GO:0006351,transcription, DNA-templated	WRKY DNA -binding domain
Cluster-22237.0	0	0.11	0	0	0	0.11	0.51	1.06	0.45	2.35	2.51	1.25	0	1	0	0	0	1	5	9	4	22	25	12	--	--	--	--	--	--	--
Cluster-22264.0	1.84	2.88	2.54	1.31	0.82	0.78	2.43	1.37	1.23	1.61	1.72	2	28	38	38	19	11	10	35	17	16	22	25	28	K19033 RPS31; 30S ribosomal protein S31 | (RefSeq) glycosyltransferase family 64 protein C4-like isoform X1 (A)	PREDICTED: glycosyltransferase family 64 protein C4-like [Phoenix dactylifera]	RecName: Full=Glycosyltransferase family 64 protein C4 {ECO:0000303|PubMed:24905498}; Short=GT64 C4 {ECO:0000303|PubMed:24905498}; EC=2.4.1.- {ECO:0000305}; AltName: Full=Protein ECTOPICALLY PARTING CELLS 1 {ECO:0000303|PubMed:16045474}; Short=AtEPC1 {ECO:0000303|PubMed:16045474};	SubName: Full=glycosyltransferase family 64 protein C4-like {ECO:0000313|RefSeq:XP_008785400.1};	Acetylglucosaminyltransferase EXT2/exostosin 2	GO:0005768,endosome; GO:0005794,Golgi apparatus; GO:0000139,Golgi membrane; GO:0016021,integral component of membrane; GO:0005802,trans-Golgi network; GO:0046872,metal ion binding; GO:0016757,transferase activity, transferring glycosyl groups; GO:0035251,UDP-glucosyltransferase activity; GO:0009738,abscisic acid-activated signaling pathway; GO:0007155,cell adhesion; GO:0008219,cell death; GO:0007…	Glycosyl transferase family 64 domain
Cluster-22269.0	0.81	1.88	1.94	1.28	1.24	0.49	3.46	3.01	1.93	0.3	0.28	0.59	6	12	14	9	8	3	24	18	12	2	2	4	--	PREDICTED: uncharacterized protein LOC103702700 isoform X1 [Phoenix dactylifera]	--	SubName: Full=uncharacterized protein LOC103702700 isoform X1 {ECO:0000313|RefSeq:XP_008783459.1};	--	--	--
Cluster-22282.0	10.03	1.02	10.46	0	0	0	1.61	3.97	3.59	0	0	0	35	3	35	0	0	0	5.14	11	10.1	0	0	0	--	--	--	--	--	--	--
Cluster-22298.1	2.38	0.29	0.51	0	0	0	8.66	2.47	5.5	0	0	0	19	2	4	0	0	0	65	16	37	0	0	0	--	--	--	--	--	--	--
Cluster-22311.0	0.42	1.47	3.13	2.22	0.72	12.59	0.34	0.13	0.25	0.83	0.55	0.57	4	12	29	20	6	100	3	1	2	7	5	5	--	--	--	--	--	--	--
Cluster-22320.0	0	0	0	0	0	0	0.93	0	1.6	14.05	16.99	10.03	0	0	0	0	0	0	2	0	3	29	38	22	--	--	--	--	--	--	--
Cluster-22350.0	0	0	0	0.35	0	0	6.73	2.05	3.77	0	0	0	0	0	0	2	0	0	38	10	19	0	0	0	--	--	--	--	--	--	--
Cluster-22352.0	0.14	0.25	1.58	0.1	0.11	0.03	0	0.06	0	0.69	0.5	0.26	6	9	65	4	4	1	0	2	0	26	20	10	--	--	--	--	--	--	--
Cluster-22370.0	1.38	11.52	7.27	0	0	0	1.15	1.76	0	0	0	0	4	28	20	0	0	0	3	4	0	0	0	0	--	--	--	--	--	--	--
Cluster-22387.0	6.1	14.7	12.99	19.61	42.2	22.51	13.19	7.87	19.53	50.01	25.3	39.62	13	26	26	38	75	38	25	13	32	91	50	77	K14798 protein LTV1 | (RefSeq) protein LTV1 homolog (A)	protein LTV1 homolog [Vigna radiata var. radiata]	--	SubName: Full=protein LTV1 homolog {ECO:0000313|RefSeq:XP_014510540.1};	--	--	--
Cluster-22406.0	2.33	1.91	2.25	0.72	0	0.16	3.22	1.19	1.15	0.31	0.43	0.45	17	12	16	5	0	1	22	7	7	2	3	3	--	--	--	--	--	--	--
Cluster-22441.0	15.89	6.88	0	0	0	0	0	0	0	0	0	0	208	78	0	0	0	0	0	0	0	0	0	0	--	--	--	--	--	--	--
Cluster-22448.0	2.88	3.19	5.78	0.76	0	0.87	1.39	2.14	1.21	2.92	2.13	2.67	20	19	39	5	0	5	9	12	7	18	14	17	--	--	--	--	--	--	--
Cluster-22461.0	0.24	1.74	3.08	3.17	1.99	1.44	3.7	6.45	4.67	6.66	7.22	7.22	4	25	50	50	29	20	58	87	66	99	114	110	K09422 transcription factor MYB, plant | (RefSeq) myb-related protein 306-like isoform X1 (A)	R2R3-MYB transcriptional factor, partial [Lilium hybrid division I]	RecName: Full=Myb-related protein 306;	SubName: Full=R2R3-MYB transcriptional factor {ECO:0000313|EMBL:BAU68652.1}; Flags: Fragment;	Transcription factor, Myb superfamily	GO:0005634,nucleus; GO:0003677,DNA binding; GO:0006355,regulation of transcription, DNA-templated; GO:0006351,transcription, DNA-templated	Myb-like DNA-binding domain
Cluster-22463.0	4.16	2.11	0	0.21	2.2	0.61	0.32	0.5	0.48	0.23	0.21	0.44	41	18	0	2	19	5	3	4	4	2	2	4	--	--	--	--	--	--	--
Cluster-22469.0	0.12	1.82	3.45	1.4	0.41	1.73	4.48	6.24	6.58	0.67	2.02	0.79	1	13	28	11	3	12	35	42	46	5	16	6	--	uncharacterized protein LOC110099612 [Dendrobium catenatum]	--	SubName: Full=Uncharacterized protein {ECO:0000313|EMBL:PKU63075.1};	--	--	--
Cluster-22470.0	0.32	8.19	8.55	0	0.18	0	3.6	2.78	3.45	0.54	0.34	0.17	2	44	52	0	1	0	21	14	18	3	2	1	--	--	--	--	--	--	--
Cluster-22477.0	0.1	0.64	0.11	0.26	0.52	0.3	0	0.19	0.24	0.92	0.85	1.54	2.07	11	2.17	5	9	5	0	3	4	16.39	16	28	K05391 cyclic nucleotide gated channel, plant | (RefSeq) putative cyclic nucleotide-gated ion channel 15 (A)	PREDICTED: uncharacterized protein LOC105974520 [Erythranthe guttata]	--	SubName: Full=DUF4283 domain-containing protein {ECO:0000313|EMBL:GAV79253.1};	FOG: Reverse transcriptase	--	Domain of unknown function (DUF4283)
Cluster-22487.0	0	0.55	0.67	1	0.2	0.99	0.06	0	0.07	1.19	0.12	0.52	0	8	11	16	3	14	1	0	1	18	2	8	--	--	--	--	--	--	--
Cluster-22506.0	1.68	1.45	2.65	0.09	0.67	0.5	2.4	1.75	3.95	2.62	2.46	3.28	20	15	31	1	7	5	27	17	40	28	28	36	--	--	--	--	--	--	--
Cluster-22508.0	2.26	1.53	3.89	1.72	0.98	1.11	0.41	0.86	0.46	0.78	1.88	0.76	29	17	49	21	11	12	5	9	5	9	23	9	K00799 glutathione S-transferase [EC:2.5.1.18] | (RefSeq) glutathione S-transferase U17-like (A)	PREDICTED: glutathione S-transferase U17-like [Phoenix dactylifera]	RecName: Full=Glutathione S-transferase U17; Short=AtGSTU17; EC=2.5.1.18; AltName: Full=GST class-tau member 17; AltName: Full=Glutathione S-transferase 30; AltName: Full=Protein EARLY RESPONSIVE TO DEHYDRATION 9;	SubName: Full=glutathione S-transferase U17-like {ECO:0000313|RefSeq:XP_008775859.1};	Glutathione S-transferase	GO:0009507,chloroplast; GO:0005737,cytoplasm; GO:0005829,cytosol; GO:0004364,glutathione transferase activity; GO:0009704,de-etiolation; GO:0006749,glutathione metabolic process; GO:0048527,lateral root development; GO:0080148,negative regulation of response to water deprivation; GO:0040008,regulation of growth; GO:0060416,response to growth hormone; GO:0080167,response to karrikin; GO:0009651,re…	Glutathione S-transferase, N-terminal domain
Cluster-22534.0	0.38	2.78	2.45	0.53	0.22	0.3	0.54	0.7	0.97	0.99	1.33	0.69	6	38	38	8	3	4	8	9	13	14	20	10	--	--	--	--	--	--	--
Cluster-22539.0	0	0	0	0.21	1.14	0.96	0.21	0.25	1.44	3.14	3.35	3.88	0	0	0	1	5	4	1	1	6	14	16	18	K08819 cyclin-dependent kinase 12/13 [EC:2.7.11.22 2.7.11.23] | (RefSeq) cyclin-dependent kinase C-1-like (A)	Protein kinase, catalytic domain-containing protein [Cynara cardunculus var. scolymus]	RecName: Full=Cyclin-dependent kinase C-2; Short=CDKC;2; EC=2.7.11.22; EC=2.7.11.23;	SubName: Full=Protein kinase, catalytic domain-containing protein {ECO:0000313|EMBL:KVH57454.1};	Cdc2-related protein kinase	GO:0005634,nucleus; GO:0005524,ATP binding; GO:0004693,cyclin-dependent protein serine/threonine kinase activity; GO:0008353,RNA polymerase II CTD heptapeptide repeat kinase activity; GO:0006468,protein phosphorylation	--
Cluster-22543.0	0.22	2.38	0.55	1.48	6.29	1.68	2.64	2.53	4.09	0.24	0	0	2	19	5	13	51	13	23	19	32	2	0	0	--	--	--	--	--	--	--
Cluster-22544.0	3.22	2.92	0.89	0.37	0.1	0	0	0.75	0.31	0.78	0.91	1.32	37	29	10	4	1	0	0	7	3	8	10	14	--	--	--	--	--	--	--
Cluster-22549.2	0	0.06	0	0.51	0.23	0.36	0.16	0.31	0.15	0.4	0.64	0.5	0	2	0	19	8	12	6	10	5	14	24	18	--	hypothetical protein POPTR_0001s21560g [Populus trichocarpa]	--	SubName: Full=Uncharacterized protein {ECO:0000313|EMBL:ERP65916.1};	--	GO:0005737,cytoplasm; GO:0005654,nucleoplasm; GO:0003677,DNA binding; GO:0000981,DNA-binding transcription factor activity, RNA polymerase II-specific	--
Cluster-22564.0	1.93	3.47	5.33	1.43	2.44	3.06	4.84	10.63	6.05	5.82	7.05	5.99	27	42	73	19	30	36	64	121	72	73	94	77	--	PREDICTED: uncharacterized protein LOC105032242 isoform X1 [Elaeis guineensis]	--	SubName: Full=zinc finger protein 318-like {ECO:0000313|RefSeq:XP_008790082.1, ECO:0000313|RefSeq:XP_008790084.1, ECO:0000313|RefSeq:XP_008790085.1};	--	--	Zinc-finger of C2H2 type
Cluster-22565.0	1.61	2.05	3.12	2.2	2.11	0.96	1.96	0.59	0.85	0.9	0.34	0.17	20	22	38	26	23	10	23	6	9	10	4	2	--	--	--	--	--	--	--
Cluster-22572.0	0.29	0.37	0.13	1.18	0.59	1.07	0.51	0.67	1.05	1.29	1.69	0.95	9	10	4	35	16	28	15	17	28	36	50	27	K10901 bloom syndrome protein [EC:3.6.4.12] | (RefSeq) ATP-dependent DNA helicase Q-like 4A (A)	PREDICTED: ATP-dependent DNA helicase Q-like 4A isoform X2 [Elaeis guineensis]	RecName: Full=ATP-dependent DNA helicase Q-like 4A; EC=3.6.4.12; AltName: Full=RecQ-like protein 4A; Short=AtRecQ4A; Short=AtRecQl4A; AltName: Full=SGS1-like protein; Short=AtSGS1;	SubName: Full=ATP-dependent DNA helicase Q-like 4A {ECO:0000313|RefSeq:XP_017696855.1};	ATP-dependent DNA helicase	GO:0005694,chromosome; GO:0005737,cytoplasm; GO:0005634,nucleus; GO:0009506,plasmodesma; GO:0043138,3'-5' DNA helicase activity; GO:0005524,ATP binding; GO:0043140,ATP-dependent 3'-5' DNA helicase activity; GO:0003677,DNA binding; GO:0009378,four-way junction helicase activity; GO:0046872,metal ion binding; GO:0071215,cellular response to abscisic acid stimulus; GO:0070417,cellular response to co…	DEAD/DEAH box helicase
Cluster-22591.0	2.15	2.48	2.49	0.93	2.28	2.29	1.57	1.73	2.61	0.99	0.93	1.13	29	29	33	12	27	26	20	19	30	12	12	14	K22684 metacaspase-1 [EC:3.4.22.-] | (RefSeq) metacaspase-1-like (A)	PREDICTED: metacaspase-1-like [Musa acuminata subsp. malaccensis]	RecName: Full=Metacaspase-1; Short=AtMC1; EC=3.4.22.-; AltName: Full=Metacaspase 1b; Short=AtMCP1b; AltName: Full=Protein LSD ONE LIKE 3;	SubName: Full=Uncharacterized protein {ECO:0000313|EnsemblPlants:GSMUA_Achr2P07640_001};	Metacaspase involved in regulation of apoptosis	GO:0004197,cysteine-type endopeptidase activity; GO:0006952,defense response; GO:0043068,positive regulation of programmed cell death	Caspase domain
Cluster-22605.0	1.81	3.02	1.04	0	0.13	0	0.36	2.24	0.94	1.78	1.55	1.48	16	23	9	0	1	0	3	16	7	14	13	12	--	--	--	--	--	--	--
Cluster-22607.1	0.92	0.16	0.28	0.82	0.47	1.25	0.15	0.06	0.27	0.31	0.48	0.6	20	3	6	17	9	23	3	1	5	6	10	12	K12447 UDP-sugar pyrophosphorylase [EC:2.7.7.64] | (RefSeq) uncharacterized protein LOC104808371 (A)	uncharacterized protein LOC100282400 isoform X1 [Zea mays]	RecName: Full=Retrovirus-related Pol polyprotein from transposon RE2; AltName: Full=Retro element 2 {ECO:0000303|PubMed:10689195}; Short=AtRE2 {ECO:0000303|PubMed:10689195}; Includes: RecName: Full=Protease RE2; EC=3.4.23.-; Includes: RecName: Full=Reverse transcriptase RE2; EC=2.7.7.49; Includes: RecName: Full=Endonuclease RE2;	SubName: Full=Tousled-like kinase 1 {ECO:0000313|EMBL:ONM09281.1};	FOG: Transposon-encoded proteins with TYA, reverse transcriptase, integrase domains in various combinations	GO:0004190,aspartic-type endopeptidase activity; GO:0004519,endonuclease activity; GO:0046872,metal ion binding; GO:0003676,nucleic acid binding; GO:0003964,RNA-directed DNA polymerase activity; GO:0015074,DNA integration; GO:0006310,DNA recombination	Reverse transcriptase (RNA-dependent DNA polymerase)
Cluster-22608.0	0.23	0.13	0.12	1.55	1.82	1.49	0.84	3.08	1.88	2.41	1.55	1.48	2	1	1	13	14	11	7	22	14	19	13	12	K15271 ATP-dependent DNA helicase HFM1/MER3 [EC:3.6.4.12] | (RefSeq) DExH-box ATP-dependent RNA helicase DExH17 (A)	PREDICTED: pentatricopeptide repeat-containing protein At2g21090 [Phoenix dactylifera]	RecName: Full=Pentatricopeptide repeat-containing protein At2g21090;	SubName: Full=pentatricopeptide repeat-containing protein At2g21090 {ECO:0000313|RefSeq:XP_008788464.1};	FOG: PPR repeat	GO:0043231,intracellular membrane-bounded organelle; GO:0004519,endonuclease activity; GO:0003723,RNA binding; GO:0009451,RNA modification	PPR repeat
Cluster-22611.0	2.06	2.38	2.8	0.93	1.34	2.22	0.52	1.45	1.39	1.64	1.34	0.64	21	21	28	9	12	19	5	12	12	15	13	6	--	--	--	--	--	--	--
Cluster-22635.0	1.5	3.25	3.79	0	0	0	0	0	0	1.91	4	2.83	15	28	37	0	0	0	0	0	0	17	38	26	--	--	--	--	--	--	--
Cluster-22639.0	3.56	4.87	13.81	0.27	2.04	0.46	4.61	10.06	7.87	4.42	4.41	2.9	28	33	106	2	14	3	34	64	52	31	33	21	--	--	--	--	--	--	--
Cluster-22645.0	0	1.41	1.24	0.64	2.78	1.31	5.16	7.18	7.2	4.21	4.08	5.8	0	10	10	5	20	9	40	48	50	31	32	44	--	--	--	--	--	--	--
Cluster-22650.0	0.24	0	0	0	0	0	0.68	0.49	0.94	1.16	1.26	2.62	3	0	0	0	0	0	8	5	10	13	15	30	--	--	--	--	--	--	--
Cluster-22654.0	3.25	3	0.72	0	1.08	3.39	0.5	0.29	1.99	8.18	4.92	3.54	14	11	3	0	4	12	2	1	7	31	20	14	--	--	--	--	--	--	--
Cluster-22665.0	0	0	0	3.64	1.44	5.29	3.7	5.82	9.56	3.17	3.27	7.37	0	0	0	11	4	14	11	15	25	9	10	22	--	--	--	--	--	--	--
Cluster-22674.0	0.06	0	0	0.53	0.21	0.07	1.59	1.77	1.39	0.91	0.79	0.2	1	0	0	8	3	1	24	23	19	13	12	3	--	--	--	--	--	--	--
Cluster-22681.0	3.47	4.04	3.24	2.51	1.45	0.76	0.84	0	0.38	3.37	1.83	0.51	22	22	20	15	8	4	5	0	2	19	11	3	--	--	--	--	--	--	--
Cluster-22702.0	0.02	0.03	0	0.13	0.44	0.09	0.08	0.24	0.4	1.43	1.02	1.06	1	1	0	5	16	3	3	8	14	53	40	40	K01528 dynamin GTPase [EC:3.6.5.5] | (Kazusa) Lj0g3v0199559.2; - (A)	PREDICTED: uncharacterized protein LOC108999052 [Juglans regia]	RecName: Full=Retrovirus-related Pol polyprotein from transposon RE1; AltName: Full=Retro element 1 {ECO:0000303|PubMed:10689195}; Short=AtRE1 {ECO:0000303|PubMed:10689195}; Includes: RecName: Full=Protease RE1; EC=3.4.23.-; Includes: RecName: Full=Reverse transcriptase RE1; EC=2.7.7.49; Includes: RecName: Full=Endonuclease RE1;	SubName: Full=uncharacterized protein LOC108999052 {ECO:0000313|RefSeq:XP_018831391.1};	FOG: Transposon-encoded proteins with TYA, reverse transcriptase, integrase domains in various combinations	GO:0004190,aspartic-type endopeptidase activity; GO:0004519,endonuclease activity; GO:0046872,metal ion binding; GO:0003676,nucleic acid binding; GO:0003964,RNA-directed DNA polymerase activity; GO:0015074,DNA integration; GO:0006310,DNA recombination	Reverse transcriptase (RNA-dependent DNA polymerase)
Cluster-22754.0	0.65	2.47	3.32	0.1	0	1.11	0.69	1.14	1.64	0.41	0.58	1.11	7	23	35	1	0	10	7	10	15	4	6	11	--	protein NEN4 [Asparagus officinalis]	RecName: Full=Protein NEN4 {ECO:0000303|PubMed:25081480}; AltName: Full=NAC45/NAC86-dependent exonuclease-domain protein 4 {ECO:0000303|PubMed:25081480}; EC=3.1.11.-;	SubName: Full=protein NEN4 {ECO:0000313|RefSeq:XP_008782752.1};	--	GO:0005634,nucleus; GO:0008408,3'-5' exonuclease activity; GO:0046872,metal ion binding; GO:0003676,nucleic acid binding	Exonuclease
Cluster-22770.0	5.24	3.44	4.86	0	0	0	0	3.68	3.26	0	0.62	0	18	10	16	0	0	0	0	10	9	0	2	0	--	--	--	--	--	--	--
Cluster-22773.0	1.21	4.26	7.78	1.29	0	0.29	5.77	3.03	4.15	1.93	0.51	2.11	5	15	31	5	0	1	22	10	14	7	2	8	--	--	--	--	--	--	--
Cluster-22786.0	0	0.14	0.31	0.06	1.26	0.66	0.39	0.23	0.22	0.89	1.74	1.27	0	2	5	1	18	9	6	3	3	13	27	19	--	--	--	--	--	--	--
Cluster-22803.0	0.27	0	0	3.26	0.46	2.73	0.43	0	0.32	0.6	0.99	0.58	2	0	0	23	3	17	3	0	2	4	7	4	--	--	--	--	--	--	--
Cluster-22822.0	0.78	3.02	3.38	0.64	1.59	1.76	3.23	5.14	6.16	2.62	1.83	1.89	9	30	38	7	16	17	35	48	60	27	20	20	--	hypothetical protein BVC80_1787g135 [Macleaya cordata]	--	SubName: Full=Uncharacterized protein {ECO:0000313|EMBL:OVA14056.1};	--	--	--
Cluster-22840.0	8.8	4.03	2.57	11.2	9.07	15.05	0.21	1.91	0.93	3.68	2.23	3.34	46	18	13	55	41	65	1	8	4	17	11	16	--	PREDICTED: uncharacterized protein LOC100263446 [Vitis vinifera]	--	SubName: Full=Uncharacterized protein {ECO:0000313|EMBL:CAN66013.1};	--	--	--
Cluster-22859.0	1.15	1.07	1.26	1.21	0.96	1.92	0.24	0.28	0.27	0.26	0.24	0.75	15	12	16	15	11	21	3	3	3	3	3	9	K03283 heat shock 70kDa protein 1/2/6/8 | (RefSeq) heat shock 70 kDa protein-like (A)	hypothetical protein CUMW_167830, partial [Citrus unshiu]	RecName: Full=Putative ribonuclease H protein At1g65750; EC=3.1.26.4;	SubName: Full=Uncharacterized protein {ECO:0000313|EMBL:GAY55924.1}; Flags: Fragment;	FOG: Reverse transcriptase	GO:0046872,metal ion binding; GO:0003676,nucleic acid binding; GO:0004523,RNA-DNA hybrid ribonuclease activity	Reverse transcriptase-like
Cluster-22888.0	0.3	2.59	3.81	0.16	0.09	0.36	0	0	0	0.08	0	0	4	30	50	2	1	4	0	0	0	1	0	0	--	--	--	--	--	--	--
Cluster-2291.0	0	0	0	0	0	0	4.03	1.56	3.66	0	0	0	0	0	0	0	0	0	21	7	17	0	0	0	--	--	--	--	--	--	--
Cluster-22935.0	1.92	2.23	0.27	2.3	0.5	1.88	3.52	4.74	3.2	1.56	1.56	1.9	22	22	3	25	5	18	38	44	31	16	17	20	--	--	--	--	--	--	--
Cluster-22966.0	0	2.17	8.47	1.32	0.72	0.19	3.16	5.21	2.61	1.93	1.48	1.52	0	12	53	8	4	1	19	27	14	11	9	9	--	--	--	--	--	--	--
Cluster-2298.0	0.59	0	0.31	0	0	0	0.33	6.76	12.58	1.02	0	0.65	2	0	1	0	0	0	1	18	34	3	0	2	--	--	--	--	--	--	--
Cluster-22990.0	0.08	0.09	0	1.64	0.36	1.58	0.41	0.58	0.09	0.17	1.15	0.76	1	1	0	20	4	17	5	6	1	2	14	9	--	--	--	--	--	--	--
Cluster-230.0	0.75	4.69	8.58	1.11	0	0.18	2.23	2.59	5	9.23	10.22	9.74	5	27	56	7	0	1	14	14	28	55	65	60	--	--	--	--	--	--	--
Cluster-23065.0	0	12.89	12.86	0	0	0	0	0	0	0	0	0	0	31	35	0	0	0	0	0	0	0	0	0	--	--	--	--	--	--	--
Cluster-23071.0	0	0.96	0	5.66	0.95	2.97	0.22	2.04	0.74	5.78	6.7	4.23	0	4	0	26	4	12	1	8	3	25	31	19	--	--	--	--	--	--	--
Cluster-23071.1	0.21	0	0	2	0.12	0.98	0.16	0.06	0	0.06	0	0	4	0	0	37	2	16	3	1	0	1	0	0	--	--	--	--	--	--	--
Cluster-23082.0	0.78	0.47	0.66	1.72	0.11	1.23	0.1	0.41	0.2	0.08	0.15	0.11	32	17	27	68	4	43	4	14	7	3	6	4	--	--	--	--	--	--	--
Cluster-23088.0	5.57	7.29	4.29	5.75	0.64	1.17	2.83	6.21	4.99	1.88	0.44	0.45	40	45	30	39	4	7	19	36	30	12	3	3	--	--	--	--	--	--	--
Cluster-23127.0	4.25	7.97	7.04	11.44	14.73	11.33	11.16	6.1	15.37	23.8	29.04	15.02	9	14	14	22	26	19	21	10	25	43	57	29	K19026 spatacsin | (RefSeq) uncharacterized LOC107760795 (A)	ribonuclease H [Trifolium pratense]	--	SubName: Full=Uncharacterized protein {ECO:0000313|EMBL:OMO84722.1};	FOG: Reverse transcriptase	--	--
Cluster-23130.0	0	0	0	0	0	0	2.18	0.53	1.79	0.12	0	0	0	0	0	0	0	0	19	4	14	1	0	0	--	--	--	--	--	--	--
Cluster-2315.0	0.09	0.8	2.04	0	0	0	0.83	2.88	0.82	1.16	1.27	1.89	1	8	23	0	0	0	9	27	8	12	14	20	--	--	--	--	--	--	--
Cluster-23151.0	11.18	35.72	52.12	17.94	4.17	24.09	8.49	8.17	13.18	0.15	0	0.15	83	228	377	126	27	149	59	49	82	1	0	1	--	--	--	--	--	--	--
Cluster-23192.0	0.51	0.79	0.61	2.88	5.48	5.21	0.55	0	0	0	0	0	6	8	7	32	56	51	6	0	0	0	0	0	--	--	--	--	--	--	--
Cluster-23195.0	0.06	0.07	0.52	3.72	2.74	3.31	1.2	0	0.97	1.83	2.46	2.48	1	1	8	56	38	44	18	0	13	26	37	36	--	--	--	--	--	--	--
Cluster-2321.0	0	0	0	0	0	0	2.43	0	0.56	13.17	6.07	8.09	0	0	0	0	0	0	5	0	1	26	13	17	--	--	--	--	--	--	--
Cluster-23214.0	0	0.57	2.15	0.33	1.84	1.85	1.31	0.15	2.11	0.14	0.07	0.27	0	8	34	5	26	25	20	2	29	2	1	4	K06943 nucleolar GTP-binding protein | (RefSeq) uncharacterized protein LOC108835530 (A)	ribonuclease H [Trifolium pratense]	RecName: Full=Putative ribonuclease H protein At1g65750; EC=3.1.26.4;	SubName: Full=Uncharacterized protein {ECO:0000313|EnsemblPlants:TRIAE_CS42_1DL_TGACv1_063118_AA0224120.1};	FOG: Reverse transcriptase	GO:0046872,metal ion binding; GO:0003676,nucleic acid binding; GO:0004523,RNA-DNA hybrid ribonuclease activity	Reverse transcriptase (RNA-dependent DNA polymerase)
Cluster-23234.0	5.13	6.45	6.63	2.9	2.29	2.39	13.2	15.69	11.4	0.06	0.06	0.13	89	97	113	48	35	35	217	222	169	1	1	2	--	uncharacterized protein A4U43_C10F19390 [Asparagus officinalis]	--	SubName: Full=subtilisin-like protease SBT1.2 {ECO:0000313|RefSeq:XP_008787169.1};	--	GO:0008233,peptidase activity	Peptidase inhibitor I9
Cluster-23243.0	3.41	2.06	2.2	1.47	3.62	2.42	7.82	6.56	6.47	3.55	2.79	0.55	27	14	17	11	25	16	58	42	43	25	21	4	--	--	--	--	--	--	--
Cluster-23246.0	0	1.82	2.51	0	0	0	0	0	0	0	0	0	0	16	25	0	0	0	0	0	0	0	0	0	--	--	--	--	--	--	--
Cluster-23280.0	0.08	2.2	1.86	0.88	0.17	0.72	0	0.37	0.18	2.97	2.39	2.48	1	25	24	11	2	8	0	4	2	35	30	30	--	--	--	--	--	--	--
Cluster-23303.6	1.17	1.03	0.79	0.49	0.09	0.64	0.37	0.29	0.36	0.17	0.08	0.38	30	23	20	12	2	14	9	6	8	4	2	9	K11294 nucleolin | (RefSeq) nucleolin-like (A)	hypothetical protein TSUD_180770 [Trifolium subterraneum]	--	SubName: Full=Zinc finger protein {ECO:0000313|EMBL:OVA03792.1};	FOG: Reverse transcriptase	GO:0003676,nucleic acid binding; GO:0008270,zinc ion binding	Domain of unknown function (DUF4283)
Cluster-23336.0	0	2.33	4.44	0	0	0	0.5	0	0.37	7.98	7.64	8.89	0	13	28	0	0	0	3	0	2	46	47	53	--	--	--	--	--	--	--
Cluster-23348.2	3.79	0.78	0.43	0.13	1.06	0.55	1.16	1.25	1.14	0.38	0.45	0.14	89	16	10	3	22	11	26	24	23	8	10	3	K12120 phytochrome A | (RefSeq) phytochrome A1-like (A)	Reverse transcriptase zinc-binding domain [Macleaya cordata]	RecName: Full=Putative ribonuclease H protein At1g65750; EC=3.1.26.4;	SubName: Full=Reverse transcriptase zinc-binding domain {ECO:0000313|EMBL:OVA13930.1};	FOG: Reverse transcriptase	GO:0046872,metal ion binding; GO:0003676,nucleic acid binding; GO:0004523,RNA-DNA hybrid ribonuclease activity	zinc-binding in reverse transcriptase
Cluster-23365.0	0	0	0	10.81	0.57	3.46	0.71	0.35	1.33	0.51	0.3	0.39	0	0	0	290	14	82	19	8	32	13	8	10	K06943 nucleolar GTP-binding protein | (RefSeq) uncharacterized protein LOC108835530 (A)	hypothetical protein BVC80_9085g26 [Macleaya cordata]	RecName: Full=Putative ribonuclease H protein At1g65750; EC=3.1.26.4;	SubName: Full=Uncharacterized protein {ECO:0000313|EMBL:OVA00619.1};	FOG: Reverse transcriptase	GO:0046872,metal ion binding; GO:0003676,nucleic acid binding; GO:0004523,RNA-DNA hybrid ribonuclease activity	--
Cluster-23368.0	1.76	2.04	1.2	1.24	2.52	1.58	3.29	2.54	4.03	1.32	0.77	1.43	12	12	8	8	15	9	21	14	23	8	5	9	--	--	--	--	--	--	--
Cluster-23374.0	0.14	3.82	13.63	0.6	0.49	0.34	0	0	0	0.48	0.45	0.47	1	23	93	4	3	2	0	0	0	3	3	3	--	--	--	--	--	--	--
Cluster-23383.0	1.91	1.02	1.65	0.46	0.33	0.87	0	0.63	0.26	0.16	0.08	0	26	12	22	6	4	10	0	7	3	2	1	0	K01531 P-type Mg2+ transporter [EC:7.2.2.14] | (RefSeq) uncharacterized protein LOC105060561 isoform X1 (A)	PREDICTED: uncharacterized protein LOC105060561 isoform X1 [Elaeis guineensis]	RecName: Full=Calcium-transporting ATPase 3, endoplasmic reticulum-type; Short=AtECA3; EC=3.6.3.8;	SubName: Full=magnesium-transporting ATPase, P-type 1-like isoform X4 {ECO:0000313|RefSeq:XP_008775200.1};	Ca2+ transporting ATPase	GO:0012505,endomembrane system; GO:0005768,endosome; GO:0005794,Golgi apparatus; GO:0000139,Golgi membrane; GO:0016021,integral component of membrane; GO:0031902,late endosome membrane; GO:0033017,sarcoplasmic reticulum membrane; GO:0005802,trans-Golgi network; GO:0005524,ATP binding; GO:0005388,calcium-transporting ATPase activity; GO:0015410,manganese-transporting ATPase activity; GO:0046872,me…	Cation transporting ATPase, C-terminus
Cluster-23407.0	1.36	0.2	1.38	0	0	0	0	0	0	0	0	0	16	2	16	0	0	0	0	0	0	0	0	0	--	--	--	--	--	--	--
Cluster-23414.0	0.44	0.64	1.02	0.23	1.01	1.06	1.41	1.23	0.79	2.23	3.14	3.61	4	5	9	2	8	8	12	9	6	18	27	30	--	--	--	--	--	--	--
Cluster-23448.0	0.08	1.1	1.2	0.44	0.82	1.27	2.05	3.6	2.22	1.06	1.48	0.87	2	25	31	11	19	28	51	77	50	25	37	21	K11268 N-acetyltransferase [EC:2.3.1.-] | (RefSeq) protein CHROMOSOME TRANSMISSION FIDELITY 7-like (A)	PREDICTED: protein CHROMOSOME TRANSMISSION FIDELITY 7-like [Elaeis guineensis]	RecName: Full=Protein CHROMOSOME TRANSMISSION FIDELITY 7; EC=2.3.1.-; AltName: Full=Cohesion establishment factor CTF7; AltName: Full=Protein ESTABLISHMENT OF COHESION 1;	SubName: Full=Uncharacterized protein {ECO:0000313|EnsemblPlants:GSMUA_Achr6P18190_001};	Protein involved in establishing cohesion between sister chromatids during DNA replication	GO:0005737,cytoplasm; GO:0005634,nucleus; GO:0016407,acetyltransferase activity; GO:0046872,metal ion binding; GO:0048653,anther development; GO:0051301,cell division; GO:0080186,developmental vegetative growth; GO:0000724,double-strand break repair via homologous recombination; GO:0009793,embryo development ending in seed dormancy; GO:0009553,embryo sac development; GO:0034089,establishment of m…	ESCO1/2 acetyl-transferase
Cluster-23457.0	0.08	0.73	1.46	1.75	0	1.13	0	0.29	0	3.01	2.91	3.36	1	8	18	21	0	12	0	3	0	34	35	39	--	--	--	--	--	--	--
Cluster-23468.0	0.41	0.73	0.64	0.93	0.29	0.82	0.43	0.58	0.37	0.91	1.75	0.86	13	20	20	28	8	22	13	15	10	26	53	25	K05391 cyclic nucleotide gated channel, plant | (RefSeq) putative cyclic nucleotide-gated ion channel 15 (A)	PREDICTED: uncharacterized protein LOC105974861 [Erythranthe guttata]	--	SubName: Full=DUF4283 domain-containing protein {ECO:0000313|EMBL:GAV58508.1};	FOG: Reverse transcriptase	--	Domain of unknown function (DUF4283)
Cluster-23509.0	6.02	2.32	1.73	0.49	0	0.46	0.08	0.09	0.09	0	0.16	0.34	78	26	22	6	0	5	1	1	1	0	2	4	--	--	--	--	--	--	--
Cluster-23512.0	4.36	3.41	3.52	0.21	0	0.24	0.22	2.87	0.96	0.79	1.17	0.66	43	29	34	2	0	2	2	23	8	7	11	6	--	--	--	--	--	--	--
Cluster-23514.0	11.6	7.52	5.16	4.56	1.1	4.04	2.31	5.34	5.22	0.81	2.76	0	49	27	21	18	4	14	9	18	18	3	11	0	--	--	--	--	--	--	--
Cluster-23515.0	1.4	2.94	3.67	1.29	2.5	2.09	1.12	1.08	2.27	0.29	0.18	0.67	16	29	41	14	25	20	12	10	22	3	2	7	--	--	--	--	--	--	--
Cluster-23517.1	0	0.37	0.11	0.17	0.72	0.06	0.39	1.24	1.37	0.3	0.33	0.29	0	6	2	3	12	1	7	19	22	5	6	5	--	--	--	--	--	--	--
Cluster-2352.0	0	0	0	0	0	0	1.28	3.1	3.89	0.37	0	0.24	0	0	0	0	0	0	11	23	30	3	0	2	--	--	--	--	--	--	--
Cluster-23531.0	0	0	0	1.07	2.7	1.62	7.58	3.75	2.88	6.42	9.81	2.15	0	0	0	3	7	4	21	9	7	17	28	6	--	--	--	--	--	--	--
Cluster-23546.0	3.64	2.19	0.26	1.19	6.33	1.65	0.67	0.16	0.45	0.28	0.53	0.68	29	15	2	9	44	11	5	1	3	2	4	5	--	--	--	--	--	--	--
Cluster-23608.0	0.32	0	0.54	1.91	4.63	0.76	1.25	0.39	0.88	0.12	0.34	0.23	3	0	5	17	38	6	11	3	7	1	3	2	K09422 transcription factor MYB, plant | (RefSeq) myb-related protein 340 (A)	PREDICTED: myb-related protein 340 [Elaeis guineensis]	RecName: Full=Myb-related protein 305;	SubName: Full=myb-related protein 340-like {ECO:0000313|RefSeq:XP_008783782.1};	Transcription factor, Myb superfamily	GO:0005634,nucleus; GO:0003677,DNA binding; GO:0006355,regulation of transcription, DNA-templated; GO:0006351,transcription, DNA-templated	Myb-like DNA-binding domain
Cluster-23626.0	4.85	1.62	0.18	0	0	0	0	0	0	0	0	0	110	32	4	0	0	0	0	0	0	0	0	0	K03283 heat shock 70kDa protein 1/2/6/8 | (RefSeq) heat shock 70 kDa protein-like (A)	PREDICTED: uncharacterized protein LOC105966902 [Erythranthe guttata]	RecName: Full=Putative ribonuclease H protein At1g65750; EC=3.1.26.4;	SubName: Full=Uncharacterized protein {ECO:0000313|EMBL:EOY17513.1};	FOG: Reverse transcriptase	GO:0046872,metal ion binding; GO:0003676,nucleic acid binding; GO:0004523,RNA-DNA hybrid ribonuclease activity	Reverse transcriptase-like
Cluster-23628.0	0	0	0	0.48	0.7	0.18	0.65	2.45	2.37	0.68	0.49	0.99	0	0	0	3	4	1	4	13	13	4	3.06	6	--	--	--	--	--	--	--
Cluster-23632.0	1.19	10.25	22.47	0	0	0	6.54	2.64	2.6	0	0	0	4	29	72	0	0	0	20	7	7	0	0	0	--	--	--	--	--	--	--
Cluster-23641.0	1.39	10.25	12.75	16.53	18.42	19.29	3.86	5.96	3.86	4.73	2.11	3.69	7	44	62	78	80	80	18	24	16	21	10	17	K12761 carbon catabolite-derepressing protein kinase [EC:2.7.11.1] | (RefSeq) CBL-interacting serine/threonine-protein kinase 7-like (A)	PREDICTED: uncharacterized protein LOC103986070 [Musa acuminata subsp. malaccensis]	--	SubName: Full=Uncharacterized protein {ECO:0000313|EnsemblPlants:GSMUA_Achr5P29500_001};	--	--	Domain of unknown function (DUF4228)
Cluster-23646.0	0.46	0.53	1.57	0.16	0	0	3.11	1.52	2.75	1.03	2.09	1.5	3	3	10	1	0	0	19	8	15	6	13	9	--	--	--	--	--	--	--
Cluster-23660.0	0.33	7.41	5.95	1.38	3.56	1.96	3.22	4.14	3	1.01	1.98	2.23	4	78	71	16	38	20	37	41	31	11	23	25	--	--	--	--	--	--	--
Cluster-23661.0	0.64	0	0.22	1.92	0.86	1.15	0.68	0.4	0.25	2.16	2.82	1.4	6	0	2	17	7	9	6	3	2	18	25	12	K19090 CRISPR-associated protein Cas5t | (RefSeq) putative pentatricopeptide repeat-containing protein At3g05240 (A)	PREDICTED: pentatricopeptide repeat-containing protein At5g15300 [Elaeis guineensis]	RecName: Full=Pentatricopeptide repeat-containing protein At5g15300;	SubName: Full=pentatricopeptide repeat-containing protein At5g15300 {ECO:0000313|RefSeq:XP_008778338.1};	FOG: PPR repeat	GO:0043231,intracellular membrane-bounded organelle; GO:0004519,endonuclease activity; GO:0003723,RNA binding; GO:0009451,RNA modification	PPR repeat family
Cluster-23662.0	1.17	5.04	3.02	2.45	1.06	2.5	8.57	10.91	13.37	4.69	4.49	5.08	15	56	38	30	12	27	104	114	146	54	55	60	--	--	--	--	--	--	--
Cluster-2367.0	0	0	0	0	0	0	19.38	5.75	7.91	0	0	0	0	0	0	0	0	0	172	44	63	0	0	0	--	--	--	--	--	--	--
Cluster-23684.0	4.35	1.71	0.16	0	0.17	0	0.16	0.38	0.66	0.23	0.11	0.39	85	29	3	0	3	0	3	6	11	4	2	7	K12120 phytochrome A | (RefSeq) phytochrome A1-like (A)	Reverse transcriptase zinc-binding domain [Macleaya cordata]	RecName: Full=Putative ribonuclease H protein At1g65750; EC=3.1.26.4;	SubName: Full=Reverse transcriptase zinc-binding domain {ECO:0000313|EMBL:OVA20627.1};	FOG: Reverse transcriptase	GO:0046872,metal ion binding; GO:0003676,nucleic acid binding; GO:0004523,RNA-DNA hybrid ribonuclease activity	zinc-binding in reverse transcriptase
Cluster-23718.0	0.06	0.13	0	0.06	0.19	1.68	0	0	0.13	1.13	1.3	1.17	1	2	0	1	3	25	0	0	2	18	22	19	--	--	--	--	--	--	--
Cluster-23719.0	1	0.29	1.12	1.52	0.68	0.53	6.74	2.02	2.98	1	0.52	0.92	20	5	22	29	12	9	128	33	51	18	10	17	K16818 phospholipase A1 [EC:3.1.1.32] | (RefSeq) glycerolipase A1 (A)	PREDICTED: LOW QUALITY PROTEIN: phospholipase A1-Ibeta2, chloroplastic-like [Elaeis guineensis]	RecName: Full=Phospholipase A1-Ibeta2, chloroplastic; EC=3.1.1.-; Flags: Precursor;	SubName: Full=phospholipase A1-Ibeta2, chloroplastic-like {ECO:0000313|RefSeq:XP_008801786.2};	Predicted lipase	GO:0009507,chloroplast; GO:0047714,galactolipase activity; GO:0008970,phospholipase A1 activity; GO:0004806,triglyceride lipase activity; GO:0016042,lipid catabolic process	Lipase (class 3)
Cluster-23743.0	4.71	7.97	4.38	2.42	0	2.2	3.58	7.73	1.82	9.76	11.06	11.26	31	45	28	15	0	12	22	41	10	57	69	68	--	--	--	--	--	--	--
Cluster-2375.0	0	0.19	0	2.75	3.73	0.59	0.35	0	0.78	0.18	0.17	0.18	0	1	0	16	20	3	2	0	4	1	1	1	--	--	--	--	--	--	--
Cluster-23753.0	0	0.22	0	2.86	2.35	1.57	4.18	6.92	6.2	4.61	3.35	3.57	0	2	0	29	22	14	42	60	56	44	34	35	--	--	--	--	--	--	--
Cluster-23753.2	0	0	0	0.84	3.66	1.47	0.13	0	0	0.9	0.65	0.81	0	0	0	13	52	20	2	0	0	13	10	12	--	PREDICTED: uncharacterized protein LOC105033538 isoform X1 [Elaeis guineensis]	--	SubName: Full=uncharacterized protein LOC103703809 isoform X5 {ECO:0000313|RefSeq:XP_008785028.1};	--	--	Agenet domain
Cluster-23759.0	0.22	2.5	6.08	0.8	1.36	0.52	3.56	4.26	4.22	3.63	2.61	3.41	2	20	55	7	11	4	31	32	33	30	23	29	--	--	--	--	--	--	--
Cluster-23775.0	0.16	0.45	0.83	0.53	0.71	1.43	0.74	1.33	1.09	2.12	1.59	1.52	4	10	21	13	16	31	18	28	24	49	39	36	K17710 pentatricopeptide repeat domain-containing protein 1 | (RefSeq) putative pentatricopeptide repeat-containing protein At2g02150 (A)	PREDICTED: putative pentatricopeptide repeat-containing protein At2g02150 [Phoenix dactylifera]	RecName: Full=Putative pentatricopeptide repeat-containing protein At2g02150;	SubName: Full=putative pentatricopeptide repeat-containing protein At2g02150 {ECO:0000313|RefSeq:XP_008796942.1, ECO:0000313|RefSeq:XP_008796943.1, ECO:0000313|RefSeq:XP_008796944.1};	FOG: PPR repeat	GO:0043231,intracellular membrane-bounded organelle; GO:0004519,endonuclease activity; GO:0003723,RNA binding; GO:0009451,RNA modification	PPR repeat family
Cluster-23811.1	0.72	0.5	0.4	0.68	0.61	0.26	0.46	0.04	0.34	0.08	0.19	0.04	20	12	11	18	15	6	12	1	8	2	5	1	--	PREDICTED: uncharacterized protein LOC105976424 [Erythranthe guttata]	--	SubName: Full=Uncharacterized protein {ECO:0000313|EMBL:EOY06960.1};	--	GO:0003676,nucleic acid binding; GO:0004523,RNA-DNA hybrid ribonuclease activity	zinc-binding in reverse transcriptase
Cluster-23828.0	1.14	1.06	0.58	0.7	0.81	1.67	0.47	0.58	0.75	0.44	0.49	0.19	46	37	23	27	29	57	18	19	26	16	19	7	K12471 epsin | (RefSeq) clathrin interactor EPSIN 2 (A)	PREDICTED: clathrin interactor EPSIN 2 isoform X1 [Elaeis guineensis]	RecName: Full=Clathrin interactor EPSIN 2; AltName: Full=EPSIN-related 2;	SubName: Full=clathrin interactor EPSIN 2-like {ECO:0000313|RefSeq:XP_017698627.1};	Equilibrative nucleoside transporter protein	GO:0030136,clathrin-coated vesicle; GO:0005794,Golgi apparatus; GO:0005886,plasma membrane; GO:0005774,vacuolar membrane; GO:0030276,clathrin binding; GO:0005543,phospholipid binding; GO:0015031,protein transport	ENTH domain
Cluster-23840.1	1.17	2.08	4.29	1.27	1.03	1.08	4.82	3.34	6.2	0.34	0	1.6	4	6	14	4	3	3	15	9	17	1	0	5	--	--	--	--	--	--	--
Cluster-23854.0	1.74	2.43	1.43	0	0	0.69	0.25	1.72	2.62	0.52	0.61	0.88	15	18	12	0	0	5	2	12	19	4	5	7	--	PREDICTED: germin-like protein 5-1 [Ipomoea nil]	RecName: Full=Germin-like protein 5-1; Flags: Precursor;	SubName: Full=Uncharacterized protein {ECO:0000313|EnsemblPlants:GSMUA_Achr1P25160_001};	--	GO:0048046,apoplast; GO:0005618,cell wall; GO:0009506,plasmodesma; GO:0030145,manganese ion binding; GO:0045735,nutrient reservoir activity; GO:0010497,plasmodesmata-mediated intercellular transport; GO:2000280,regulation of root development	Cupin
Cluster-23862.0	1.18	0.15	0	0	0	0	0.84	4.7	2.03	1.18	0.83	2.14	9	1	0	0	0	0	6	29	13	8	6	15	--	--	--	--	--	--	--
Cluster-2388.0	0	0	0	0	0	0	2.76	1.6	3.32	0	0	0	0	0	0	0	0	0	14	7	15	0	0	0	--	--	--	--	--	--	--
Cluster-23922.0	0	0.8	1.42	0.58	0.16	1	0.89	4.11	3.3	3.88	1.6	6.32	0	5	10	4	1	6	6	24	20	25	11	42	--	--	--	--	--	--	--
Cluster-23925.0	0.32	0.19	1.04	0.84	0.67	0.49	0.28	0.09	0.27	0.28	0.36	0.43	18	9	57	45	33	23	15	4	13	14	19	22	K12874 intron-binding protein aquarius | (RefSeq) LOW QUALITY PROTEIN: intron-binding protein aquarius-like (A)	uncharacterized protein LOC110270496 [Arachis ipaensis]	RecName: Full=Uncharacterized mitochondrial protein AtMg01250; AltName: Full=ORF102;	SubName: Full=Putative non-LTR retroelement reverse transcriptase {ECO:0000313|EMBL:AAD20714.1};	FOG: Reverse transcriptase	GO:0005739,mitochondrion	Reverse transcriptase (RNA-dependent DNA polymerase)
Cluster-23926.0	0.37	0.5	0.78	0.93	0.07	0.65	0.48	0.71	0.43	0.24	0.19	0.23	12	14	25	29	2	18	15	19	12	7	6	7	--	RVT_3 domain-containing protein [Cephalotus follicularis]	RecName: Full=Putative ribonuclease H protein At1g65750; EC=3.1.26.4;	SubName: Full=RVT_3 domain-containing protein {ECO:0000313|EMBL:GAV87571.1};	FOG: Reverse transcriptase	GO:0046872,metal ion binding; GO:0003676,nucleic acid binding; GO:0004523,RNA-DNA hybrid ribonuclease activity	Reverse transcriptase-like
Cluster-23947.0	0	0	0	0	0	0	2.66	0.73	3.85	0.66	0.46	1.27	0	0	0	0	0	0	17	4	22	4	3	8	--	--	--	--	--	--	--
Cluster-23952.0	1.8	1.58	0	0.24	0.52	0	3.89	3.37	3.02	2.04	0.71	1.22	8	6	0	1	2	0	16	12	11	8	3	5	--	--	--	--	--	--	--
Cluster-23960.0	3.42	0	5.75	4.1	0	0	0	0	0	0	0	0	16	0	26	18	0	0	0	0	0	0	0	0	--	hypothetical protein BVRB_037930, partial [Beta vulgaris subsp. vulgaris]	--	SubName: Full=Uncharacterized protein {ECO:0000313|EMBL:KMS65245.1}; Flags: Fragment;	--	--	--
Cluster-23981.0	0.16	0.55	0.49	0	0	0	1.18	2.15	3.02	7.28	5.32	5.32	1	3	3	0	0	0	7	11	16	41	32	31	--	--	--	--	--	--	--
Cluster-23987.0	1.92	1.17	5.16	0.96	0.35	2.05	1.72	1.37	0.95	0.9	0.53	0.22	19	10	50	9	3	17	16	11	8	8	5	2	--	--	--	--	--	--	--
Cluster-23988.0	3.24	1.73	7.73	0	0.18	0	10.03	4.95	6.04	1.41	2.57	1.97	41	19	96	0	2	0	120	51	65	16	31	23	--	--	--	--	--	--	--
Cluster-24049.0	0	0	0	0	0.22	0	0.4	0	0	5.73	3.97	5.32	0	0	0	0	1	0	2	0	0	27	20	26	--	--	--	--	--	--	--
Cluster-2405.0	0	0	0	0	0	0	2.13	11.54	5.98	2.24	1.4	4.51	0	0	0	0	0	0	12	56	30	12	8	25	--	--	--	--	--	--	--
Cluster-24056.0	0.84	0.81	0.29	0.15	0.08	0	1.86	0.17	1.24	0.16	0.15	0	12	10	4	2	1	0	25	2	15	2	2	0	--	--	--	--	--	--	--
Cluster-24070.0	0.05	0.11	0.6	0.15	0.34	0.99	0.52	1.15	1.44	0.11	0.21	0.43	1	2	12	3	6	17	10	19	25	2	4	8	K11000 callose synthase [EC:2.4.1.-] | (RefSeq) callose synthase 5 (A)	callose synthase 5 [Ananas comosus]	RecName: Full=Callose synthase 5; EC=2.4.1.34; AltName: Full=1,3-beta-glucan synthase; AltName: Full=Protein GLUCAN SYNTHASE-LIKE 2; AltName: Full=Protein LESS ADHERENT POLLEN 1;	SubName: Full=Uncharacterized protein {ECO:0000313|EnsemblPlants:GSMUA_Achr7P16080_001};	1,3-beta-glucan synthase/callose synthase catalytic subunit	GO:0000148,1,3-beta-D-glucan synthase complex; GO:0016021,integral component of membrane; GO:0003843,1,3-beta-D-glucan synthase activity; GO:0006075,(1->3)-beta-D-glucan biosynthetic process; GO:0071555,cell wall organization; GO:0009556,microsporogenesis; GO:0009846,pollen germination; GO:0009860,pollen tube growth; GO:0010208,pollen wall assembly; GO:0008360,regulation of cell shape; GO:0080092…	1,3-beta-glucan synthase component
Cluster-2410.0	0	1.09	2.01	0	0	0	1.55	0.74	0.81	2.78	1.44	1.4	0	11	23	0	0	0	17	7	8	29	16	15	--	--	--	--	--	--	--
Cluster-24110.0	0	0	0	0.53	2.57	1.2	1.6	0.92	0.3	4.19	4.68	2.94	0	0	0	2	9	4	6	3	1	15	18	11	--	--	--	--	--	--	--
Cluster-24139.0	0	0.35	0	0	0	0	2.17	2.01	1.69	0.34	0	0	0	3	0	0	0	0	20	16	14	3	0	0	--	--	--	--	--	--	--
Cluster-2416.0	1.88	0.84	2.29	0.64	2.76	2.74	0.9	0.89	1.35	3.78	3.18	4.09	31	12	37	10	40	38	14	12	19	56	50	62	K23541 Ca2+/H+ antiporter, TMEM165/GDT1 family | (RefSeq) putative pentatricopeptide repeat-containing protein At3g23330 (A)	PREDICTED: putative pentatricopeptide repeat-containing protein At3g01580 [Elaeis guineensis]	RecName: Full=Pentatricopeptide repeat-containing protein At5g15340, mitochondrial; Flags: Precursor;	SubName: Full=pentatricopeptide repeat-containing protein At2g20540-like {ECO:0000313|RefSeq:XP_017701047.1};	FOG: PPR repeat	GO:0043231,intracellular membrane-bounded organelle; GO:0005739,mitochondrion; GO:0004519,endonuclease activity; GO:0003723,RNA binding; GO:0008270,zinc ion binding; GO:0009451,RNA modification	PPR repeat
Cluster-24204.0	0	1.59	4.22	0.87	0	1.32	5.88	5.09	6.66	5.24	3.16	6.19	0	5	15	3	0	4	20	15	20	17	11	21	--	--	--	--	--	--	--
Cluster-24216.0	0	0	0	0	0.18	0	3.75	5.53	5.34	0	0.17	0	0	0	0	0	1	0	22	28	28	0	1	0	--	--	--	--	--	--	--
Cluster-24226.0	0.94	0.41	0.12	2.62	6.62	1.13	14.21	6.41	7.57	1.98	2.48	1.67	8	3	1	21	49	8	113	44	54	15	20	13	--	--	--	--	--	--	--
Cluster-24238.0	0.16	0.57	0.5	2.42	1.13	2.75	4.02	6.48	2.35	4.6	2.24	2.31	1	3	3	14	6	14	23	32	12	25	13	13	--	PREDICTED: uncharacterized protein LOC107010847 [Solanum pennellii]	--	SubName: Full=Uncharacterized protein {ECO:0000313|EnsemblPlants:PGSC0003DMT400026439};	--	--	Protein of unknown function, DUF538
Cluster-24252.0	0.05	0.05	0.48	0.6	0.87	1.02	0.05	0.06	0	0.48	0.1	0.31	1	1	10	12	16	18	1	1	0	9	2	6	--	--	--	--	--	--	--
Cluster-24260.0	8.92	8.88	7.69	3.81	0.99	7.09	2.15	2.5	5.68	5.5	8.04	9.87	62	53	52	25	6	41	14	14	33	34	53	63	--	--	--	--	--	--	--
Cluster-24266.0	0.71	0.49	1.02	1.34	0.65	0.51	0.83	0.35	0.42	1.27	1.94	1.86	10	6	14	18	8	6	11	4	5	16	26	24	--	--	--	--	--	--	--
Cluster-24274.0	0.87	2.42	2.24	0.59	0.41	1.09	1.84	2.07	2.58	1.43	1.5	2.01	17	41	43	11	7	18	34	33	43	25	28	36	K01184 polygalacturonase [EC:3.2.1.15] | (RefSeq) probable polygalacturonase At1g80170 isoform X1 (A)	exopolygalacturonase [Ananas comosus]	RecName: Full=Probable polygalacturonase; Short=PG {ECO:0000250|UniProtKB:Q7M1E7}; EC=3.2.1.15; AltName: Full=Pectinase {ECO:0000250|UniProtKB:Q7M1E7};	SubName: Full=Putative polygalacturonase {ECO:0000313|EMBL:OAY80519.1};	--	GO:0016021,integral component of membrane; GO:0004650,polygalacturonase activity; GO:0005975,carbohydrate metabolic process	Glycosyl hydrolases family 28
Cluster-24281.0	3.86	1.26	0	1.37	3.48	3.38	6.25	2.68	4.17	0.24	0.23	0.47	18	5	0	6	14	13	27	10	16	1	1	2	--	--	--	--	--	--	--
Cluster-24283.0	0.09	0.1	1.64	0	0.2	0.32	1.33	1.1	1.37	1.99	1.12	1.65	1	1	18	0	2	3	14	10	13	20	12	17	K18883 tricin synthase [EC:2.1.1.175] | (RefSeq) tricin synthase 1-like (A)	PREDICTED: O-methyltransferase MdmC isoform X1 [Elaeis guineensis]	RecName: Full=Tricin synthase 1; EC=2.1.1.175; AltName: Full=Caffeoyl-CoA 3-O-methyltransferase ROMT15;	SubName: Full=O-methyltransferase MdmC-like isoform X1 {ECO:0000313|RefSeq:XP_008794820.1};	O-methyltransferase	GO:0005634,nucleus; GO:0046872,metal ion binding; GO:0008171,O-methyltransferase activity; GO:0008757,S-adenosylmethionine-dependent methyltransferase activity; GO:0032259,methylation	O-methyltransferase
Cluster-24287.0	1.65	1.46	2.3	1.21	0.75	2.88	1.74	1.55	1.16	1.41	1.1	1.2	30	23	41	21	12	44	30	23	18	23	19	20	K00924 kinase [EC:2.7.1.-] | (RefSeq) receptor protein kinase CLAVATA1-like (A)	PREDICTED: putative kinase-like protein TMKL1 [Elaeis guineensis]	RecName: Full=Putative kinase-like protein TMKL1; Flags: Precursor;	SubName: Full=putative kinase-like protein TMKL1 {ECO:0000313|RefSeq:XP_010275393.1};	Serine/threonine protein kinase	GO:0016021,integral component of membrane; GO:0005886,plasma membrane; GO:0009506,plasmodesma; GO:0005524,ATP binding; GO:0004672,protein kinase activity	Protein tyrosine kinase
Cluster-24288.0	0.21	0.85	0.54	0	0.24	0	7.66	3.24	5.1	0	0	0	2	7	4.99	0	2	0	68.59	25	41	0	0	0	--	--	--	--	--	--	--
Cluster-24290.0	0	0	0	1.15	4.6	2	0.44	0.93	0.99	2.63	1.41	2.56	0	0	0	13	48	20	5	9	10	28	16	28	--	--	--	--	--	--	--
Cluster-24296.1	12.42	13.3	8.39	9.58	11.06	7.66	10.53	7.47	9.23	6.25	6.69	7.33	208	193	138	153	163	108	167	102	132	94	107	113	K14709 solute carrier family 39 (zinc transporter), member 1/2/3 | (RefSeq) zinc transporter 2 (A)	PREDICTED: zinc transporter 2 [Elaeis guineensis]	RecName: Full=Zinc transporter 2; AltName: Full=ZRT/IRT-like protein 2; Short=OsZIP2; Flags: Precursor;	SubName: Full=LOW QUALITY PROTEIN: zinc transporter 2 {ECO:0000313|RefSeq:XP_008790338.1};	Fe2+/Zn2+ regulated transporter	GO:0016021,integral component of membrane; GO:0016020,membrane; GO:0005886,plasma membrane; GO:0005385,zinc ion transmembrane transporter activity; GO:0071577,zinc ion transmembrane transport	ZIP Zinc transporter
Cluster-24298.0	5.73	6.22	0.22	2.04	1.72	3.87	8.03	9.29	10.59	1.69	2.47	2.08	27	25	1	9	7	15	35	35	41	7	11	9	--	--	--	--	--	--	--
Cluster-24321.0	0	0	0	0.68	2.96	2.34	0	6.37	4.9	12.28	6.6	16.68	0	0	0	1	4	3	0	8	6	17	10	25	--	--	--	--	--	--	--
Cluster-24336.0	6.87	9.68	8.31	7.1	3.73	28.16	6.2	9.18	9.52	2.86	3.89	4.5	30	36	35	29	14	101	25	32	34	11	16	18	--	PREDICTED: uncharacterized protein LOC103971972 [Musa acuminata subsp. malaccensis]	--	--	--	--	--
Cluster-24366.0	0.64	0.23	0.41	1.09	0.32	1.05	0.13	0	0.09	0.13	0	0	16	5	10	26	7	22	3	0	2	3	0	0	--	--	--	--	--	--	--
Cluster-24367.0	0.49	0.21	1.25	0.51	0.35	3.34	0.84	2.03	1.08	2.79	2.7	2.79	8	3	20	8	5	46	13	27	15	41	42	42	K12883 nuclear cap-binding protein subunit 2 | (RefSeq) nuclear cap-binding protein subunit 2 (A)	PREDICTED: nuclear cap-binding protein subunit 2 [Musa acuminata subsp. malaccensis]	RecName: Full=Nuclear cap-binding protein subunit 2; AltName: Full=20 kDa nuclear cap-binding protein; AltName: Full=NCBP 20 kDa subunit; Short=AtCBP20;	RecName: Full=Nuclear cap-binding protein subunit 2 {ECO:0000256|RuleBase:RU364036}; AltName: Full=20 kDa nuclear cap-binding protein {ECO:0000256|RuleBase:RU364036};	Nuclear cap-binding protein complex, subunit CBP20 (RRM superfamily)	GO:0005737,cytoplasm; GO:0005845,mRNA cap binding complex; GO:0005846,nuclear cap binding complex; GO:0005634,nucleus; GO:0000339,RNA cap binding; GO:0045292,mRNA cis splicing, via spliceosome; GO:0000398,mRNA splicing, via spliceosome; GO:0031053,primary miRNA processing; GO:0016070,RNA metabolic process; GO:0000394,RNA splicing, via endonucleolytic cleavage and ligation	--
Cluster-24407.0	0	0.17	0.9	0.46	0.67	2.45	2.49	3.61	2.79	3.61	2.92	2.22	0	1	6	3	4	14	16	20	16	22	19	14	--	PREDICTED: DCC family protein At1g52590, chloroplastic [Elaeis guineensis]	RecName: Full=DCC family protein At1g52590, chloroplastic; Flags: Precursor;	SubName: Full=DCC family protein At1g52590, chloroplastic {ECO:0000313|RefSeq:XP_008792046.1};	--	GO:0010287,plastoglobule	Protein of unknown function, DUF393
Cluster-24409.0	3.26	8.42	3.61	0.46	0	2.12	0	0	0.8	0.49	0.92	1.9	15	33	16	2	0	8	0	0	3	2	4	8	K09422 transcription factor MYB, plant | (RefSeq) transcription factor MYB114-like (A)	transcription factor R2R3-MYB [Lilium regale]	RecName: Full=Transcription factor MYB75; AltName: Full=Myb-related protein 75; Short=AtMYB75; AltName: Full=Production of anthocyanin pigment 1 protein; AltName: Full=Suc-induced anthocyanin accumulation locus 1;	SubName: Full=Transcription factor R2R3-MYB {ECO:0000313|EMBL:BAU29930.1};	Transcription factor, Myb superfamily	GO:0005634,nucleus; GO:0003700,DNA-binding transcription factor activity; GO:0000981,DNA-binding transcription factor activity, RNA polymerase II-specific; GO:0043565,sequence-specific DNA binding; GO:0001135,RNA polymerase II transcription regulator recruiting activity; GO:0044212,transcription regulatory region DNA binding; GO:0009718,anthocyanin-containing compound biosynthetic process; GO:003…	Myb-like DNA-binding domain
Cluster-24413.0	0.5	0.73	0	0	0.14	0.3	7.92	2.49	1.8	0	0.53	0	4	5	0	0	1	2	59	16	12	0	4	0	--	--	--	--	--	--	--
Cluster-24421.0	3.21	1.36	2.23	4.17	1.37	1.84	0.82	1.74	2.21	0.15	0.11	0.26	119.68	44.13	82	149	45	58	29	53	71	5	4	9	K15803 (-)-germacrene D synthase [EC:4.2.3.75] | (RefSeq) alpha-humulene synthase (A)	PREDICTED: alpha-humulene synthase [Elaeis guineensis]	RecName: Full=(-)-germacrene D synthase; EC=4.2.3.22; EC=4.2.3.75;	SubName: Full=Sesquiterpene synthase {ECO:0000313|EMBL:AAC31570.2};	--	GO:0005737,cytoplasm; GO:0034004,germacradienol synthase activity; GO:0052577,germacrene-D synthase activity; GO:0000287,magnesium ion binding; GO:0016114,terpenoid biosynthetic process	Terpene synthase family, metal binding domain
Cluster-24431.1	0	2.93	0.78	0.27	0	0	0.54	0	0.92	3.68	6.6	6.51	0	10	3	1	0	0	2	0	3	13	25	24	--	PREDICTED: uncharacterized protein LOC105032593 [Elaeis guineensis]	--	SubName: Full=uncharacterized protein LOC103704086 {ECO:0000313|RefSeq:XP_008785460.1};	--	--	PAR1 protein
Cluster-24447.0	1.19	1.19	0.88	5.42	6.48	4.52	4.75	4.44	5.74	9.22	10.61	7.23	7	6	5	30	33	22	26	21	28	48	59	39	K01533 Cu2+-exporting ATPase [EC:3.6.3.4] | (RefSeq) copper-transporting ATPase PAA1, chloroplastic (A)	hypothetical protein DCAR_001785 [Daucus carota subsp. sativus]	RecName: Full=Copper-transporting ATPase PAA1, chloroplastic; EC=3.6.3.54; AltName: Full=Protein HEAVY METAL ATPASE 6; AltName: Full=Protein glucose insensitive root 1; Flags: Precursor;	SubName: Full=Uncharacterized protein {ECO:0000313|EMBL:KZN09129.1};	Cation transport ATPase	GO:0009507,chloroplast; GO:0009941,chloroplast envelope; GO:0031969,chloroplast membrane; GO:0009570,chloroplast stroma; GO:0016021,integral component of membrane; GO:0009536,plastid; GO:0005524,ATP binding; GO:0019829,cation-transporting ATPase activity; GO:0016531,copper chaperone activity; GO:0005375,copper ion transmembrane transporter activity; GO:0055070,copper ion homeostasis; GO:0035434,c…	Heavy-metal-associated domain
Cluster-24452.0	5.42	2.3	0.81	4.47	0.3	2.54	0	0	0	2.67	1.11	0.58	41	15	6	32	2	16	0	0	0	18	8	4	--	--	--	--	--	--	--
Cluster-24473.0	2.8	4.38	4.37	0	0	0	0	0	0	1.91	1.41	0.79	23	31	35	0	0	0	0	0	0	14	11	6	--	--	--	--	--	--	--
Cluster-24474.0	0	0	0	0.76	0.21	2.15	0.38	8.18	3.21	1.6	1.13	1.35	0	0	0	4	1	10	2	37	15	8	6	7	--	--	--	--	--	--	--
Cluster-24512.0	0	0.41	0.36	1.58	1.41	0.74	0.19	0.22	0.21	0.4	0.65	0.58	0	4	4	17	14	7	2	2	2	4	7	6	--	--	--	--	--	--	--
Cluster-24556.0	0	0	0	0	0.18	0	26.61	9.7	15.26	0	0.16	0	0	0	0	0	1	0	162	51	83	0	1	0	--	--	--	--	--	--	--
Cluster-24568.0	0	1.33	4.9	0.61	0	1.84	5.31	8.04	13.08	7.3	11.03	10.55	0	6	25	3	0	8	26	34	57	34	55	51	--	--	--	--	--	--	--
Cluster-24572.0	0	0.9	0.2	2.56	0.78	1.74	0	0	0	0.22	0	0	0	8	2	25	7	15	0	0	0	2	0	0	--	--	--	--	--	--	--
Cluster-24582.0	1.03	1.82	1.88	2.49	0.3	0	8.42	11.99	10.48	3.53	2.47	1.97	4	6	7	9	1	0	30	37	33	12	9	7	--	--	--	--	--	--	--
Cluster-24586.0	0.8	0.33	0.41	0.18	1.42	3.65	0.54	0.28	0.6	1.58	0.77	1.98	14	5	7	3	22	54	9	4	9	25	13	32	--	--	--	--	--	--	--
Cluster-24609.0	3.48	4.48	3.26	1.83	0.88	2.77	5.96	9.17	4.8	2.92	4.88	5.57	36	40	33	18	8	24	58	77	42	27	48	53	K08472 mlo protein | (RefSeq) MLO-like protein 4 (A)	PREDICTED: MLO-like protein 4 [Musa acuminata subsp. malaccensis]	RecName: Full=MLO-like protein 4; Short=AtMlo4;	RecName: Full=MLO-like protein {ECO:0000256|RuleBase:RU280816};	--	GO:0016021,integral component of membrane; GO:0005886,plasma membrane; GO:0005516,calmodulin binding; GO:0006952,defense response; GO:0009607,response to biotic stimulus	Mlo family
Cluster-24610.0	0.24	4.31	5.84	0.26	1.99	6.56	0	1.23	0.3	0.56	0.52	1.07	1	15	23	1	7	22	0	4	1	2	2	4	--	--	--	--	--	--	--
Cluster-24611.0	6.44	2.83	0.44	1.36	3.61	3.44	13.45	2.13	5.64	0	0.45	0.31	45	17	3	9	22	20	88	12	33	0	3	2	--	--	--	--	--	--	--
Cluster-24612.0	3.39	2.05	1.95	0.57	0.16	1.95	3.18	5.03	5.98	9.28	8.42	6.93	25	13	14	4	1	12	22	30	37	61	59	47	--	--	--	--	--	--	--
Cluster-2463.0	0.2	0	0.94	0.41	0.3	0.23	0.69	1.69	1.31	0.22	0	0	3	0	14	6	4	3	10	21	17	3	0	0	--	--	--	--	--	--	--
Cluster-24644.0	8.6	4.08	2.75	3.27	0	3.97	0	0	0	0	0.22	0	42	17	13	15	0	16	0	0	0	0	1	0	--	--	--	--	--	--	--
Cluster-24694.0	0.29	0	0	0	0	0	0.21	0.6	0.23	2.08	1.44	1.7	3	0	0	0	0	0	2	5	2	19	14	16	--	--	--	--	--	--	--
Cluster-24707.0	0.92	1.14	2.34	0.62	0.15	0.27	0.24	0	0.04	0.4	0.03	0.21	28	30	70	18	4	7	7	0	1	11	1	6	K12120 phytochrome A | (RefSeq) phytochrome A1-like (A)	Ribonuclease H domain [Macleaya cordata]	RecName: Full=Putative ribonuclease H protein At1g65750; EC=3.1.26.4;	SubName: Full=Ribonuclease H domain {ECO:0000313|EMBL:OVA05093.1};	FOG: Reverse transcriptase	GO:0046872,metal ion binding; GO:0003676,nucleic acid binding; GO:0004523,RNA-DNA hybrid ribonuclease activity	Reverse transcriptase-like
Cluster-24708.0	0.89	3.31	2.88	4.48	0.31	2.29	0.65	0.93	0.65	0.61	0.58	0.97	13	41.62	41	62	4	28	9	11	8	8	8	13	K07418 cytochrome P450 family 2 subfamily J [EC:1.14.14.1] | (RefSeq) cytochrome P450 71A1-like (A)	cytochrome P450 71A1 [Fritillaria cirrhosa]	RecName: Full=Cytochrome P450 71A1; EC=1.14.-.-; AltName: Full=ARP-2; AltName: Full=CYPLXXIA1;	SubName: Full=Cytochrome P450 71A1 {ECO:0000313|EMBL:APU50916.1};	Cytochrome P450 CYP2 subfamily	GO:0005789,endoplasmic reticulum membrane; GO:0016021,integral component of membrane; GO:0031090,organelle membrane; GO:0020037,heme binding; GO:0005506,iron ion binding; GO:0004497,monooxygenase activity; GO:0016705,oxidoreductase activity, acting on paired donors, with incorporation or reduction of molecular oxygen; GO:0009835,fruit ripening	Cytochrome P450
Cluster-2471.0	3.2	2.56	1.91	8.41	4.28	12.41	3.8	2.72	4.06	7.61	9.26	11.57	19	13	11	47	22	61	21	13	20	40	52	63	--	--	--	--	--	--	--
Cluster-24710.0	2.14	2.3	1.35	1.74	0.38	0.59	4.76	5.3	2.76	5.18	2.6	3.76	13	12	8	10	2	3	27	26	14	28	15	21	--	--	--	--	--	--	--
Cluster-24712.0	0.11	0.13	0.16	0.68	0.87	0.72	0.48	0.61	0.31	0.34	0.64	0.58	3	3	4	17	20	16	12	13	7	8	16	14	K05391 cyclic nucleotide gated channel, plant | (RefSeq) putative cyclic nucleotide-gated ion channel 15 (A)	PREDICTED: uncharacterized protein LOC105961796, partial [Erythranthe guttata]	--	SubName: Full=Ribonuclease H domain {ECO:0000313|EMBL:OVA15314.1};	FOG: Reverse transcriptase	GO:0003676,nucleic acid binding; GO:0004523,RNA-DNA hybrid ribonuclease activity	Domain of unknown function (DUF4283)
Cluster-2472.0	1.26	1.46	2.58	0	0	0	0.3	0	0	3.46	3.39	2.74	9	9	18	0	0	0	2	0	0	22	23	18	--	--	--	--	--	--	--
Cluster-24722.0	0.14	1.49	0.88	0	0	0	0	0.88	0.68	2.24	2.7	1.86	1	9	6	0	0	0	0	5	4	14	18	12	--	hypothetical protein PRUPE_7G019600 [Prunus persica]	--	SubName: Full=Uncharacterized protein {ECO:0000313|EMBL:EMJ08164.1};	--	--	--
Cluster-24724.0	2.45	3.68	9.38	10.59	2.83	23.88	1.69	0.87	1.69	0	0.37	0.57	14	18	52	57	14	113	9	4	8	0	2	3	K14550 U3 small nucleolar RNA-associated protein 10 | (RefSeq) uncharacterized protein At3g06530 (A)	PREDICTED: uncharacterized protein At3g06530 [Elaeis guineensis]	--	SubName: Full=U3 small nucleolar RNA-associated protein 10 {ECO:0000313|EMBL:KMZ62034.1};	--	--	--
Cluster-24727.0	4.34	3.31	4.95	1.62	1.51	1.32	2.82	2.98	1.17	0.25	1.84	0.95	20	13	22.02	7.01	6	5	12.01	10.97	4.42	1	8	4	--	--	--	--	--	--	--
Cluster-24759.0	0.61	1.58	5.41	6.52	5.61	7.48	2.41	3.07	1.51	2.79	2.78	3.05	8	18	70	82	65	83	30	33	17	33	35	37	--	hypothetical protein AMTR_s00077p00166320 [Amborella trichopoda]	--	SubName: Full=Metabotropic glutamate receptor 5 {ECO:0000313|EMBL:JAT43687.1}; Flags: Fragment;	--	--	Domain of unknown function (DUF4228)
Cluster-24769.0	0.1	1.95	0.97	0.66	2.76	2.76	0.33	0.52	0.12	0.82	0.66	1.03	1	16	9	6	23	22	3	4	1	7	6	9	--	--	--	--	--	--	--
Cluster-24773.0	0.22	0	0.11	1.31	3.25	0.74	0.12	0.04	0.21	0	0.19	0.24	6	0	3	34	78	17	3	1	5	0	5	6	K01179 endoglucanase [EC:3.2.1.4] | (RefSeq) endoglucanase 8-like (A)	uncharacterized protein LOC109841719 [Asparagus officinalis]	--	SubName: Full=DUF4283 domain-containing protein {ECO:0000313|EMBL:GAV83566.1};	FOG: Reverse transcriptase	--	Domain of unknown function (DUF4283)
Cluster-24793.0	8	6.76	0.58	0	0.11	2.69	0	0	0	0	0	0	85	62	6	0	1	24	0	0	0	0	0	0	--	--	--	--	--	--	--
Cluster-24800.0	0	0	0	0	0	0	0.82	2.85	2.38	0	0	0	0	0	0	0	0	0	5	15	13	0	0	0	--	--	--	--	--	--	--
Cluster-2482.0	1.78	4.14	4.64	0	0	0	0	0	0	0.61	0	0	13	26	33	0	0	0	0	0	0	4	0	0	--	--	--	--	--	--	--
Cluster-24847.0	0	0.13	0	2.44	2.27	3.43	2.11	0.68	1.83	3.71	2.78	7.08	0	1	0	21	18	26	18	5	14	30	24	59	K04124 gibberellin 3beta-dioxygenase [EC:1.14.11.15] | (RefSeq) gibberellin 3-beta-dioxygenase 3 (A)	PREDICTED: probable inactive 2-oxoglutarate-dependent dioxygenase AOP2 [Elaeis guineensis]	RecName: Full=Probable 2-oxoglutarate-dependent dioxygenase AOP1.2; EC=1.14.11.-;	SubName: Full=Gibberellin 3-beta-dioxygenase 3 {ECO:0000313|EMBL:PKU74459.1};	Iron/ascorbate family oxidoreductases	GO:0051213,dioxygenase activity; GO:0046872,metal ion binding	2OG-Fe(II) oxygenase superfamily
Cluster-24855.0	0.77	0.8	0.31	0	0	1.19	0.08	0.19	0.36	1.88	2.17	2.33	10	9	4	0	0	13	1	2	4	22	27	28	--	--	--	--	--	--	--
Cluster-24902.0	2.83	5.18	7	2.5	2.61	2.51	3.39	2.25	1.83	4.59	6.24	4.77	31	49	75	26	25	23	35	20	17	45	65	48	K20547 basic endochitinase B [EC:3.2.1.14] | (RefSeq) basic endochitinase (A)	PREDICTED: chitinase 10 [Elaeis guineensis]	RecName: Full=Chitinase 10; EC=3.2.1.14; AltName: Full=Pathogenesis related (PR)-3 chitinase 10; Flags: Precursor;	SubName: Full=Uncharacterized protein {ECO:0000313|EnsemblPlants:GSMUA_Achr9P16770_001};	Predicted chitinase	GO:0004568,chitinase activity; GO:0016998,cell wall macromolecule catabolic process; GO:0006032,chitin catabolic process; GO:0000272,polysaccharide catabolic process	Chitinase class I
Cluster-24954.0	0.13	0.3	2.9	0	0.59	0	4.39	2.87	7.97	0.29	0.41	0.14	1	2	22	0	4	0	32	18	52	2	3	1	--	--	--	--	--	--	--
Cluster-24974.0	0.36	2.1	2.6	5.1	0.55	3.9	5.92	10.74	6.74	8.53	7.75	6.57	3	15	21	40	4	27	46	72	47	63	61	50	--	--	--	--	--	--	--
Cluster-2498.0	0	0	0.08	0	0	0	0	0	0	1.24	1.09	1.77	0	0	1	0	0	0	0	0	0	15	14	22	K06943 nucleolar GTP-binding protein | (RefSeq) uncharacterized protein LOC108835530 (A)	Endonuclease/exonuclease/phosphatase [Macleaya cordata]	RecName: Full=Putative ribonuclease H protein At1g65750; EC=3.1.26.4;	SubName: Full=Endonuclease/exonuclease/phosphatase {ECO:0000313|EMBL:OVA09466.1};	FOG: Reverse transcriptase	GO:0046872,metal ion binding; GO:0003676,nucleic acid binding; GO:0004523,RNA-DNA hybrid ribonuclease activity	zinc-binding in reverse transcriptase
Cluster-25006.0	3.2	2.01	1.9	0	0	0	0.31	2.17	1.2	1.47	1.49	1.3	99	54	58	0	0	0	9	55	32	41	44	37	--	--	--	--	--	--	--
Cluster-25006.1	0.57	0	0	0.9	4.89	1.25	2.42	1.17	6.4	1.38	1.1	0.62	6	0	0	9	45	11	24	10	57	13	11	6	--	--	--	--	--	--	--
Cluster-25047.0	2.22	2.65	1.05	2.25	2.86	9.93	0.78	1.63	1.56	1.98	1.94	2.33	30	31	14	29	34	113	10	18	18	24	25	29	K08081 tropinone reductase I [EC:1.1.1.206] | (RefSeq) tropinone reductase homolog At5g06060-like (A)	PREDICTED: uncharacterized protein LOC103715702 [Phoenix dactylifera]	RecName: Full=Zinc finger protein 10 {ECO:0000305}; Short=AtZFP10 {ECO:0000303|PubMed:12154136};	SubName: Full=uncharacterized protein LOC103715702 {ECO:0000313|RefSeq:XP_008801652.1};	--	GO:0005634,nucleus; GO:0003700,DNA-binding transcription factor activity; GO:0046872,metal ion binding; GO:0003676,nucleic acid binding; GO:0007275,multicellular organism development; GO:0040008,regulation of growth; GO:0006355,regulation of transcription, DNA-templated; GO:0006351,transcription, DNA-templated	C2H2-type zinc finger
Cluster-25055.1	0.59	1.77	6.62	0	0	0	0	0	0	0	0	0.13	5	13	55	0	0	0	0	0	0	0	0	1	--	--	--	--	--	--	--
Cluster-25058.0	0.27	0.39	0.07	1.56	0.46	0.32	1	0.5	0.55	1.2	1.7	1.91	4	5	1	22	6	4	14	6	7	16	24	26	K15718 linoleate 9S-lipoxygenase [EC:1.13.11.58] | (RefSeq) probable linoleate 9S-lipoxygenase 4 (A)	uncharacterized protein LOC110765692 [Prunus avium]	--	SubName: Full=Uncharacterized protein {ECO:0000313|EMBL:EMJ14455.1};	FOG: Transposon-encoded proteins with TYA, reverse transcriptase, integrase domains in various combinations	--	Retrotransposon gag protein
Cluster-25072.0	0	0.47	0.33	1.69	2.02	1.92	0.26	0.5	1.52	0.99	1.18	1.4	0	5	4	20	22	20	3	5	16	11	14	16	--	PREDICTED: putative F-box protein At3g10240 [Phoenix dactylifera]	RecName: Full=Putative F-box protein At1g76830;	SubName: Full=putative F-box protein At3g10240 {ECO:0000313|RefSeq:XP_008782047.1};	--	--	F-box associated domain
Cluster-25083.0	0.08	0.09	0.04	0.58	1.04	0.38	0.38	0.19	0.09	0.27	0.38	0.3	2	2	1	14	23	8	9	4	2	6	9	7	K12874 intron-binding protein aquarius | (RefSeq) LOW QUALITY PROTEIN: intron-binding protein aquarius-like (A)	ribonuclease H, partial [Trifolium pratense]	RecName: Full=Uncharacterized mitochondrial protein AtMg01250; AltName: Full=ORF102;	SubName: Full=Uncharacterized protein {ECO:0000313|EMBL:KMS97068.1};	FOG: Reverse transcriptase	GO:0005739,mitochondrion	Reverse transcriptase (RNA-dependent DNA polymerase)
Cluster-25114.0	3.11	0	6.98	0	0	0	2.12	1.58	1.52	1.27	1.49	1.08	22	0	48	0	0	0	14	9	9	8	10	7	--	--	--	--	--	--	--
Cluster-25126.0	6.96	3.74	0.19	1.6	0.65	0.91	0.41	1.17	0	0	0	0	37	17	1	8	3	4	2	5	0	0	0	0	--	--	--	--	--	--	--
Cluster-2513.0	0	0	0	0	0	0	0.78	25.29	5.83	0	0	0	0	0	0	0	0	0	2	56	13	0	0	0	--	--	--	--	--	--	--
Cluster-25139.0	0.51	1.11	1.77	1.42	1.97	1.37	7.27	5.36	7.08	1.79	1.01	1.68	8	15	27	21	27	18	107	68	94	25	15	24	K19791 iron transport multicopper oxidase | (RefSeq) L-ascorbate oxidase homolog (A)	hypothetical protein B456_007G052900 [Gossypium raimondii]	RecName: Full=L-ascorbate oxidase homolog; EC=1.10.3.-; AltName: Full=Pollen-specific protein NTP303; Flags: Precursor;	SubName: Full=L-ascorbate oxidase {ECO:0000313|EMBL:JAT51342.1};	Multicopper oxidases	GO:0005615,extracellular space; GO:0005507,copper ion binding; GO:0016491,oxidoreductase activity	Multicopper oxidase
Cluster-25180.0	0	3.9	2.24	3.01	0.19	2.01	6.27	7.47	8.84	5.09	7.58	5.46	0	20	13	17	1	10	35	36	44	27	43	30	--	--	--	--	--	--	--
Cluster-25185.0	0.81	1.19	0.52	3.16	6.02	3.05	1.09	4.42	4.48	3.03	1.62	2.95	11	14	7	41	72	35	14	49	52	37	21	37	K00059 3-oxoacyl-[acyl-carrier protein] reductase [EC:1.1.1.100] | (RefSeq) dehydrogenase OXI1-like (A)	NADPH-dependent aldehyde reductase 1, chloroplastic-like [Cucurbita moschata]	RecName: Full=Glucose and ribitol dehydrogenase; EC=1.1.1.-; AltName: Full=Carrot ABA-induced in somatic embryos 5 protein;	SubName: Full=Uncharacterized protein {ECO:0000313|EMBL:EEE94945.2};	Reductases with broad range of substrate specificities	GO:0016491,oxidoreductase activity	Enoyl-(Acyl carrier protein) reductase
Cluster-25202.0	0.52	2.92	1.82	0.77	1.68	0.88	2.01	1.29	2.11	5.87	5.84	7.41	5	24	17	7	14	7	18	10	17	50	53	65	--	--	--	--	--	--	--
Cluster-2521.0	0	0	0	0	0	0	10.67	1.24	7.58	0	0	0	0	0	0	0	0	0	60	6	38	0	0	0	--	--	--	--	--	--	--
Cluster-25250.2	0.82	4.1	11.51	2.2	3.81	1.75	0	0	0.75	1.4	0.65	2.92	4	17	54	10	15.97	7	0	0	3	6	3	13	--	--	--	--	--	--	--
Cluster-2526.0	0	0	0	0	0	0	3.4	1.5	5.44	0	0	0	0	0	0	0	0	0	21	8	30	0	0	0	--	--	--	--	--	--	--
Cluster-25294.0	0.21	1.04	0.27	0.11	0.12	0.06	1.01	0.85	0.68	0.71	0.83	0.52	4	17	5	2	2	1	18	13	11	12	15	9	K09122 uncharacterized protein | (RefSeq) uncharacterized protein LOC8057957 (A)	PREDICTED: uncharacterized protein LOC105033746 isoform X3 [Elaeis guineensis]	--	SubName: Full=uncharacterized protein LOC103717560 isoform X3 {ECO:0000313|RefSeq:XP_008804224.1};	--	--	Protein of unknown function (DUF707)
Cluster-25301.0	0.65	0.65	0.48	1.67	2.45	1.56	1.98	4.6	3.64	5.42	4.22	4.87	7	6	5	17	23	14	20	40	33	52	43	48	K07374 tubulin alpha | (RefSeq) uncharacterized protein LOC103938520 (A)	putative F-box protein At4g38870 [Asparagus officinalis]	--	SubName: Full=Putative F-box protein At1g47790 {ECO:0000313|EMBL:JAT55404.1};	--	--	--
Cluster-25309.0	0	2.47	1.64	0	1.84	1.3	0	0	1.34	9.01	7.17	9.52	0	4	3	0	3	2	0	0	2	15	13	17	--	--	--	--	--	--	--
Cluster-25320.0	1.82	0.85	4.72	0	3.34	0.87	1.81	2.1	1.3	0.41	0.38	0.79	15	6	38	0	24	6	14	14	9	3	3	6	--	--	--	--	--	--	--
Cluster-25348.0	3.24	1.18	8.53	2.33	3.79	1.93	2.26	0.63	2.41	0.19	0	0.37	38	12	98	26	39	19	25	6	24	2	0	4	--	--	--	--	--	--	--
Cluster-25367.0	0.39	0.34	1.5	2.89	1.45	1.29	0.42	0.12	0.46	2.3	1.75	2.13	4	3	15	28	13	11	4	1	4	21	17	20	--	--	--	--	--	--	--
Cluster-25374.0	1.16	4.62	8.16	3.96	0.81	0	16.3	11.01	13.86	17.09	19.87	18.67	5	17	34	16	3	0	65	38	49	65	81	74	--	hypothetical protein CDL15_Pgr001098 [Punica granatum]	--	SubName: Full=Uncharacterized protein {ECO:0000313|EMBL:OWM72984.1};	--	--	--
Cluster-25392.0	0.73	2.36	2.98	0	0	0	1.71	3.96	5.73	1.14	2.14	1.11	5	14	20	0	0	0	11	22	33	7	14	7	--	--	--	--	--	--	--
Cluster-25397.0	0.94	2.03	3.59	0	0	0	4.02	4.16	4.01	1.51	2.55	2.05	7	13	26	0	0	0	28	25	25	10	18	14	--	--	--	--	--	--	--
Cluster-2545.0	0	0	0	0	0	0	0.24	1.19	0.27	2.12	1.9	1.21	0	0	0	0	0	0	5	21	5	41	39	24	--	--	--	--	--	--	--
Cluster-25454.0	20.42	22.77	17.11	62.86	51.86	59.35	39.31	37.74	39.26	65.21	64.61	57.8	71	67	57	203	154	168	125	104	110	198	211	184	--	uncharacterized protein LOC110114916 [Dendrobium catenatum]	--	SubName: Full=Uncharacterized protein {ECO:0000313|EMBL:PKA65964.1};	--	--	--
Cluster-25495.0	0	3.06	4.05	0	0	0	0.65	0.11	0.73	0.29	0.09	0.67	0	30	45	0	0	0	7	1	7	3	1	7	--	--	--	--	--	--	--
Cluster-25516.0	0.4	0.13	0.41	0.72	0.79	1.71	5.9	2.68	5.46	0.13	0.06	0.25	7	2	7	12	12	25	97	38	81	2	1	4	K16818 phospholipase A1 [EC:3.1.1.32] | (RefSeq) phospholipase A(1) DAD1, chloroplastic-like (A)	PREDICTED: phospholipase A1-II 1 [Phoenix dactylifera]	RecName: Full=Phospholipase A1-II 1; EC=3.1.1.-;	SubName: Full=phospholipase A1-II 1 {ECO:0000313|RefSeq:XP_008812184.1};	Predicted lipase	GO:0005737,cytoplasm; GO:0008970,phospholipase A1 activity; GO:0016042,lipid catabolic process	Lipase (class 3)
Cluster-25521.0	0.53	1.66	2.74	3.77	0.41	12.63	0	0.66	0.21	0	0	0.39	3	8	15	20	2	59	0	3	1	0	0	2	--	--	--	--	--	--	--
Cluster-25557.0	0.68	0.79	1.32	4.22	4.23	6.59	2.09	2.14	3.39	6.26	5.65	4.95	9	9	17	53	49	73	26	23	38	74	71	60	K15032 mTERF domain-containing protein, mitochondrial | (RefSeq) transcription termination factor MTERF4, chloroplastic-like (A)	PREDICTED: transcription termination factor MTEF18, mitochondrial-like [Musa acuminata subsp. malaccensis]	RecName: Full=Transcription termination factor MTEF18, mitochondrial {ECO:0000305}; AltName: Full=Mitochondrial transcription termination factor 18 {ECO:0000303|PubMed:23087700}; AltName: Full=Protein SUPPRESSOR OF HOT1-4 1 {ECO:0000303|PubMed:22942382}; Flags: Precursor;	SubName: Full=transcription termination factor MTEF18, mitochondrial-like isoform X4 {ECO:0000313|RefSeq:XP_008777253.1};	Mitochondrial transcription termination factor, mTERF	GO:0009507,chloroplast; GO:0005739,mitochondrion; GO:0003690,double-stranded DNA binding; GO:0019843,rRNA binding; GO:0003727,single-stranded RNA binding; GO:0009658,chloroplast organization; GO:0032502,developmental process; GO:0006353,DNA-templated transcription, termination; GO:0007005,mitochondrion organization; GO:0006355,regulation of transcription, DNA-templated; GO:0042255,ribosome assemb…	mTERF
Cluster-25597.0	2.21	0.29	1.35	1.99	1.73	2.25	0.07	0.85	0.22	1.06	0.66	0.34	35	4	21	30	24	30	1	11	3	15	10	5	--	--	--	--	--	--	--
Cluster-2562.0	0	0	0	0	0	0	22.61	9.92	13.9	0	0	0	0	0	0	0	0	0	124	47	68	0	0	0	--	--	--	--	--	--	--
Cluster-25627.0	1.13	0.67	1.47	0.91	0	0	8.62	3.55	3.14	3.22	5.4	4.62	4	2	5	3	0	0	28	10	9	10	18	15	--	--	--	--	--	--	--
Cluster-25636.1	7.03	10.87	1.85	3.05	8.71	4.79	1.55	3.58	5.76	0.41	1.5	1.15	20	26	5	8	21	11	4	8	13	1	4	3	--	--	--	--	--	--	--
Cluster-25654.0	0.24	0.14	0.48	0	1.08	0.14	7.64	1.31	5.03	2.77	2.85	1.66	2	1	4	0	8	1	61	9	36	21	23	13	--	--	--	--	--	--	--
Cluster-25671.0	0.06	1.03	0.58	0.25	0.24	0.42	0.22	0.91	0.31	0.99	1.37	1.4	2	30	19	8	7	12	7	25	9	30	44	43	K12874 intron-binding protein aquarius | (RefSeq) LOW QUALITY PROTEIN: intron-binding protein aquarius-like (A)	PREDICTED: uncharacterized protein LOC108661357 [Theobroma cacao]	--	SubName: Full=Uncharacterized protein {ECO:0000313|EMBL:EOY02236.1};	FOG: Reverse transcriptase	GO:0003676,nucleic acid binding; GO:0004523,RNA-DNA hybrid ribonuclease activity	Reverse transcriptase (RNA-dependent DNA polymerase)
Cluster-25684.0	0.87	3.17	2.9	1.04	0.75	0	0.93	0.13	0.52	0.86	1.15	0.95	8	25	26	9	6	0	8	1	4	7	10	8	--	--	--	--	--	--	--
Cluster-25693.0	0.53	0.47	0.14	0	0.31	0	1.14	0.66	0	2.55	2.25	2.03	4	3	1	0	2	0	8	4	0	17	16	14	--	--	--	--	--	--	--
Cluster-25696.0	0.1	0.58	0.2	2.3	0.45	1.9	0.11	0.24	0.12	0	0.1	0	1	5	2	22	4	16	1	2	1	0	1	0	--	--	--	--	--	--	--
Cluster-25709.0	1.41	1.38	1.89	0.8	0.37	0.39	0.58	0.4	0.26	3.16	2.05	2.6	13	11	17	7	3	3	5	3	2	26	18	22	--	--	--	--	--	--	--
Cluster-25712.1	0	0	0.1	3.9	0.22	1.86	0	0.36	0.12	0.76	2.35	2.65	0	0	1	38	2	16	0	3	1	7	23	25	--	--	--	--	--	--	--
Cluster-25715.0	0	1.54	4.61	0.28	1.22	0.32	6.53	5.25	4.5	1.19	0.55	3.13	0	5	17	1	4	1	23	16	14	4	2	11	--	--	--	--	--	--	--
Cluster-25719.0	0	0	0	0	1.1	0	8.22	9.18	10.99	0.31	0.58	0	0	0	0	0	7	0	56	54	67	2	4	0	--	--	--	--	--	--	--
Cluster-25720.0	0.2	1.17	2.27	2.76	2.42	1.21	0.21	0.25	0	0.34	0.53	0.77	2	10	22	26	21	10	2	2	0	3	5	7	--	--	--	--	--	--	--
Cluster-25741.0	38.72	13.21	0.44	0	0	0	0	0.35	0.17	0	0	0	273	80	3	0	0	0	0	2	1	0	0	0	--	--	--	--	--	--	--
Cluster-25744.0	3.07	2.23	2.55	0	0	0	1.29	2.55	1.01	1.12	1.5	1.17	43	27	35	0	0	0	17	29	12	14	20	15	--	--	--	--	--	--	--
Cluster-25791.0	4.03	1.64	0.22	1.84	1.12	2.6	0.93	0.81	1.42	0.12	0.69	0	37	13	2	16	9	20	8	6	11	1	6	0	--	--	--	--	--	--	--
Cluster-25819.0	2.14	3.49	0.15	0.3	0.66	0.17	5.95	6.01	3.07	1.76	1.65	0.47	15	21	1	2	4	1	39	34	18	11	11	3	K14500 BR-signaling kinase [EC:2.7.11.1] | (RefSeq) probable serine/threonine-protein kinase At4g35230 (A)	PREDICTED: probable serine/threonine-protein kinase At4g35230 [Nelumbo nucifera]	RecName: Full=Serine/threonine-protein kinase BSK1 {ECO:0000305}; EC=2.7.11.1 {ECO:0000269|PubMed:23532072}; AltName: Full=Brassinosteroid-signaling kinase 1 {ECO:0000303|PubMed:18653891};	SubName: Full=probable serine/threonine-protein kinase At4g35230 {ECO:0000313|RefSeq:XP_010266119.1};	--	GO:0016020,membrane; GO:0005886,plasma membrane; GO:0009506,plasmodesma; GO:0005773,vacuole; GO:0005524,ATP binding; GO:0004672,protein kinase activity; GO:0004675,transmembrane receptor protein serine/threonine kinase activity; GO:0009742,brassinosteroid mediated signaling pathway; GO:0007166,cell surface receptor signaling pathway; GO:0042742,defense response to bacterium; GO:0050832,defense re…	--
Cluster-25837.0	1.86	1.87	2.93	1.05	0.43	1.49	1.19	0.77	0.59	0	0.39	0	15	13	23	8	3	10	9	5	4	0	3	0	--	--	--	--	--	--	--
Cluster-25840.1	0.38	1.02	1.15	0	0	2.84	0	0.08	0	0	0.2	0	6	14	18	0	0	38	0	1	0	0	3	0	--	--	--	--	--	--	--
Cluster-2586.0	3.46	1.18	0.78	0	0.29	0.46	0	0.52	0.15	0.38	0.18	0	81	24	18	0	6	9	0	10	3	8	4	0	K00895 diphosphate-dependent phosphofructokinase [EC:2.7.1.90] | (RefSeq) LOW QUALITY PROTEIN: uncharacterized protein LOC110656716 (A)	PREDICTED: uncharacterized protein LOC103711820 [Phoenix dactylifera]	--	SubName: Full=uncharacterized protein LOC103711820 {ECO:0000313|RefSeq:XP_017699446.1};	FOG: Ankyrin repeat	--	Ankyrin repeats (3 copies)
Cluster-25875.0	1.44	1.72	0.39	0	0	0	0	0	0	0	0	0	30	31	8	0	0	0	0	0	0	0	0	0	--	--	--	--	--	--	--
Cluster-25884.0	0.19	0.33	0.2	0.91	2.63	0.57	1.22	2.37	0.23	1.07	1.51	2.19	2	3	2	9	24	5	12	20	2	10	15	21	--	--	--	--	--	--	--
Cluster-25889.0	0.3	0.98	0.26	0.21	0.34	0.48	1.37	1.23	1.17	0.56	0.32	0.27	6	17	5	4	6	8	26	20	20	10	6	5	--	PREDICTED: uncharacterized protein LOC105051051 isoform X1 [Elaeis guineensis]	--	SubName: Full=uncharacterized protein LOC103708086 isoform X2 {ECO:0000313|RefSeq:XP_008791081.1};	--	--	BRO1-like domain
Cluster-25907.1	1.66	0.64	0.08	0	0.63	0	4.27	3.01	2.6	0.53	0.83	0.17	21	7	1	0	7	0	51	31	28	6	10	2	--	--	--	--	--	--	--
Cluster-25909.0	0.21	0.33	0.22	1.26	1.44	1.17	0.67	0.35	0.17	0.31	0.37	0	3	4	3	17	18	14	9	4	2	4	5	0	--	--	--	--	--	--	--
Cluster-25918.0	0.78	1.67	0.11	1.4	0.25	0.27	1.18	4.24	1.58	2.86	3.15	3.86	7	13	1	12	2	2	10	31	12	23	27	32	--	--	--	--	--	--	--
Cluster-25936.0	0.55	1.91	1.83	0	0	0	0.58	0.17	0.82	4	2.74	3.43	4	12	13	0	0	0	4	1	5	26	19	23	--	--	--	--	--	--	--
Cluster-25943.0	0.74	0.22	0.19	0.98	2.35	0.67	4.37	2.99	4.69	2.51	2.34	1.81	4	1	1	5	11	3	22	13	21	12	12	9	--	PREDICTED: uncharacterized protein LOC105057908 isoform X1 [Elaeis guineensis]	--	SubName: Full=uncharacterized protein LOC103698205 isoform X1 {ECO:0000313|RefSeq:XP_008778416.1};	Uncharacterized conserved protein	--	--
Cluster-25954.0	1.48	3.75	3.72	3.12	4.47	3.54	4.01	8.97	6.08	2.26	1.7	2.19	11	24	27	22	29	22	28	54	38	15	12	15	--	hypothetical protein ACMD2_18301, partial [Ananas comosus]	--	SubName: Full=Uncharacterized protein {ECO:0000313|EMBL:OAY81318.1}; Flags: Fragment;	--	--	--
Cluster-25962.0	0.53	0.31	0.45	0.28	0.3	0.11	1.61	1.64	1.79	0.4	1.96	0.77	6	3	5	3	3	1	17	15	17	4	21	8	--	uncharacterized protein A4U43_C07F20960 [Asparagus officinalis]	--	SubName: Full=zinc finger CCCH domain-containing protein 13-like isoform X2 {ECO:0000313|RefSeq:XP_008778950.2};	--	--	--
Cluster-25965.0	0	0	0	0	0	0	0	0	0	13.03	9.77	11.51	0	0	0	0	0	0	0	0	0	80	64	73	--	--	--	--	--	--	--
Cluster-25992.0	0.13	1.53	0.95	0.14	0.76	0.32	2.81	1.79	2.2	0	0.42	0.72	1	10	7	1	5	2	20	11	14	0	3	5	--	--	--	--	--	--	--
Cluster-26010.1	0.35	2.52	0	0	0	0	0.39	1.92	0	11.12	13.71	12.05	1	6	0	0	0	0	1	4.27	0	27.27	36.31	31.19	K00430 peroxidase [EC:1.11.1.7] | (RefSeq) peroxidase 5-like (A)	PREDICTED: peroxidase 5-like [Elaeis guineensis]	RecName: Full=Peroxidase 5 {ECO:0000250|UniProtKB:P22195}; EC=1.11.1.7; Flags: Precursor;	RecName: Full=Peroxidase {ECO:0000256|RuleBase:RU362060, ECO:0000256|SAAS:SAAS00709852}; EC=1.11.1.7 {ECO:0000256|RuleBase:RU362060, ECO:0000256|SAAS:SAAS00709852};	--	GO:0005576,extracellular region; GO:0020037,heme binding; GO:0046872,metal ion binding; GO:0004601,peroxidase activity; GO:0042744,hydrogen peroxide catabolic process; GO:0006979,response to oxidative stress	Peroxidase
Cluster-26010.2	0.33	0	1.04	0	0	0	2.54	1.14	2.07	18.5	18.91	12.91	1	0	3	0	0	0	7	2.73	5	48.73	53.69	35.81	K00430 peroxidase [EC:1.11.1.7] | (RefSeq) peroxidase 5-like (A)	PREDICTED: peroxidase 5-like [Elaeis guineensis]	RecName: Full=Peroxidase 5 {ECO:0000250|UniProtKB:P22195}; EC=1.11.1.7; Flags: Precursor;	RecName: Full=Peroxidase {ECO:0000256|RuleBase:RU362060, ECO:0000256|SAAS:SAAS00709852}; EC=1.11.1.7 {ECO:0000256|RuleBase:RU362060, ECO:0000256|SAAS:SAAS00709852};	--	GO:0005576,extracellular region; GO:0020037,heme binding; GO:0046872,metal ion binding; GO:0004601,peroxidase activity; GO:0042744,hydrogen peroxide catabolic process; GO:0006979,response to oxidative stress	Peroxidase
Cluster-26010.3	0	0	0	0	0	0	2.95	0	0	21.56	15.14	11.08	0	0	0	0	0	0	6	0	0	42	32	23	K00430 peroxidase [EC:1.11.1.7] | (RefSeq) peroxidase 5-like (A)	PREDICTED: peroxidase 5-like [Elaeis guineensis]	RecName: Full=Peroxidase 39; Short=Atperox P39; EC=1.11.1.7; AltName: Full=ATP19a; Flags: Precursor;	RecName: Full=Peroxidase {ECO:0000256|RuleBase:RU362060, ECO:0000256|SAAS:SAAS00709852}; EC=1.11.1.7 {ECO:0000256|RuleBase:RU362060, ECO:0000256|SAAS:SAAS00709852};	--	GO:0005576,extracellular region; GO:0009505,plant-type cell wall; GO:0009506,plasmodesma; GO:0020037,heme binding; GO:0046872,metal ion binding; GO:0004601,peroxidase activity; GO:0042744,hydrogen peroxide catabolic process; GO:0009664,plant-type cell wall organization; GO:0006979,response to oxidative stress	Peroxidase
Cluster-26010.5	0.53	0.93	1.64	0	0	0	0.57	0.66	0.32	15.02	13.81	8.32	2	3	6	0	0	0	2	2	1	50.1	49.47	29	K00430 peroxidase [EC:1.11.1.7] | (RefSeq) peroxidase 5-like (A)	PREDICTED: peroxidase 5-like [Elaeis guineensis]	RecName: Full=Peroxidase E5; EC=1.11.1.7;	RecName: Full=Peroxidase {ECO:0000256|RuleBase:RU362060, ECO:0000256|SAAS:SAAS00709852}; EC=1.11.1.7 {ECO:0000256|RuleBase:RU362060, ECO:0000256|SAAS:SAAS00709852};	--	GO:0020037,heme binding; GO:0046872,metal ion binding; GO:0004601,peroxidase activity; GO:0042744,hydrogen peroxide catabolic process; GO:0006979,response to oxidative stress	Peroxidase
Cluster-26032.0	4.92	14.76	10.88	0	0	0	0	0.55	2.14	1.85	1.1	1.3	33	85	71	0	0	0	0	3	12	11	7	8	--	--	--	--	--	--	--
Cluster-26037.0	0	0.98	4.05	1.95	0.18	1.16	0.76	0.38	0.21	0.06	0	0.14	0	33	154	72	6	38	28	12	7	2	0	5	K01193 beta-fructofuranosidase [EC:3.2.1.26] | (RefSeq) LOC109747879; beta-fructofuranosidase, insoluble isoenzyme 3-like (A)	UPF0481 protein At3g47200-like [Ananas comosus]	RecName: Full=UPF0481 protein At3g47200;	SubName: Full=UPF0481 protein {ECO:0000313|EMBL:OAY65025.1};	--	GO:0016021,integral component of membrane; GO:0005886,plasma membrane	Plant protein of unknown function
Cluster-26058.0	5.67	5.88	5.51	36.24	3.81	30.17	6.92	4.69	6.43	20.94	20.94	22.48	36	32	34	217	21	159	41	24	34	118	126	131	--	--	--	--	--	--	--
Cluster-26066.0	0.81	1.24	0.88	0.9	0.31	0.7	0.57	0.46	0.25	0.3	0.4	0.41	15	20	16	16	5	11	10	7	4	5	7	7	--	--	--	--	--	--	--
Cluster-26078.0	0	4.82	0.77	0	0	0	6.52	22.52	2.33	0	0	0	0	11	2	0	0	0	16	48	5	0	0	0	--	--	--	--	--	--	--
Cluster-26089.1	0.27	0.38	0.95	0.92	0.87	0.85	0.7	0.74	1.03	2.63	3.05	2.09	5	6	17	16	14	13	12	11	16	43	53	35	K01087 trehalose 6-phosphate phosphatase [EC:3.1.3.12] | (RefSeq) probable trehalose-phosphate phosphatase 6 (A)	PREDICTED: probable trehalose-phosphate phosphatase 6 [Elaeis guineensis]	RecName: Full=Probable trehalose-phosphate phosphatase 6; Short=OsTPP6; EC=3.1.3.12; AltName: Full=Trehalose 6-phosphate phosphatase;	RecName: Full=Trehalose 6-phosphate phosphatase {ECO:0000256|RuleBase:RU361117}; EC=3.1.3.12 {ECO:0000256|RuleBase:RU361117};	Trehalose-6-phosphate synthase component TPS1 and related subunits	GO:0004805,trehalose-phosphatase activity; GO:0005992,trehalose biosynthetic process	Trehalose-phosphatase
Cluster-26090.0	0.51	0.69	2.87	4.3	4.76	3.55	4.15	2.73	4.22	7.14	4.56	4.36	6	7	33	48	49	35	46	26	42	75	51	47	K17573 meiosis arrest female protein 1 | (RefSeq) uncharacterized LOC101513253 (A)	PREDICTED: uncharacterized protein LOC105036511, partial [Elaeis guineensis]	--	SubName: Full=uncharacterized protein LOC103701216 {ECO:0000313|RefSeq:XP_008781423.1};	--	--	NYN domain
Cluster-2612.0	0	0	0	0	0	0	2.49	0.76	1.38	0	0.07	0	0	0	0	0	0	0	34	9	17	0	1	0	--	--	--	--	--	--	--
Cluster-26123.0	1.31	4.01	8.71	0	0	0	0	0	0	0	0	0	5	13	32	0	0	0	0	0	0	0	0	0	--	--	--	--	--	--	--
Cluster-26149.0	1.06	1.8	0.51	0.64	0.25	0.4	1.35	3.42	0.39	2.23	1.64	1.88	19	28	9	11	4	6	23	50	6	36	28	31	K13407 fatty acid omega-hydroxylase [EC:1.14.-.-] | (RefSeq) cytochrome P450 94A1-like (A)	cytochrome P450 94A1 [Fritillaria cirrhosa]	RecName: Full=Cytochrome P450 94A1; EC=1.14.-.-; AltName: Full=P450-dependent fatty acid omega-hydroxylase;	SubName: Full=Cytochrome P450 94A1 {ECO:0000313|EMBL:APU50914.1};	Cytochrome P450 CYP4/CYP19/CYP26 subfamilies	GO:0005789,endoplasmic reticulum membrane; GO:0016021,integral component of membrane; GO:0020037,heme binding; GO:0005506,iron ion binding; GO:0004497,monooxygenase activity; GO:0016705,oxidoreductase activity, acting on paired donors, with incorporation or reduction of molecular oxygen	Cytochrome P450
Cluster-26171.0	0.38	2.84	6.94	2.28	3.56	7.66	7.81	12.2	17.94	4.01	4.16	4.31	4	26	72	23	33	68	78	105	161	38	42	42	--	PREDICTED: uncharacterized protein LOC105050092 [Elaeis guineensis]	--	SubName: Full=uncharacterized protein LOC103715981 {ECO:0000313|RefSeq:XP_008802016.1};	--	--	--
Cluster-26171.1	0.43	8.24	11.68	2.27	3.7	9.05	14.5	29.28	32.13	3.14	3.61	2.79	2	33	53	10	15	35	63	110	124	13	16	12	--	uncharacterized protein LOC109841183 [Asparagus officinalis]	--	SubName: Full=uncharacterized protein LOC103706461 {ECO:0000313|RefSeq:XP_008788782.1};	--	--	--
Cluster-26178.0	1.49	0.49	2.18	1.01	0.73	0	4.64	3.81	5.3	1.43	2.69	1.97	14	4	20	9	6	0	41	29	42	12	24	17	--	--	--	--	--	--	--
Cluster-26198.0	10.41	10.24	9.45	0.14	0.77	1.92	1.71	3.3	3.98	2.85	1.97	0.73	78	66	69	1	5	12	12	20	25	19	14	5	--	--	--	--	--	--	--
Cluster-26214.0	0.2	0.93	2.05	0.21	0.69	0.6	1.49	0.86	1.54	0	0.21	0.11	2	8	20	2	6	5	14	7	13	0	2	1	--	--	--	--	--	--	--
Cluster-26294.0	0.27	0.16	1.11	0.07	0	0	0	0	0	1.22	1.36	1.63	4	2	16	1	0	0	0	0	0	16	19	22	--	--	--	--	--	--	--
Cluster-26303.1	0.69	0.81	0	0	0	0	0.38	0.87	1.73	5.93	9.16	1.12	2	2	0	0	0	0	1	2	4	15	25	3	K15032 mTERF domain-containing protein, mitochondrial | (RefSeq) uncharacterized LOC103715237 (A)	PREDICTED: uncharacterized protein LOC103715237 [Phoenix dactylifera]	--	SubName: Full=uncharacterized protein LOC103715237 {ECO:0000313|RefSeq:XP_008801028.2};	Mitochondrial transcription termination factor, mTERF	--	mTERF
Cluster-26303.2	0.71	0.41	0	0	0	0	1.04	0.55	0.42	4.86	2.89	2.7	8	4	0	0	0	0	11	5	4	49	31	28	K15032 mTERF domain-containing protein, mitochondrial | (RefSeq) transcription termination factor MTERF2, chloroplastic-like (A)	PREDICTED: transcription termination factor MTERF2, chloroplastic-like isoform X2 [Elaeis guineensis]	RecName: Full=Transcription termination factor MTERF9, chloroplastic {ECO:0000305}; AltName: Full=Mitochondrial transcription termination factor 9 {ECO:0000303|PubMed:23087700}; AltName: Full=Protein TWIRT1 {ECO:0000303|PubMed:21599977}; Flags: Precursor;	SubName: Full=uncharacterized protein LOC103715237 {ECO:0000313|RefSeq:XP_008801028.2};	Mitochondrial transcription termination factor, mTERF	GO:0009507,chloroplast; GO:0003690,double-stranded DNA binding; GO:0019843,rRNA binding; GO:0003727,single-stranded RNA binding; GO:0009658,chloroplast organization; GO:0006353,DNA-templated transcription, termination; GO:0006355,regulation of transcription, DNA-templated; GO:0009651,response to salt stress; GO:0042255,ribosome assembly; GO:0008380,RNA splicing; GO:0048364,root development; GO:00…	mTERF
Cluster-26328.0	4.73	1.15	1.8	0	0	0	1.29	0.95	0.26	0	0	0.36	43	9	16	0	0	0	11	7	2	0	0	3	--	--	--	--	--	--	--
Cluster-26332.0	0.93	0.79	1.23	1.43	1.23	0.86	0.64	1.04	1.17	0.31	0.17	0.66	23	17	30	34	27	18	15	21	25	7	4	15	K06943 nucleolar GTP-binding protein | (RefSeq) uncharacterized protein LOC108835530 (A)	PREDICTED: uncharacterized protein LOC103936764 [Pyrus x bretschneideri]	RecName: Full=Putative ribonuclease H protein At1g65750; EC=3.1.26.4;	SubName: Full=Uncharacterized protein {ECO:0000313|EMBL:ONI12398.1};	FOG: Reverse transcriptase	GO:0046872,metal ion binding; GO:0003676,nucleic acid binding; GO:0004523,RNA-DNA hybrid ribonuclease activity	zinc-binding in reverse transcriptase
Cluster-26363.0	0.46	3.92	9.75	0.97	1.23	1.38	0.33	1.23	1.36	3.35	4.04	3.27	6	44	124	12	14	15	4	13	15	39	50	39	K02694 photosystem I subunit III | (RefSeq) photosystem I reaction center subunit III, chloroplastic (A)	PSI_PsaF domain-containing protein [Cephalotus follicularis]	RecName: Full=Photosystem I reaction center subunit III, chloroplastic; AltName: Full=Light-harvesting complex I 17 kDa protein; AltName: Full=PSI-F; Flags: Precursor;	SubName: Full=PSI_PsaF domain-containing protein {ECO:0000313|EMBL:GAV62250.1};	--	GO:0009543,chloroplast thylakoid lumen; GO:0009538,photosystem I reaction center; GO:0051219,phosphoprotein binding; GO:0015979,photosynthesis	Photosystem I reaction centre subunit III
Cluster-26366.0	1.47	2.7	1.09	1.34	7.29	4.84	0.45	2.1	0.26	0.95	0	0	7	11	5	6	30	19	2	8	1	4	0	0	--	--	--	--	--	--	--
Cluster-26367.0	11.05	5.31	0.8	1.41	0.77	0.67	0.24	0.14	0	0.12	0.12	0.12	99	41	7	12	6	5	2	1	0	1	1	1	--	--	--	--	--	--	--
Cluster-26383.0	0.03	0.54	0.96	0.66	0.53	1.08	0.16	0.19	0.11	0	0.26	0.1	1	15	30	20	15	29	5	5	3	0	8	3	--	--	--	--	--	--	--
Cluster-26391.0	0.36	0.08	0	0.37	0.65	0.42	0.45	1.57	1.17	2.38	0.89	1.24	5	1	0	5	8	5	6	18	14	30	12	16	--	--	--	--	--	--	--
Cluster-26436.0	0	0.15	0.89	0.28	0.08	0.16	1.77	1.48	0.94	0.22	0.14	0.07	0	2	13	4	1	2	25	18	12	3	2	1	--	--	--	--	--	--	--
Cluster-26457.1	0.04	0.36	0.77	1.22	0.51	1.06	0.94	1.1	0.84	0.2	0.14	0.05	1	7	17	26	10	20	20	20	16	4	3	1	--	--	--	--	--	--	--
Cluster-26464.0	0.86	0.38	0	5.23	2.34	4.38	3.55	2.39	5.11	4.83	4.53	4.69	8	3	0	46	19	34	31	18	40	40	40	40	--	--	--	--	--	--	--
Cluster-26523.0	3.72	5.64	12.45	1.14	0	0.98	4.05	1	2.29	5.46	6.78	7.25	14	18	45	4	0	3	14	3	7	18	24	25	--	--	--	--	--	--	--
Cluster-26524.0	0.8	0.05	0.24	2.13	0.68	1.28	0.25	0.15	0.05	0.93	0.71	0.39	20	1	6	51	15	27	6	3	1	21	17	9	--	--	--	--	--	--	--
Cluster-26526.0	1.44	0	0.89	0	0.17	0	0	0	0.86	2.75	2.88	2.66	10	0	6	0	1	0	0	0	5	17	19	17	--	--	--	--	--	--	--
Cluster-26526.1	0.36	0	0.88	0	0.49	0	0.15	3.8	0.17	1.93	3.25	2.19	5	0	12	0	6	0	2	43	2	24	43	28	--	--	--	--	--	--	--
Cluster-26527.0	0.25	4.99	4.91	0.91	4.79	1.62	0	1.06	0.58	0.55	0.52	0.8	2	35	39	7	34	11	0	7	4	4	4	6	K19041 E3 ubiquitin-protein ligase RNF38/44 [EC:2.3.2.27] | (RefSeq) RING-H2 finger protein ATL16-like (A)	PREDICTED: RING-H2 finger protein ATL16-like [Phoenix dactylifera]	RecName: Full=RING-H2 finger protein ATL16; EC=2.3.2.27 {ECO:0000305}; AltName: Full=RING-type E3 ubiquitin transferase ATL16 {ECO:0000305};	SubName: Full=RING-H2 finger protein ATL16-like {ECO:0000313|RefSeq:XP_017701290.1};	FOG: Predicted E3 ubiquitin ligase	GO:0016021,integral component of membrane; GO:0046872,metal ion binding; GO:0061630,ubiquitin protein ligase activity; GO:0043161,proteasome-mediated ubiquitin-dependent protein catabolic process	Ring finger domain
Cluster-2653.0	0.29	0.51	0.15	0.7	0	0	0.23	0.18	0.17	1.15	1.78	1.12	4	6	2	9	0	0	3	2	2	14	23	14	--	--	--	--	--	--	--
Cluster-26550.0	0.28	0	0.29	0	0	0	1.23	4.25	4.52	0	0.6	0	1	0	1	0	0	0	4	12	13	0	2	0	K09422 transcription factor MYB, plant | (RefSeq) myb-related protein 305-like (A)	PREDICTED: myb-related protein 305-like [Phoenix dactylifera]	RecName: Full=Myb-related protein 305;	SubName: Full=myb-related protein 305-like {ECO:0000313|RefSeq:XP_008800726.1};	Transcription factor, Myb superfamily	GO:0005634,nucleus; GO:0003677,DNA binding; GO:0006355,regulation of transcription, DNA-templated; GO:0006351,transcription, DNA-templated	Myb-like DNA-binding domain
Cluster-26555.0	8.04	2.8	0.82	6.8	0.61	2.89	0.14	0	0.8	1.35	0.99	2.04	60	18	6	48	4	18	1	0	5	9	7	14	--	--	--	--	--	--	--
Cluster-26558.0	0	2.54	2.07	0.18	0.29	2.21	2.41	4.05	1.09	0	0.35	0	0	26	24	2	3	22	27	39	11	0	4	0	--	--	--	--	--	--	--
Cluster-2659.0	0.47	0.99	2.22	0.41	4.33	1.2	0.16	0.29	0.27	1.3	0.9	1.35	6	11	28	5	49	13	2	3	3	15	11	16	K03283 heat shock 70kDa protein 1/2/6/8 | (RefSeq) heat shock 70 kDa protein-like (A)	RnaseH (mitochondrion) [Malus domestica]	--	SubName: Full=Uncharacterized protein {ECO:0000313|EMBL:EMJ20361.1}; Flags: Fragment;	FOG: Reverse transcriptase	GO:0016021,integral component of membrane; GO:0003676,nucleic acid binding	Reverse transcriptase-like
Cluster-26597.0	14.41	4.84	0.37	0	0	0	1.65	1.62	0.85	8.67	7.64	5.83	121	35	3	0	0	0	13	11	6	65	61	45	--	--	--	--	--	--	--
Cluster-26603.0	0.04	0	0.08	0.49	0.71	0.88	0.17	0.38	0.32	0	0.12	0.21	1	0	2	12	16	19	4	8	7	0	3	5	--	--	--	--	--	--	--
Cluster-26608.0	0.98	1.56	0.34	0.36	0	1.22	9.75	5.41	2.47	1.13	1.75	1.79	3	4	1	1	0	3	27	13	6	3	5	5	--	--	--	--	--	--	--
Cluster-26615.0	0.8	2.79	3.99	1.21	0.92	3.43	3.05	5.09	4.49	1.15	0.84	1.87	7	21	34	10	7	25	25	36	33	9	7	15	--	PREDICTED: early nodulin-like protein 1 [Musa acuminata subsp. malaccensis]	RecName: Full=Early nodulin-like protein 1; Short=OsENODL1; AltName: Full=Phytocyanin-like protein; Flags: Precursor;	SubName: Full=Uncharacterized protein {ECO:0000313|EnsemblPlants:GSMUA_Achr3P31790_001};	--	GO:0032578,aleurone grain membrane; GO:0046658,anchored component of plasma membrane; GO:0005773,vacuole; GO:0009055,electron transfer activity	Plastocyanin-like domain
Cluster-26617.0	0	0.97	0.86	11.1	14.51	10.68	5.74	13.02	4.16	3.78	3.93	0.89	0	2	2	25	30	21	12.68	25	8	8	9	2	--	--	--	--	--	--	--
Cluster-26618.0	1.94	0.4	0.35	5.17	36.14	14.46	0.85	3.1	2.43	0	0	0	17	3	3	43	277	106	7	22	18	0	0	0	--	--	--	--	--	--	--
Cluster-26620.0	30.47	9.15	2.87	0	0	0	0	0	0.21	0	0	0	175	45	16	0	0	0	0	0	1	0	0	0	--	--	--	--	--	--	--
Cluster-26634.0	2.59	7.65	5.68	2.75	2.39	5.41	5.92	6	3.11	4.09	1.82	2.25	15	38	32	15	12	26	32	28	15	21	10	12	K18167 succinate dehydrogenase assembly factor 1 | (RefSeq) succinate dehydrogenase assembly factor 1, mitochondrial-like (A)	PREDICTED: succinate dehydrogenase assembly factor 1A, mitochondrial [Phoenix dactylifera]	--	SubName: Full=succinate dehydrogenase assembly factor 1A, mitochondrial {ECO:0000313|RefSeq:XP_008775536.1, ECO:0000313|RefSeq:XP_008775537.1};	--	--	--
Cluster-26641.0	2.36	2.97	3.74	0	0	0	0.2	2.03	0.88	0	0.38	0.2	13	14	20	0	0	0	1	9	4	0	2	1	--	--	--	--	--	--	--
Cluster-26658.0	0.32	0.04	0.47	0.74	0.28	0.5	0.11	0.13	0.62	1.49	1.18	0.96	9	1	13	20	7	12	3	3.01	15	38	32	25	K01870 isoleucyl-tRNA synthetase [EC:6.1.1.5] | (RefSeq) isoleucine--tRNA ligase, chloroplastic/mitochondrial (A)	isoleucine--tRNA ligase, chloroplastic/mitochondrial isoform X7 [Ananas comosus]	RecName: Full=Isoleucine--tRNA ligase, chloroplastic/mitochondrial {ECO:0000305}; EC=6.1.1.5 {ECO:0000305}; AltName: Full=Isoleucyl-tRNA synthetase {ECO:0000305}; Short=IleRS {ECO:0000305}; AltName: Full=Protein OVULE ABORTION 2 {ECO:0000303|PubMed:16297076}; Flags: Precursor;	SubName: Full=Isoleucyl-tRNA synthetase {ECO:0000313|EMBL:ACS68711.1}; Flags: Fragment;	Isoleucyl-tRNA synthetase	GO:0009507,chloroplast; GO:0009570,chloroplast stroma; GO:0005739,mitochondrion; GO:0002161,aminoacyl-tRNA editing activity; GO:0005524,ATP binding; GO:0004822,isoleucine-tRNA ligase activity; GO:0046872,metal ion binding; GO:0000049,tRNA binding; GO:0006428,isoleucyl-tRNA aminoacylation; GO:0048481,plant ovule development	Anticodon-binding domain of tRNA
Cluster-26659.0	0	0	0.92	0.53	2.06	0.36	11.3	4.82	11.63	9.43	9.28	7.31	0	0	9	5	18	3	106	39	98	84	88	67	--	--	--	--	--	--	--
Cluster-26666.0	3.71	2.23	0	1.02	14.98	7.59	4.16	0.6	0	7.59	9.48	12.18	8	4	0	2	27	13	8	1	0	14	19	24	--	--	--	--	--	--	--
Cluster-26671.0	0.28	0.22	0.39	0.79	1.29	2.7	6.7	4.18	6.12	0	0.2	0	3	2	4	8	12	24	67	36	55	0	2	0	K22013 magnesium dechelatase [EC:4.99.1.10] | (RefSeq) protein STAY-GREEN, chloroplastic-like isoform X1 (A)	PREDICTED: protein STAY-GREEN, chloroplastic-like isoform X1 [Musa acuminata subsp. malaccensis]	RecName: Full=Protein STAY-GREEN, chloroplastic; AltName: Full=Protein STAYGREEN; Flags: Precursor;	SubName: Full=Uncharacterized protein {ECO:0000313|EnsemblPlants:GSMUA_AchrUn_randomP07380_001};	--	GO:0009507,chloroplast	Staygreen protein
Cluster-26680.2	4.95	3.47	3.23	0.7	1.33	2.39	0.71	2.05	1.98	0.56	0.35	1.44	30	18	19	4	7	12	4	10	10	3	2	8	--	PREDICTED: LOW QUALITY PROTEIN: protein SMAX1-LIKE 3-like [Elaeis guineensis]	RecName: Full=Protein SMAX1-LIKE 3 {ECO:0000303|PubMed:23893171}; Short=AtSMXL3 {ECO:0000303|PubMed:23893171};	SubName: Full=protein SMAX1-LIKE 3-like {ECO:0000313|RefSeq:XP_008799690.1};	Chaperone HSP104 and related ATP-dependent Clp proteases	GO:0019538,protein metabolic process; GO:0006355,regulation of transcription, DNA-templated; GO:0006351,transcription, DNA-templated	--
Cluster-26710.0	0.15	4.69	5.89	0	0.53	0.93	5.3	12.29	4.64	3.49	1.96	1.69	1	26	37	0	3	5	32	64	25	20	12	10	--	--	--	--	--	--	--
Cluster-26721.0	1.26	2.97	3.93	3.25	0.59	4.01	0.27	0.63	0.93	4.6	4.55	2.75	5	10	15	12	2	13	1	2	3	16	17	10	--	--	--	--	--	--	--
Cluster-26743.0	4.51	1.45	1.57	2.93	2.72	3.52	3.61	5.81	4.07	7.56	7.65	7.01	79	22	27	49	42	52	60	83	61	119	128	113	--	PREDICTED: protein FLUORESCENT IN BLUE LIGHT, chloroplastic isoform X1 [Elaeis guineensis]	RecName: Full=Protein FLUORESCENT IN BLUE LIGHT, chloroplastic; Flags: Precursor;	SubName: Full=protein FLUORESCENT IN BLUE LIGHT, chloroplastic isoform X1 {ECO:0000313|RefSeq:XP_008798744.1};	--	GO:0031969,chloroplast membrane; GO:0009535,chloroplast thylakoid membrane; GO:0016021,integral component of membrane	--
Cluster-26759.1	3.51	8.84	7.03	2.42	4.96	2.75	1.36	0.31	0.62	1.14	1.86	1.91	14	30	27	9	17	9	5	1	2	4	7	7	--	--	--	--	--	--	--
Cluster-26769.0	6.72	3.38	0.16	0	0.53	7.54	0	0.19	0.37	0	0	0	44	19	1	0	3	41	0	1	2	0	0	0	--	--	--	--	--	--	--
Cluster-26786.0	0	0	0.25	0.51	1.11	0	3.89	0.6	3.81	0.54	0.25	0.26	0	0	1	2	4	0	15	2	13	2	1	1	--	--	--	--	--	--	--
Cluster-26809.0	0	0	0.06	0	0	0	2.46	0.73	1.61	0.33	0.5	0.84	0	0	1	0	0	0	39	10	23	5	8	13	K12449 UDP-apiose/xylose synthase | (RefSeq) UDP-D-apiose/UDP-D-xylose synthase 2-like (A)	PREDICTED: UDP-D-apiose/UDP-D-xylose synthase 2-like, partial [Raphanus sativus]	RecName: Full=UDP-D-apiose/UDP-D-xylose synthase 2;	SubName: Full=Uncharacterized protein {ECO:0000313|EnsemblPlants:HORVU1Hr1G082350.3};	dTDP-glucose 4-6-dehydratase/UDP-glucuronic acid decarboxylase	GO:0048046,apoplast; GO:0005737,cytoplasm; GO:0005829,cytosol; GO:0003824,catalytic activity; GO:0050662,coenzyme binding; GO:0071555,cell wall organization	NAD dependent epimerase/dehydratase family
Cluster-26816.3	0.9	2.4	0.74	0.38	1.13	2.69	4.97	4.55	4.57	0.71	1.33	0.88	10	23	8	4	11	25	52	41	43	7	14	9	K17991 peroxygenase [EC:1.11.2.3] | (RefSeq) probable peroxygenase 3 (A)	pollen caleosin [Lilium longiflorum]	RecName: Full=Probable peroxygenase 3; Short=AtPXG3; EC=1.11.2.3; AltName: Full=Caleosin-3; AltName: Full=Protein RESPONSIVE TO DESICCATION 20;	SubName: Full=Pollen caleosin {ECO:0000313|EMBL:ABK40508.1};	--	GO:0031969,chloroplast membrane; GO:0005783,endoplasmic reticulum; GO:0043231,intracellular membrane-bounded organelle; GO:0012511,monolayer-surrounded lipid storage body; GO:0005773,vacuole; GO:0005509,calcium ion binding; GO:1990137,plant seed peroxidase activity; GO:1902609,(R)-2-hydroxy-alpha-linolenic acid biosynthetic process; GO:0050832,defense response to fungus; GO:0031407,oxylipin metab…	Caleosin related protein
Cluster-26845.0	0.53	0.94	1.84	1.71	0.46	0.21	0.37	0.72	0.27	0.13	0.43	0.25	9	14	31	28	7	3	6	10	4	2	7	4	--	--	--	--	--	--	--
Cluster-26858.0	0	0.48	1.27	0.44	4.91	0.17	2.21	4.44	3.46	1.24	1.16	0.45	0	3	9	3	31	1	15	26	21	8	8	3	--	--	--	--	--	--	--
Cluster-26870.0	0	0	0.18	0.9	1.05	1.57	0.06	0.14	0.87	0.7	0.24	0.37	0	0	3	15	16	23	1	2	13	11	4	6	K11816 indole-3-pyruvate monooxygenase [EC:1.14.13.168] | (RefSeq) probable indole-3-pyruvate monooxygenase YUCCA9 (A)	PREDICTED: probable indole-3-pyruvate monooxygenase YUCCA9 [Musa acuminata subsp. malaccensis]	RecName: Full=Probable indole-3-pyruvate monooxygenase YUCCA8; EC=1.14.13.168; AltName: Full=Flavin-containing monooxygenase YUCCA8;	RecName: Full=Flavin-containing monooxygenase {ECO:0000256|RuleBase:RU361177}; EC=1.-.-.- {ECO:0000256|RuleBase:RU361177};	Flavin-containing monooxygenase	GO:0050660,flavin adenine dinucleotide binding; GO:0103075,indole-3-pyruvate monooxygenase activity; GO:0004499,N,N-dimethylaniline monooxygenase activity; GO:0050661,NADP binding; GO:0009851,auxin biosynthetic process; GO:0009742,brassinosteroid mediated signaling pathway; GO:0010600,regulation of auxin biosynthetic process; GO:0009735,response to cytokinin	Flavin-binding monooxygenase-like
Cluster-26878.0	0	0.08	0.07	0.62	0	0.47	0.07	0.16	0.46	0.81	1.04	1	0	1	1	9	0	6	1	2	6	11	15	14	K22390 acid phosphatase type 7 | (RefSeq) nucleotide pyrophosphatase/phosphodiesterase-like (A)	PREDICTED: nucleotide pyrophosphatase/phosphodiesterase-like [Phoenix dactylifera]	RecName: Full=Probable inactive purple acid phosphatase 1; Flags: Precursor;	RecName: Full=Purple acid phosphatase {ECO:0000256|RuleBase:RU361203}; EC=3.1.3.2 {ECO:0000256|RuleBase:RU361203};	Purple acid phosphatase	GO:0005576,extracellular region; GO:0003993,acid phosphatase activity; GO:0046872,metal ion binding	--
Cluster-26894.0	5.43	3.99	8.23	3.33	5.09	2.23	3.97	3.01	4.79	2.09	2.86	1.25	38	24	56	22	31	13	26	17	28	13	19	8	--	--	--	--	--	--	--
Cluster-26902.1	0.15	0.12	0	1.27	4.35	2.21	1.28	1.42	1.94	0.34	0.84	0.71	3	2	0	24	76	37	24	23	33	6	16	13	K12502 MPBQ/MSBQ methyltransferase [EC:2.1.1.295] | (RefSeq) 2-methyl-6-phytyl-1,4-hydroquinone methyltransferase 1, chloroplastic (A)	2-methyl-6-phytyl-1,4-hydroquinone methyltransferase 1, chloroplastic [Asparagus officinalis]	RecName: Full=2-methyl-6-phytyl-1,4-hydroquinone methyltransferase 2, chloroplastic; EC=2.1.1.295; AltName: Full=37 kDa inner envelope membrane protein; Short=E37; AltName: Full=MPBQ/MSBQ methyltransferase; AltName: Full=Protein VTE3 homolog; Flags: Precursor;	SubName: Full=Uncharacterized protein {ECO:0000313|EnsemblPlants:HORVU3Hr1G113670.2};	Ubiquinone biosynthesis methyltransferase COQ5	GO:0009706,chloroplast inner membrane; GO:0005737,cytoplasm; GO:0016021,integral component of membrane; GO:0102550,2-methyl-6-geranylgeranyl-1,4-benzoquinol methyltransferase activity; GO:0008757,S-adenosylmethionine-dependent methyltransferase activity; GO:0032259,methylation; GO:0010189,vitamin E biosynthetic process	--
Cluster-26913.0	0.28	0.99	1.46	0	1.63	0.51	2.73	0.35	2.38	0.16	0	0	2	6	10	0	10	3	18	2	14	1	0	0	--	--	--	--	--	--	--
Cluster-26921.0	0	0	0	0.8	4.88	30.61	0.97	0.38	0.36	1.7	2.08	1.32	0	0	0	5	28	168	6	2	2	10	13	8	--	--	--	--	--	--	--
Cluster-26937.0	0.48	3.53	6.07	0	0	0	0	0	0	0.18	0.5	0	3	19	37	0	0	0	0	0	0	1	3	0	--	--	--	--	--	--	--
Cluster-26949.0	0.07	1.69	5.23	0	0	0	0	0	0	0	0	0	1	20	70	0	0	0	0	0	0	0	0	0	--	RVT_3 domain-containing protein [Cephalotus follicularis]	--	SubName: Full=RVT_3 domain-containing protein {ECO:0000313|EMBL:GAV90194.1};	FOG: Reverse transcriptase	GO:0003676,nucleic acid binding; GO:0004523,RNA-DNA hybrid ribonuclease activity	Reverse transcriptase-like
Cluster-26965.0	4.55	8.1	7.15	0	0	0	4.58	14.42	9.74	2.86	2.82	3.35	34	52	52	0	0	0	32	87	61	19	20	23	--	--	--	--	--	--	--
Cluster-26966.3	0	0	0	0.27	0.15	0	3.16	0.48	3.53	4.91	3.93	2.1	0	0	0	2	1	0	23	3	23	34	29	15	--	--	--	--	--	--	--
Cluster-26972.0	0.21	0.08	0.07	0.07	0.32	0.08	8.42	2.01	5.59	0.16	0.15	0	3	1	1	1	4	1	112	23	67	2	2	0	--	--	--	--	--	--	--
Cluster-26982.0	6.68	1.63	0.84	0.49	0	0.56	2	3.19	1.67	0.26	0.49	1.15	57	12	7	4	0	4	16	22	12	2	4	9	--	--	--	--	--	--	--
Cluster-26989.0	12.05	2.96	14.43	9.77	1.23	4.98	0	0.33	0.16	3.31	2.68	2.62	90	19	105	69	8	31	0	2	1	22	19	18	--	--	--	--	--	--	--
Cluster-27015.0	0.3	1.73	10.8	0	0.11	0	0	0	0.12	0	0	0.22	3	15	106	0	1	0	0	0	1	0	0	2	--	PREDICTED: uncharacterized protein LOC105961796, partial [Erythranthe guttata]	--	SubName: Full=Uncharacterized protein {ECO:0000313|EMBL:OVA01789.1};	--	--	Domain of unknown function (DUF4283)
Cluster-27019.0	0	0	0	1.78	0.32	2.69	0	0	0	4.09	2.95	3.51	0	0	0	12	2	16	0	0	0	26	20	23	--	--	--	--	--	--	--
Cluster-27030.0	0	0.11	0.23	0.36	0.14	0.34	1.1	0.31	0.81	2.43	2.29	2.69	0	3	7	11	4	9	33	8	22	69	69	78	K15333 tRNA guanosine-2'-O-methyltransferase [EC:2.1.1.34] | (RefSeq) uncharacterized protein LOC104224633 (A)	PREDICTED: subtilisin-like protease SBT1.5 [Musa acuminata subsp. malaccensis]	RecName: Full=Subtilisin-like protease SBT1.5 {ECO:0000303|PubMed:16193095}; EC=3.4.21.- {ECO:0000255|PROSITE-ProRule:PRU10082}; AltName: Full=Subtilase subfamily 1 member 5 {ECO:0000303|PubMed:16193095}; Short=AtSBT1.5 {ECO:0000303|PubMed:16193095}; Flags: Precursor;	SubName: Full=Peptidase S8/S53 domain {ECO:0000313|EMBL:OVA02606.1};	--	GO:0005576,extracellular region; GO:0004252,serine-type endopeptidase activity	Subtilase family
Cluster-27059.0	0	0.16	0.05	0	0	0	0.65	0.63	0.11	0.63	1.14	0.72	0	3	1	0	0	0	13	11	2	12	23	14	--	--	--	--	--	--	--
Cluster-27072.1	0.47	0.38	0.3	1.1	0.04	0.99	1.19	2.27	0.93	0.04	0.19	0.12	13	9.12	8	29	1	23	31	51	22	1	5	3	K11643 chromodomain-helicase-DNA-binding protein 4 [EC:3.6.4.12] | (RefSeq) CHD3-type chromatin-remodeling factor PICKLE-like (A)	Reverse transcriptase zinc-binding domain [Macleaya cordata]	RecName: Full=Putative ribonuclease H protein At1g65750; EC=3.1.26.4;	SubName: Full=Reverse transcriptase zinc-binding domain {ECO:0000313|EMBL:OVA20627.1};	FOG: Reverse transcriptase	GO:0046872,metal ion binding; GO:0003676,nucleic acid binding; GO:0004523,RNA-DNA hybrid ribonuclease activity	zinc-binding in reverse transcriptase
Cluster-27090.0	2.33	2.85	1.64	2.33	0.42	2.06	0.39	2.43	1.46	1.38	1.16	0.4	19	20	13	18	3	14	3	16	10	10	9	3	K09286 EREBP-like factor | (RefSeq) ethylene-responsive transcription factor ERF071-like (A)	PREDICTED: ethylene-responsive transcription factor ERF071-like isoform X1 [Musa acuminata subsp. malaccensis]	RecName: Full=Ethylene-responsive transcription factor ERF071;	SubName: Full=Uncharacterized protein {ECO:0000313|EnsemblPlants:GSMUA_AchrUn_randomP27100_001};	--	GO:0005634,nucleus; GO:0003677,DNA binding; GO:0003700,DNA-binding transcription factor activity; GO:0009873,ethylene-activated signaling pathway; GO:2000280,regulation of root development; GO:0034059,response to anoxia; GO:0006351,transcription, DNA-templated	AP2 domain
Cluster-27092.0	13.81	3.51	0.62	7.89	69.02	18.92	0	0	0.24	5.21	3.18	4.14	69	15	3	37	298	78	0	0	1	23	15	19	--	--	--	--	--	--	--
Cluster-27107.0	0	0	0	12.24	2.1	10.25	9.28	1.13	2.91	0	0	0	0	0	0	76	12	56	57	6	16	0	0	0	--	--	--	--	--	--	--
Cluster-2712.0	0.05	0.5	0.11	0.63	0.12	0.26	1.15	1.2	1.97	2.9	3.07	3.54	1	8	2	11	2	4	20	18	31	48	54	60	K18878 BHLH transcription factor Upa20 | (RefSeq) Upa20; transcription factor bHLH137-like (A)	transcription factor bhlh63 [Quercus suber]	RecName: Full=Transcription factor bHLH63; AltName: Full=Basic helix-loop-helix protein 63; Short=AtbHLH63; Short=bHLH 63; AltName: Full=Protein CRYPTOCHROME INTERACTING BASIC-HELIX-LOOP-HELIX 1; AltName: Full=Transcription factor EN 84; AltName: Full=bHLH transcription factor bHLH063;	SubName: Full=transcription factor bHLH63-like {ECO:0000313|RefSeq:XP_018818185.1, ECO:0000313|RefSeq:XP_018857591.1, ECO:0000313|RefSeq:XP_018858813.1};	--	GO:0005634,nucleus; GO:0003677,DNA binding; GO:0003700,DNA-binding transcription factor activity; GO:0046983,protein dimerization activity; GO:0009908,flower development; GO:0009911,positive regulation of flower development; GO:0009637,response to blue light; GO:0006351,transcription, DNA-templated	Helix-loop-helix DNA-binding domain
Cluster-27127.0	1.08	9.7	9.82	0.49	0	0	0	0	0	0	0	0	7	54	62	3	0	0	0	0	0	0	0	0	--	--	--	--	--	--	--
Cluster-27127.1	2.96	11.87	19.38	0.84	0.91	0	0	0	0	0	0	0	4	13	24	1	1	0	0	0	0	0	0	0	--	--	--	--	--	--	--
Cluster-2715.0	0	0	0	0	0	0	2.51	1.36	2.82	2.47	1.98	1.87	0	0	0	0	0	0	15	7	15	14	12	11	--	--	--	--	--	--	--
Cluster-2716.0	0.1	0.22	0.26	0.74	1.02	0.95	0.84	0.16	0.22	1.21	0.64	1.43	3	6	8	22	28	25	25	4	6	34	19	41	--	--	--	--	--	--	--
Cluster-27161.0	0.62	0.36	0	0	0.12	0	2.74	0.38	1.34	3.8	4.01	4.37	6	3	0	0	1	0	25	3	11	33	37	39	--	--	--	--	--	--	--
Cluster-27164.0	3.31	0.52	1.37	0.94	0.26	1.88	1.67	3.86	3.76	0	0.47	1.2	15	2	6	4	1	7	7	14	14	0	2	5	--	--	--	--	--	--	--
Cluster-27205.0	0	1.28	0	0	0	1.86	0	0	0.27	6.71	5.8	4.3	0	5	0	0	0	7	0	0	1	27	25	18	--	--	--	--	--	--	--
Cluster-27226.0	1.9	0.91	0.4	10.34	5.41	1.89	2.95	3.88	8.21	6.6	11	10.4	5	2	1	25	12	4	7	8	17	15	27	25	--	--	--	--	--	--	--
Cluster-27229.2	1.65	2.94	4.85	0.7	3.4	4.09	0	0.14	0.39	1.6	3.48	1.92	15	23	43	6	27	31	0	1	3	13	30	16	--	--	--	--	--	--	--
Cluster-27247.0	0.14	0.24	0.79	0.15	1.2	1.08	0	0.09	0	0.39	0.52	0.38	2	3	11	2	15	13	0	1	0	5	7	5	K23541 Ca2+/H+ antiporter, TMEM165/GDT1 family | (RefSeq) pentatricopeptide repeat-containing protein At2g33760-like (A)	PREDICTED: pentatricopeptide repeat-containing protein At5g48910-like [Phoenix dactylifera]	RecName: Full=Pentatricopeptide repeat-containing protein At4g13650;	SubName: Full=pentatricopeptide repeat-containing protein At5g48910-like {ECO:0000313|RefSeq:XP_008803679.1};	FOG: PPR repeat	GO:0043231,intracellular membrane-bounded organelle; GO:0004519,endonuclease activity; GO:0003723,RNA binding; GO:0008270,zinc ion binding; GO:0009451,RNA modification	DYW family of nucleic acid deaminases
Cluster-2725.0	0	0	0	0	0	0	5.46	0.62	2.38	0	0	0	0	0	0	0	0	0	41	4	16	0	0	0	--	Uncharacterized protein TCM_042328 [Theobroma cacao]	--	SubName: Full=Uncharacterized protein {ECO:0000313|EMBL:EOY34748.1};	--	GO:0003676,nucleic acid binding; GO:0004523,RNA-DNA hybrid ribonuclease activity	Reverse transcriptase-like
Cluster-27257.0	0.88	0.61	1.98	1.02	1.91	2.52	5.04	8.23	5.92	5.11	5.64	4.59	10	6	22	11	19	24	54	76	57	52	61	48	K19038 E3 ubiquitin-protein ligase ATL41 [EC:2.3.2.27] | (RefSeq) RING-H2 finger protein ATL2-like (A)	PREDICTED: RING-H2 finger protein ATL67-like [Elaeis guineensis]	RecName: Full=RING-H2 finger protein ATL67; EC=2.3.2.27 {ECO:0000305}; AltName: Full=RING-type E3 ubiquitin transferase ATL67 {ECO:0000305};	SubName: Full=RING-H2 finger protein ATL67-like {ECO:0000313|RefSeq:XP_008810939.1};	FOG: Predicted E3 ubiquitin ligase	GO:0016021,integral component of membrane; GO:0046872,metal ion binding; GO:0061630,ubiquitin protein ligase activity; GO:0043161,proteasome-mediated ubiquitin-dependent protein catabolic process	Ring finger domain
Cluster-27263.0	2.53	3.71	4.5	0	0	0	0	0	0	0	0.14	0	19	24	33	0	0	0	0	0	0	0	1	0	--	--	--	--	--	--	--
Cluster-27268.0	0.62	0.76	2.06	0.65	0.2	0.52	0.84	0.7	0.36	0.2	0.14	0.19	14	15	46	14	4	10	18	13	7	4	3	4	K14442 ATP-dependent RNA helicase DHX36 [EC:3.6.4.13] | (RefSeq) hypothetical protein (A)	uncharacterized protein LOC111203872 [Brassica napus]	RecName: Full=Putative ribonuclease H protein At1g65750; EC=3.1.26.4;	SubName: Full=Uncharacterized protein {ECO:0000313|EMBL:EMJ21146.1};	FOG: Reverse transcriptase	GO:0046872,metal ion binding; GO:0003676,nucleic acid binding; GO:0004523,RNA-DNA hybrid ribonuclease activity	Reverse transcriptase-like
Cluster-2727.0	0.3	0.49	1.09	0.18	0.44	1.11	1.71	1.99	2.64	1.9	0.63	1.02	7	10	25	4	9	22	38	38	53	40	14	22	--	--	--	--	--	--	--
Cluster-27291.0	0	1	1.03	0.15	0.5	0.52	0.92	5.17	2.75	0.49	2.43	1.72	0	6	7	1	3	3	6	29	16	3	16	11	--	--	--	--	--	--	--
Cluster-27311.0	0.19	0.43	0.32	1.56	1.41	0.81	0.33	0.38	0.66	1.31	2.35	1.01	3	6	5	24	20	11	5	5	9	19	36	15	--	PREDICTED: uncharacterized protein LOC109002909, partial [Juglans regia]	--	SubName: Full=uncharacterized protein LOC109002909 {ECO:0000313|RefSeq:XP_018836377.1};	--	--	Domain of unknown function (DUF4283)
Cluster-27319.0	0.45	0.91	0.69	1.66	3.22	2.69	1.44	1.39	2.14	0.13	0.12	0.12	4	7	6	14	25	20	12	10	16	1	1	1	--	--	--	--	--	--	--
Cluster-27350.0	1.68	6.96	10.83	0	0	0	0	1.06	0	0.32	0	0	6	21	37	0	0	0	0	3	0	1	0	0	--	--	--	--	--	--	--
Cluster-27354.0	2.64	0.73	1.16	0.4	0	0.45	0.8	3.1	1.94	0	0	0	21	5	9	3	0	3	6	20	13	0	0	0	--	--	--	--	--	--	--
Cluster-27391.0	0.09	0.51	0	0.09	0.1	2.22	0	0.33	0.1	1.48	1.21	2.21	1	5	0	1	1	21	0	3	1	15	13	23	--	--	--	--	--	--	--
Cluster-27392.1	0.35	12.78	28.82	5.16	0.2	1.47	7.65	3.46	8.58	0.98	0.37	0.38	2	63	161	28	1	7	41	16	41	5	2	2	--	--	--	--	--	--	--
Cluster-27396.0	7.56	6.58	9.04	3.72	1.59	6.64	4.7	4.51	5.4	1.98	3.31	3.01	60	45	70	28	11	44	35	29	36	14	25	22	K13947 auxin efflux carrier family | (RefSeq) probable auxin efflux carrier component 1c (A)	PREDICTED: probable auxin efflux carrier component 1b [Glycine max]	RecName: Full=Probable auxin efflux carrier component 1c {ECO:0000305}; Short=OsPIN1c {ECO:0000303|PubMed:16085936}; AltName: Full=OsPIN1a {ECO:0000303|PubMed:19825657};	RecName: Full=Auxin efflux carrier component {ECO:0000256|RuleBase:RU362108};	--	GO:0005783,endoplasmic reticulum; GO:0016021,integral component of membrane; GO:0005886,plasma membrane; GO:0010329,auxin efflux transmembrane transporter activity; GO:0010252,auxin homeostasis; GO:0009926,auxin polar transport; GO:0009734,auxin-activated signaling pathway	Membrane transport protein
Cluster-27413.0	0.18	0.2	0.45	0.46	0.2	0.73	0.28	0.76	0.52	1.57	2.03	1.34	2	2	5	5	2	7	3	7	5	16	22	14	--	--	--	--	--	--	--
Cluster-2742.0	0.53	0.54	1.31	1.47	0.66	0.48	1.11	0.93	1.78	0.26	0.18	0.19	9	8	22	24	10	7	18	13	26	4	3	3	--	--	--	--	--	--	--
Cluster-27445.0	8.88	1.99	4.39	1.12	0.46	0.78	2.3	0.93	0.77	0.34	0.85	0.83	175	34	85	21	8	13	43	15	13	6	16	15	--	--	--	--	--	--	--
Cluster-27452.1	2.09	0.64	0	1.35	5.32	2.99	1.3	0.23	1.94	3.36	4.25	3.94	34	9	0	21	76	41	20	3	27	49	66	59	--	--	--	--	--	--	--
Cluster-27468.0	0.17	0.39	0.82	0.67	0.97	0.45	0	0.31	0.35	0.05	0.04	0.14	4	8	19	15	20	9	0	6	7	1	1	3	K13447 respiratory burst oxidase [EC:1.6.3.- 1.11.1.-] | (RefSeq) respiratory burst oxidase homolog protein D-like (A)	PREDICTED: LOW QUALITY PROTEIN: uncharacterized protein LOC103343662 [Prunus mume]	RecName: Full=Putative ribonuclease H protein At1g65750; EC=3.1.26.4;	SubName: Full=Putative ribonuclease H protein At1g65750 family {ECO:0000313|EMBL:KYP70239.1};	FOG: Reverse transcriptase	GO:0046872,metal ion binding; GO:0003676,nucleic acid binding; GO:0004523,RNA-DNA hybrid ribonuclease activity	Reverse transcriptase (RNA-dependent DNA polymerase)
Cluster-27469.0	0.43	0.5	1.54	0	0	5.69	6.21	2.66	3.89	3.62	4.74	4.88	2	2	7	0	0	22	27	10	15	15	21	21	--	--	--	--	--	--	--
Cluster-2747.0	0	0	0	0	0	0	2.05	1.31	3.69	0	0	0	0	0	0	0	0	0	29	16	47	0	0	0	--	uncharacterized protein LOC111241564 [Vigna radiata var. radiata]	--	SubName: Full=Uncharacterized protein {ECO:0000313|EMBL:GAV63346.1};	--	--	--
Cluster-27474.0	2.09	3.55	0.64	3.73	5.88	3.4	4.06	3.85	6.22	1.48	1.39	1.52	30	44	9	51	74	41	55	45	76	19	19	20	--	--	--	--	--	--	--
Cluster-27481.0	0	0.33	0.36	0.82	0	0.25	0	0.17	0.08	2.22	2.31	1.32	0	4	5	11	0	3	0	2	1	28	31	17	--	--	--	--	--	--	--
Cluster-27500.0	4.74	2.25	2.31	6.47	9.6	7.21	1.03	2.66	2.42	0.12	0.68	0.94	44	18	21	57	78	56	9	20	19	1	6	8	--	--	--	--	--	--	--
Cluster-27509.0	0	0	0	0	0	0	0.53	0	0	12.73	19.36	13.99	0	0	0	0	0	0	1	0	0	23	38	27	--	--	--	--	--	--	--
Cluster-27531.0	1.09	3.62	3.95	0	0.21	0	0	1.59	0.88	0.21	0.19	0.6	6	17	21	0	1	0	0	7	4	1	1	3	--	PREDICTED: B3 domain-containing protein Os11g0197600-like isoform X1 [Phoenix dactylifera]	--	SubName: Full=B3 domain-containing protein Os11g0197600-like isoform X1 {ECO:0000313|RefSeq:XP_008787667.1};	--	--	--
Cluster-2754.0	0	0	0	0	0	0	5.63	4.19	4.29	0	0	0	0	0	0	0	0	0	28	18	19	0	0	0	--	--	--	--	--	--	--
Cluster-27541.0	0.71	0.83	0.44	0	0.66	0.51	0.46	0.18	0.34	2.57	4.96	4.82	5	5	3	0	4	3	3	1	2	16	33	31	--	--	--	--	--	--	--
Cluster-27561.0	0.09	0.53	0.37	0.67	0.83	0.98	1.45	1.8	0.97	2.04	1.06	2.78	1	5	4	7	8	9	15	16	9	20	11	28	K14423 methylsterol monooxygenase 1 | (RefSeq) methylsterol monooxygenase 1-2-like (A)	methylsterol monooxygenase 1-2-like [Asparagus officinalis]	RecName: Full=Methylsterol monooxygenase 1-1; EC=1.14.18.9 {ECO:0000269|PubMed:14653780}; AltName: Full=Sterol 4-alpha-methyl-oxidase 1-1; Short=AtSMO1-1;	SubName: Full=Fatty acid hydroxylase {ECO:0000313|EMBL:OVA07678.1};	C-4 sterol methyl oxidase	GO:0005789,endoplasmic reticulum membrane; GO:0016021,integral component of membrane; GO:0016020,membrane; GO:0000254,C-4 methylsterol oxidase activity; GO:0005506,iron ion binding; GO:0080064,4,4-dimethyl-9beta,19-cyclopropylsterol oxidation; GO:0016126,sterol biosynthetic process	Fatty acid hydroxylase superfamily
Cluster-27573.0	3.6	0.3	2.64	1.5	0	0	0	0	0.31	1.59	2.44	1.68	28	2	20	11	0	0	0	0	2	11	18	12	--	--	--	--	--	--	--
Cluster-2758.0	0	0.11	0.39	0	0	0	0	0.23	0	2.01	1.19	2.26	0	1	4	0	0	0	0	2	0	19	12	22	--	--	--	--	--	--	--
Cluster-27609.0	0.15	0.06	0.1	0.31	0.51	0.47	0.21	0	0.06	1.1	1.04	0.86	3	1	2	6	9	8	4	0	1	20	20	16	--	--	--	--	--	--	--
Cluster-27612.0	0.15	0.15	0.35	0.33	0.22	0.61	1.79	0.89	0.99	0.71	0.42	0.7	7	6	16	15	9	24	80	34	40	30	19	30	--	--	--	--	--	--	--
Cluster-2763.0	0	0	0	5.09	0.38	9.37	6.74	6.99	6.56	4.66	2.79	2.7	0	0	0	29	2	47	38	34	33	25	16	15	--	--	--	--	--	--	--
Cluster-27638.0	5.88	1.78	0	3.23	0.27	3.52	1	0.44	0.28	6.2	4.83	5.63	50	13	0	26	2	25	8	3	2	47	39	44	--	--	--	--	--	--	--
Cluster-27656.0	6.8	1.86	1.93	0	0	0	0.1	2.9	0.56	0	0	0	72	17	20	0	0	0	1	25	5	0	0	0	--	--	--	--	--	--	--
Cluster-27679.0	11.41	6.94	9.66	3.79	12.63	3.66	0.71	0.49	1.74	1.34	1.96	2.02	86	45	71	27	83	23	5	3	11	9	14	14	--	--	--	--	--	--	--
Cluster-27717.0	0.19	0.33	1.3	0.25	0.59	0.17	1.74	1.22	2.21	0.42	0.4	0.77	4	6	27	5	11	3	35	21	40	8	8	15	--	--	--	--	--	--	--
Cluster-27728.0	0.88	9.38	10.12	0	1.38	0	1.93	1.11	2.55	0.34	0	0	3	27	33	0	4	0	6	3	7	1	0	0	--	--	--	--	--	--	--
Cluster-27734.1	0.72	5.9	4.57	5.08	0.82	1.6	0	0	0	1.4	1.31	1.17	8	57	50	54	8	15	0	0	0	14	14	12	--	protein of unknown function DUF4283 [Macleaya cordata]	--	SubName: Full=Uncharacterized protein {ECO:0000313|EMBL:OVA10378.1};	--	--	Domain of unknown function (DUF4283)
Cluster-27751.0	3.29	3.19	5.21	0	0	0	0	0.34	0	0	1.01	0.9	24	20	37	0	0	0	0	2	0	0	7	6	--	--	--	--	--	--	--
Cluster-27825.0	0	0.29	0.56	0.16	0.23	0.71	0.42	0	0.06	1	1.05	0.76	0	5	11	3	4	12	8	0	1	18	20	14	K19861 benzyl alcohol O-benzoyltransferase [EC:2.3.1.196 2.3.1.232] | (RefSeq) benzyl alcohol O-benzoyltransferase (A)	PREDICTED: benzyl alcohol O-benzoyltransferase [Elaeis guineensis]	RecName: Full=Benzyl alcohol O-benzoyltransferase; EC=2.3.1.196; AltName: Full=Benzoyl coenzyme A:benzyl alcohol benzoyl transferase;	SubName: Full=benzyl alcohol O-benzoyltransferase-like {ECO:0000313|RefSeq:XP_008779983.1};	--	GO:0016747,transferase activity, transferring acyl groups other than amino-acyl groups	Transferase family
Cluster-27843.0	0.93	0	0	0.28	0	0.8	0	0.98	0	3.43	1.96	4.04	7	0	0	2	0	5	0	6	0	23	14	28	--	--	--	--	--	--	--
Cluster-2785.0	0	0	0	0.7	0.45	1.11	1.13	2.61	2.52	1.04	1.39	1	0	0	0	5	3	7	8	16	16	7	10	7	--	--	--	--	--	--	--
Cluster-27868.0	0	2.21	1.95	3.01	0.87	2.97	2.84	5.17	5.48	8.96	7.98	9.46	0	10	10	15	4	13	14	22	24	42	40	46	--	protein PROTON GRADIENT REGULATION 5, chloroplastic [Sesamum indicum]	RecName: Full=Protein PROTON GRADIENT REGULATION 5, chloroplastic; Flags: Precursor;	SubName: Full=Putative proton gradient regulation 5 {ECO:0000313|EMBL:OTG08556.1};	--	GO:0009507,chloroplast; GO:0009534,chloroplast thylakoid; GO:0009535,chloroplast thylakoid membrane; GO:0009055,electron transfer activity; GO:0071484,cellular response to light intensity; GO:0010117,photoprotection; GO:0009773,photosynthetic electron transport in photosystem I; GO:0009644,response to high light intensity; GO:0009414,response to water deprivation	--
Cluster-27872.0	0	0.45	1.98	0	1.11	0	3.3	3.1	1.39	0.65	0.61	0	0	2	10	0	5	0	16	13	6	3	3	0	--	--	--	--	--	--	--
Cluster-27876.0	0	0	0.71	0	0	0	0.42	0.49	0	3.79	3.14	3.03	0	0	7	0	0	0	4	4	0	34	30	28	--	hypothetical protein AQUCO_00700211v1 [Aquilegia coerulea]	RecName: Full=Pathogen-related protein;	SubName: Full=Uncharacterized protein {ECO:0000313|EMBL:PIA55737.1};	--	GO:0006952,defense response; GO:0009607,response to biotic stimulus	SnoaL-like polyketide cyclase
Cluster-27891.0	0.18	0.22	0.95	0	0	0	0	0	0	2.92	3.32	4.43	1	1	5	0	0	0	0	0	0	14	17	22	--	--	--	--	--	--	--
Cluster-27912.0	0	1	1.68	0.54	0.49	0	4.94	13.39	9.37	2.51	1.45	1.97	0	10	19	6	5	0	54	126	92	26	16	21	--	patatin-like protein 2 isoform X2 [Ananas comosus]	RecName: Full=Patatin-like protein 2; Short=AtPLP2; EC=3.1.1.-; AltName: Full=Patatin-related phospholipase A IIalpha; Short=pPLAIIa; AltName: Full=Phospholipase A IIA; Short=AtPLAIIA;	RecName: Full=Patatin {ECO:0000256|RuleBase:RU361262}; EC=3.1.1.- {ECO:0000256|RuleBase:RU361262}; Flags: Fragment;	Ca2+-independent phospholipase A2	GO:0005737,cytoplasm; GO:0016020,membrane; GO:0047372,acylglycerol lipase activity; GO:0016298,lipase activity; GO:0004620,phospholipase activity; GO:0071456,cellular response to hypoxia; GO:0051607,defense response to virus; GO:0016042,lipid catabolic process; GO:0006629,lipid metabolic process; GO:0031408,oxylipin biosynthetic process; GO:0009626,plant-type hypersensitive response; GO:0046686,r…	Patatin-like phospholipase
Cluster-27916.0	0.23	2.97	4.89	0.25	0.67	0.84	2.36	4.03	2.07	0.13	1.47	1.65	2	22	41	2	5	6	19	28	15	1	12	13	--	acyltransferase-like protein At1g54570, chloroplastic [Phalaenopsis equestris]	RecName: Full=Acyltransferase-like protein At1g54570, chloroplastic; EC=2.3.1.-; Flags: Precursor;	SubName: Full=Acyltransferase-like protein, chloroplastic {ECO:0000313|EMBL:OAY85761.1};	--	GO:0009507,chloroplast; GO:0010287,plastoglobule; GO:0004144,diacylglycerol O-acyltransferase activity; GO:0033306,phytol metabolic process; GO:0019432,triglyceride biosynthetic process	--
Cluster-27918.0	0.26	0.71	1.4	0.23	0.31	0.21	0.49	0.49	0.67	0.15	0.18	0.15	6	14	31.44	5.08	6.2	4.07	10.68	9.1	13.15	3.12	4	3.06	--	--	--	--	--	--	--
Cluster-27925.0	4.66	15.41	24.49	4.53	0.47	2.21	0	0	0	6.88	4.71	11.69	23	65	117	21	2	9	0	0	0	30	22	53	--	--	--	--	--	--	--
Cluster-27931.1	0	0.69	0.37	0.88	0	0.57	0.38	0.88	0.85	2.4	1.88	2.84	0	5	3	7	0	4	3	6	6	18	15	22	--	PREDICTED: transcription factor bHLH18-like isoform X2 [Musa acuminata subsp. malaccensis]	RecName: Full=Transcription factor bHLH25; AltName: Full=Basic helix-loop-helix protein 25; Short=AtbHLH25; Short=bHLH 25; AltName: Full=Transcription factor EN 29; AltName: Full=bHLH transcription factor bHLH025;	SubName: Full=Uncharacterized protein {ECO:0000313|EnsemblPlants:GSMUA_Achr7P27600_001};	--	GO:0005634,nucleus; GO:0003677,DNA binding; GO:0003700,DNA-binding transcription factor activity; GO:0046983,protein dimerization activity; GO:0006355,regulation of transcription, DNA-templated; GO:0006351,transcription, DNA-templated	--
Cluster-27946.1	8.47	5.08	5.34	9.25	0	0.75	3.12	7.23	4.52	0	0.44	0	41	21	25	42	0	3	14	28	18	0	2	0	--	--	--	--	--	--	--
Cluster-27962.0	0.22	0.1	0.45	1.4	1.82	0.79	0.7	0.38	0.83	0.99	1.35	1.16	5	2	10	30	36	15	15	7	16	20	29	24	--	--	--	--	--	--	--
Cluster-27964.0	1.04	3.46	3.05	0.82	0	0.78	4	2.72	5.24	0.87	0.82	0.7	8	23	23	6	0	5	29	17	34	6	6	5	--	--	--	--	--	--	--
Cluster-27980.0	2.04	1.67	2.32	0	0	0	1.32	8.67	4.22	4.16	4.97	4.01	10	7	11	0	0	0	6	34	17	18	23	18	--	--	--	--	--	--	--
Cluster-27984.0	0	0.16	0.69	0	0	0	2.57	0.17	1.05	0.1	0.09	0.34	0	3	15	0	0	0	54	3	20	2	2	7	--	--	--	--	--	--	--
Cluster-27996.0	0.91	0.45	0.76	0.5	0.36	0.19	0.25	0.19	0.18	0.57	0.33	0.47	23	10	19	12	8	4	6	4	4	13	8	11	--	--	--	--	--	--	--
Cluster-28.0	5.31	2.91	0.32	0	1.62	0.19	0.17	0.78	0	0.18	0	0.34	34	16	2	0	9	1	1	4	0	1	0	2	--	--	--	--	--	--	--
Cluster-28021.0	0.12	0	0	4.57	7.64	5.32	2.74	1.01	3.89	3.54	1.23	5.73	1	0	0	37	57	38	22	7	28	27	10	45	K13993 HSP20 family protein | (RefSeq) 17.3 kDa class I heat shock protein-like (A)	low molecular weight heat shock protein [Camellia sinensis]	RecName: Full=18.1 kDa class I heat shock protein; Flags: Fragment;	SubName: Full=Low molecular weight heat shock protein {ECO:0000313|EMBL:ACE60625.1};	Molecular chaperone (small heat-shock protein Hsp26/Hsp42)	GO:0005737,cytoplasm	Hsp20/alpha crystallin family
Cluster-28040.0	2.12	2.74	3.08	9.97	6.89	9.02	3.67	2.39	3.62	4.09	2.02	4.17	10	11	14	44	28	35	16	9	14	17	9	18	K09510 DnaJ homolog subfamily B member 4 | (RefSeq) protein psi1-like (A)	PREDICTED: chaperone protein dnaJ 20, chloroplastic-like [Musa acuminata subsp. malaccensis]	RecName: Full=Chaperone protein dnaJ 39; Short=AtDjC39; Short=AtJ39; AltName: Full=Protein ARG1-LIKE 2; Short=AtARL2;	SubName: Full=Uncharacterized protein {ECO:0000313|EnsemblPlants:GSMUA_Achr5P07750_001};	Molecular chaperone (DnaJ superfamily)	GO:0016020,membrane	DnaJ domain
Cluster-28092.0	6.75	4.26	0.14	0	0	0	0	0	0.17	0.16	0	0	48	26	1	0	0	0	0	0	1	1	0	0	--	--	--	--	--	--	--
Cluster-28100.2	0.57	0.69	3.66	0	2.76	1.45	14.9	17.06	11.35	4.04	6.16	0	1	1	6	0	4	2	23	23	15	6	10	0	K02725 20S proteasome subunit alpha 6 [EC:3.4.25.1] | (RefSeq) proteasome subunit alpha type-1-like (A)	PREDICTED: LOB domain-containing protein 1-like [Daucus carota subsp. sativus]	RecName: Full=LOB domain-containing protein 11; AltName: Full=ASYMMETRIC LEAVES 2-like protein 7; Short=AS2-like protein 7;	SubName: Full=Uncharacterized protein {ECO:0000313|EMBL:KZM97360.1};	--	--	Lateral organ boundaries (LOB) domain
Cluster-2812.0	0	0	0	0	0	0	36.39	9.18	19.18	8.03	7.23	7.62	0	0	0	0	0	0	248	54	117	52	50	51	--	--	--	--	--	--	--
Cluster-28142.0	0	0	0	1.39	15.46	3.29	1.53	3.84	2.7	4.42	6.41	4.81	0	0	0	11	113	23	12	26	19	33	51	37	--	--	--	--	--	--	--
Cluster-28147.0	2.3	3.69	4.89	0.75	0.81	0.84	5.82	6.87	4.07	3.36	2.33	3.66	26	36	54	8	8	8	62	63	39	34	25	38	K03787 5'-nucleotidase [EC:3.1.3.5] | (RefSeq) uncharacterized protein LOC108807512 (A)	PREDICTED: elongation of fatty acids protein 3-like [Elaeis guineensis]	RecName: Full=Elongation of fatty acids protein 3-like; Short=Protein ELO3-like; EC=2.3.1.-; AltName: Full=Protein HIGH EXPRESSION OF OSMOTICALLY RESPONSIVE GENES 3; AltName: Full=Very long-chain fatty acid condensing enzyme HOS3; Short=VLCFA condensing enzyme HOS3;	SubName: Full=elongation of fatty acids protein 3-like {ECO:0000313|RefSeq:XP_008808879.1};	Fatty acyl-CoA elongase/Polyunsaturated fatty acid specific elongation enzyme	GO:0030176,integral component of endoplasmic reticulum membrane; GO:0009922,fatty acid elongase activity; GO:0071215,cellular response to abscisic acid stimulus; GO:0030497,fatty acid elongation; GO:0034625,fatty acid elongation, monounsaturated fatty acid; GO:0034626,fatty acid elongation, polyunsaturated fatty acid; GO:0019367,fatty acid elongation, saturated fatty acid; GO:0030148,sphingolipid…	GNS1/SUR4 family
Cluster-28152.0	1.86	2.19	0.72	0	0	0	0	0	0	2.38	4.45	4.32	8	8	3	0	0	0	0	0	0	9	18	17	--	--	--	--	--	--	--
Cluster-28167.0	0.33	0	1.03	0	0	0	6.14	4.16	8.64	0	0.35	0.36	1	0	3	0	0	0	17	10	21	0	1	1	--	--	--	--	--	--	--
Cluster-28190.0	3.87	7.11	7.49	1.1	1.71	6.09	5.89	8.67	11.22	4.19	2.51	1.62	26	41	49	7	10	34	37	47	63	25	16	10	--	PREDICTED: uncharacterized protein LOC105043234 [Elaeis guineensis]	--	SubName: Full=101 kDa malaria antigen {ECO:0000313|RefSeq:XP_008784619.1};	--	--	--
Cluster-28201.0	0.61	2.28	3.02	0	1.12	0.15	1.44	1.06	0	0	0.13	0.8	5	16	24	0	8	1	11	7	0	0	1	6	--	--	--	--	--	--	--
Cluster-28212.0	2.19	14.28	36.61	3.71	1.17	3.69	0	0.36	0.35	4.43	3.85	2.86	15	84	244	24	7	21	0	2	2	27	25	18	--	--	--	--	--	--	--
Cluster-28218.0	0.13	1.56	3.86	0	0.15	0	0.86	6.64	7.52	0.3	0.71	0.58	1	10	28	0	1	0	6	40	47	2	5	4	--	--	--	--	--	--	--
Cluster-28228.0	1.38	4.86	4.29	5.16	0.53	5.04	4.98	4.89	4.21	1.83	0.73	0.5	6	18	18	21	2	18	20	17	15	7	3	2	--	--	--	--	--	--	--
Cluster-2825.0	0	0	0	0	0	0	1.12	0.32	1.62	0	0	0	0	0	0	0	0	0	16	4	21	0	0	0	--	--	--	--	--	--	--
Cluster-28256.0	7.52	3.89	3.72	0	0	0.17	1.49	0.86	1.33	0.78	1.76	0.45	54	24	26	0	0	1	10	5	8	5	12	3	--	--	--	--	--	--	--
Cluster-28267.0	1.98	0.36	0.95	0.52	0.28	0	1.11	1.14	0.73	0.14	0.19	0.2	32	5	15	8	4	0	17	15	10	2	3	3	--	--	--	--	--	--	--
Cluster-28305.1	2.18	0.26	1.58	0.7	0.51	1.06	2.6	5.73	5.59	2.23	2.54	2.38	10	1	7	3	2	4	11	21	21	9	11	10	--	--	--	--	--	--	--
Cluster-28307.0	1.17	1.37	2.43	1.87	1.36	1.42	2.95	0.98	4.74	0.66	0	0.43	6	6	12	9	6	6	14	4	20	3	0	2	--	--	--	--	--	--	--
Cluster-28316.0	0	17.42	2.72	1.88	16.44	18.48	10.67	15.47	26.66	3.01	0.91	4.54	0	17	3	2	16	17	11	14	23	3	1	5	--	--	--	--	--	--	--
Cluster-28342.0	0.45	0.14	0.03	0.41	2.84	0.71	0.13	0	0	0	0	0	15	4	1	13	83	20	4	0	0	0	0	0	--	--	--	--	--	--	--
Cluster-28347.0	0	1.16	0.58	0	0	0.85	0.46	0.53	1.36	5.11	3.29	6.5	0	7	4	0	0	5	3	3	8	32	22	42	--	--	--	--	--	--	--
Cluster-28359.0	0	0.26	0.11	0.41	0.51	0.2	0.83	0.89	0.52	1.06	0.65	0.91	0	4	2	7	8	3	14	13	8	17	11	15	K01354 oligopeptidase B [EC:3.4.21.83] | (RefSeq) protease 2 (A)	Prolyl oligopeptidase family protein [Zea mays]	--	SubName: Full=Prolyl oligopeptidase family protein {ECO:0000313|EMBL:AQK80641.1};	Predicted serine protease	GO:0004252,serine-type endopeptidase activity; GO:0070008,serine-type exopeptidase activity	Prolyl oligopeptidase, N-terminal beta-propeller domain
Cluster-28375.0	1.14	0.4	0.8	0.92	0.9	2.81	2.5	1.18	2.68	4.88	2.93	4.46	13	4	9	10	9	27	27	11	26	50	32	47	K21919 BTB/POZ domain-containing protein KCTD9 | (RefSeq) FH protein interacting protein FIP2-like isoform X1 (A)	hypothetical protein CICLE_v10032666mg [Citrus clementina]	RecName: Full=Thylakoid lumenal 15 kDa protein 1, chloroplastic; AltName: Full=p15; Flags: Precursor;	SubName: Full=Uncharacterized protein {ECO:0000313|EMBL:GAY59087.1};	--	GO:0009507,chloroplast; GO:0009534,chloroplast thylakoid; GO:0009543,chloroplast thylakoid lumen; GO:0009535,chloroplast thylakoid membrane; GO:0009579,thylakoid; GO:0031977,thylakoid lumen	Pentapeptide repeats (8 copies)
Cluster-28389.0	6.49	3.89	0	1.49	0.61	1.69	0.38	1.53	0	3.76	2.59	3.06	37	19	0	8	3	8	2	7	0	19	14	16	--	--	--	--	--	--	--
Cluster-28392.0	2.17	2.97	2.88	0.4	1.61	1.23	1.23	0.79	0.76	4.16	2.82	1.67	17	20	22	3	11	8	9	5	5	29	21	12	--	--	--	--	--	--	--
Cluster-28432.0	0.12	1.12	0.37	0.13	5.82	1.59	5.93	1.79	2.44	0.41	0	0	1	8	3	1	42	11	46	12	17	3	0	0	--	--	--	--	--	--	--
Cluster-2845.0	0.05	0.06	0	0.7	0.06	0.21	0.78	0.47	0.59	0.64	0.31	0.63	3	3	0	38	3	10	42	22	29	33	17	33	K19026 spatacsin | (RefSeq) uncharacterized LOC107760795 (A)	uncharacterized protein LOC109827551 [Asparagus officinalis]	RecName: Full=Uncharacterized mitochondrial protein AtMg01250; AltName: Full=ORF102;	SubName: Full=Retrovirus-related Pol polyprotein LINE-1 {ECO:0000313|EMBL:JAT53351.1};	FOG: Reverse transcriptase	GO:0005739,mitochondrion	Reverse transcriptase (RNA-dependent DNA polymerase)
Cluster-28477.0	1.01	5.45	5.44	0	0	0	5.02	4.55	1.97	0.23	0	0.44	5	23	26	0	0	0	23	18	8	1	0	2	--	--	--	--	--	--	--
Cluster-28501.0	0.98	0.46	0	0	0	0	0.21	0	0	3.3	1.14	1.5	10	4	0	0	0	0	2	0	0	30	11	14	--	--	--	--	--	--	--
Cluster-2851.0	0.07	0.1	0.16	0.73	0.51	0.86	0.88	0.08	0.55	1.53	1.26	0.99	3	4	7	31	20	32	37	3	21	61	53	40	K17604 zinc finger SWIM domain-containing protein 3 | (RefSeq) protein FAR1-RELATED SEQUENCE 5-like (A)	PREDICTED: protein FAR1-RELATED SEQUENCE 5-like [Ziziphus jujuba]	RecName: Full=Protein FAR1-RELATED SEQUENCE 5;	SubName: Full=Uncharacterized protein {ECO:0000313|EMBL:OMP04680.1};	--	GO:0005634,nucleus; GO:0008270,zinc ion binding; GO:0006355,regulation of transcription, DNA-templated	MULE transposase domain
Cluster-28515.0	3.38	4.51	2.72	0.11	0.59	4.89	0.76	3.03	2.67	1.26	1.83	1.23	33	38	26	1	5	40	7	24	22	11	17	11	--	--	--	--	--	--	--
Cluster-28515.1	5.48	7.24	2.13	0	0	0	1.48	1.14	0.56	0.52	2.42	2.49	24	27	9	0	0	0	6	4	2	2	10	10	--	--	--	--	--	--	--
Cluster-28517.0	0.07	0.61	0.23	0	0.09	0.18	0.32	1.1	0.79	3.09	1.65	3.17	1	7	3	0	1	2	4	12	9	37	21	39	--	PREDICTED: protein NDH-DEPENDENT CYCLIC ELECTRON FLOW 5 [Elaeis guineensis]	RecName: Full=Protein NDH-DEPENDENT CYCLIC ELECTRON FLOW 5 {ECO:0000305}; Flags: Precursor;	SubName: Full=protein NDH-DEPENDENT CYCLIC ELECTRON FLOW 5-like {ECO:0000313|RefSeq:XP_008784979.1};	--	GO:0009507,chloroplast; GO:0009535,chloroplast thylakoid membrane; GO:0016020,membrane; GO:0030246,carbohydrate binding; GO:0003824,catalytic activity; GO:0005975,carbohydrate metabolic process; GO:0009773,photosynthetic electron transport in photosystem I; GO:0010628,positive regulation of gene expression	--
Cluster-28524.0	10.66	3.96	2.39	0.88	0.07	2.36	0.06	1.18	0.99	0.87	1.51	0.65	177	57	39	14	1	33	1	16	14	13	24	10	K13963 serpin B | (RefSeq) serpin-ZX-like (A)	PREDICTED: serpin-ZX-like [Fragaria vesca subsp. vesca]	RecName: Full=Serpin-ZX; AltName: Full=ArathZx; AltName: Full=AtSerpin1; AltName: Full=Serpin-1;	SubName: Full=Uncharacterized protein {ECO:0000313|EMBL:EMJ24282.1};	Serpin	GO:0048046,apoplast; GO:0005737,cytoplasm; GO:0005615,extracellular space; GO:0004869,cysteine-type endopeptidase inhibitor activity; GO:0004867,serine-type endopeptidase inhibitor activity	Serpin (serine protease inhibitor)
Cluster-28526.0	1.91	1.77	3.35	1.34	0.08	1.91	0.35	0.49	0.56	0.9	1.27	1.08	52	42	90	35	2	44	9	11	13	22	33	27	K12402 AP-4 complex subunit mu-1 | (RefSeq) AP-4 complex subunit mu-like (A)	PREDICTED: uncharacterized protein LOC105962752 [Erythranthe guttata]	--	SubName: Full=Ribonuclease H protein {ECO:0000313|EMBL:PKU77129.1};	FOG: Reverse transcriptase	--	Reverse transcriptase-like
Cluster-28533.0	0.28	1.97	4.35	0	0.16	0	1.51	3.5	2.87	4.76	3.72	1.85	2	12	30	0	1	0	10	20	17	30	25	12	--	--	--	--	--	--	--
Cluster-28564.0	0.22	0	0.11	0.47	0.32	0.2	0.3	0.14	0	1	1.29	0.85	4	0	2	8	5	3	5	2	0	16	22	14	--	--	--	--	--	--	--
Cluster-28581.0	0.2	0	0	0.73	4.21	1.66	0.32	0	0	0	0.21	0	2	0	0	7	37	14	3	0	0	0	2	0	--	--	--	--	--	--	--
Cluster-28601.0	2.3	2.73	4.48	0	0	0.61	1.8	3.33	1.61	2.27	3.18	1.09	13.73	14	26	0	0	3	10	16.02	8	12	18	6	--	PREDICTED: F-box/LRR-repeat protein At3g48880-like [Elaeis guineensis]	--	SubName: Full=Uncharacterized protein {ECO:0000313|EnsemblPlants:GSMUA_Achr6P31380_001};	--	--	--
Cluster-28604.0	0	0	0	3.52	0.29	1.54	4.24	0.48	3.05	0	0	0	0	0	0	26	2	10	31	3	20	0	0	0	--	--	--	--	--	--	--
Cluster-28607.0	0.66	1.91	2.53	0.17	0.19	0.4	5.1	4.27	10.44	4.99	4.67	5.53	4	10	15	1	1	2	29	21	53	27	27	31	--	--	--	--	--	--	--
Cluster-28616.1	0	2.83	3.43	1.54	3.03	0.83	0.96	0.43	0.41	0.16	0.59	0.3	0	35	48	21	38	10	13	5	5	2	8	4	--	--	--	--	--	--	--
Cluster-28629.1	0	0.74	1.31	0.22	1.46	0	0.91	4.47	5.63	0	0.22	0	0	3	6	1	6	0	4	17	22	0	1	0	--	--	--	--	--	--	--
Cluster-28630.0	0.63	0.25	2.16	0.11	0.12	0.13	4.04	1.56	3.75	0.83	0.78	1.15	6	2	20	1	1	1	36	12	30	7	7	10	--	--	--	--	--	--	--
Cluster-28641.0	1.99	7.87	4.76	0.7	2.89	1.43	0.42	1.15	1.42	0.89	0.98	1.15	15	51	35	5	19	9	3	7	9	6	7	8	--	--	--	--	--	--	--
Cluster-28642.0	1.54	2.49	4.4	2.16	1.05	0.98	2.39	1.01	1.33	0.92	0.43	0.56	15	21	42	20	9	8	22	8	11	8	4	5	--	--	--	--	--	--	--
Cluster-28666.0	2.03	1.09	6.89	7.76	0.36	3.19	0	0	0	1.58	1.97	2.21	13	6	43	47	2	17	0	0	0	9	12	13	--	--	--	--	--	--	--
Cluster-28697.0	3.8	5.44	10.42	33.51	40.99	20.83	21.92	27.17	18.36	35.66	43.17	39.93	10	12	26	81	91	44	52	56	38	81	106	96	--	--	--	--	--	--	--
Cluster-28712.0	0	0.06	0.38	0.73	2.21	1.09	0.82	0.15	0.7	0.11	0.03	0.11	0	2	15	28	78	37	31	5	24	4	1	4	K11294 nucleolin | (RefSeq) nucleolin-like (A)	zinc finger protein [Macleaya cordata]	--	SubName: Full=Zinc finger protein {ECO:0000313|EMBL:OVA03792.1};	FOG: Reverse transcriptase	GO:0003676,nucleic acid binding; GO:0008270,zinc ion binding	Domain of unknown function (DUF4283)
Cluster-28718.0	0.6	0.18	1.55	3.03	0	1.09	4.03	6.54	3.97	1.7	3.02	1.15	4	1	10	19	0	6	25	35	22	10	19	7	--	--	--	--	--	--	--
Cluster-28721.0	0.62	2.29	0.67	0	0	0	6.44	12.28	12.61	0	0	0	1	3	1	0	0	0	9	15	15	0	0	0	--	--	--	--	--	--	--
Cluster-28721.1	1.59	1.6	1.42	3.41	2.64	3.32	6.9	7.41	9.45	3.36	5.07	3.72	7	6	6	14	10	12	28	26	34	13	21	15	--	--	--	--	--	--	--
Cluster-28747.0	1.09	1.81	3.75	0	0	0	3.46	0.59	2.88	1.52	2.71	2.74	16	23	54	0	0	0	48	7	36	20	38	37	K10664 E3 ubiquitin-protein ligase ATL6/9/15/31/42/55 [EC:2.3.2.27] | (RefSeq) E3 ubiquitin-protein ligase RING1-like (A)	PREDICTED: RING finger protein 44-like [Glycine max]	RecName: Full=E3 ubiquitin-protein ligase RING1; EC=2.3.2.27 {ECO:0000269|PubMed:18643987}; AltName: Full=RING-H2 finger protein ATL55; AltName: Full=RING-type E3 ubiquitin transferase ATL55 {ECO:0000305};	SubName: Full=Uncharacterized protein {ECO:0000313|EMBL:KRH35474.1, ECO:0000313|EnsemblPlants:GLYMA10G39020.1};	--	GO:0016021,integral component of membrane; GO:0005886,plasma membrane; GO:0046872,metal ion binding; GO:0061630,ubiquitin protein ligase activity; GO:0004842,ubiquitin-protein transferase activity; GO:0006952,defense response; GO:0043068,positive regulation of programmed cell death; GO:0012501,programmed cell death; GO:0043161,proteasome-mediated ubiquitin-dependent protein catabolic process; GO:…	Ring finger domain
Cluster-28748.1	0	5.43	5.59	0	0	0	0	0	0	0	0	0	0	18	21	0	0	0	0	0	0	0	0	0	--	--	--	--	--	--	--
Cluster-28748.4	0	2.67	3.17	0	0	0	0	0	0	0	0	0	0	26	35	0	0	0	0	0	0	0	0	0	--	--	--	--	--	--	--
Cluster-28748.5	0	0.48	0.79	0	0	0	3.96	3.2	2.62	0	0	0	0	9	17	0	0	0	82	57	49	0	0	0	--	--	--	--	--	--	--
Cluster-28758.0	0	2.02	1.37	1.13	3.68	1.12	2.14	0.99	2.71	0.3	0.28	0.29	0	13	10	8	24	7	15	6	17	2	2	2	--	--	--	--	--	--	--
Cluster-28759.0	0.17	0.53	0.53	0.54	0.52	0.07	0.55	1.06	0.88	0.26	0.24	0	3	8	9	9	8	1	9	15	13	4	4	0	--	--	--	--	--	--	--
Cluster-28761.0	0	0	0	4.88	0.21	3.33	0	0.46	0	0.21	0.19	0.2	0	0	0	25	1	15	0	2	0	1	1	1	--	--	--	--	--	--	--
Cluster-28770.0	0.51	0.55	0.77	0.56	0.36	0.45	0.36	0.45	0.28	0.24	0.42	0.38	19	18	28.51	20.18	12	14.27	13	14	8.94	8	15	13	K01179 endoglucanase [EC:3.2.1.4] | (RefSeq) endoglucanase 8-like (A)	hypothetical protein PRUPE_7G019600 [Prunus persica]	--	SubName: Full=Uncharacterized protein {ECO:0000313|EMBL:EMJ08164.1};	FOG: Reverse transcriptase	--	Domain of unknown function (DUF4283)
Cluster-28791.0	0.14	0	0.23	1.23	0.97	0.43	0.43	0	0	0	0.24	0.2	3	0	5	26	19	8	9	0	0	0	5	4	K06943 nucleolar GTP-binding protein | (RefSeq) uncharacterized protein LOC108835530 (A)	PREDICTED: uncharacterized protein LOC103828902 [Brassica rapa]	RecName: Full=Putative ribonuclease H protein At1g65750; EC=3.1.26.4;	SubName: Full=Putative non-LTR retroelement reverse transcriptase {ECO:0000313|EMBL:AAD29058.1};	FOG: Reverse transcriptase	GO:0046872,metal ion binding; GO:0003676,nucleic acid binding; GO:0004523,RNA-DNA hybrid ribonuclease activity	Reverse transcriptase (RNA-dependent DNA polymerase)
Cluster-28795.1	0	0	0	0.9	0.37	2.1	0	0	0	0	0	0	0	0	0	16	6	33	0	0	0	0	0	0	--	--	--	--	--	--	--
Cluster-28797.0	1.12	0	0	9.76	0.89	6.98	0.41	0	0.32	1.73	2.4	0.41	3	0	0	24	2	15	1	0	0.68	4	6	1	--	--	--	--	--	--	--
Cluster-28799.0	0.53	0.51	0.62	0.73	0.6	1.22	6.35	1.95	2.89	1.27	1.17	1	19	16	22	25	19	37	216	57	89	41	40	33	K10534 nitrate reductase (NAD(P)H) [EC:1.7.1.1 1.7.1.2 1.7.1.3] | (RefSeq) nitrate reductase [NADH]-like (A)	PREDICTED: nitrate reductase [NADH]	RecName: Full=Nitrate reductase [NADH] 1; Short=NR1; EC=1.7.1.1;	RecName: Full=Nitrate reductase {ECO:0000256|PIRNR:PIRNR000233};	Sulfite oxidase, molybdopterin-binding component	GO:0005829,cytosol; GO:0020037,heme binding; GO:0030151,molybdenum ion binding; GO:0043546,molybdopterin cofactor binding; GO:0009703,nitrate reductase (NADH) activity; GO:0050464,nitrate reductase (NADPH) activity; GO:0042128,nitrate assimilation; GO:0006809,nitric oxide biosynthetic process	Oxidoreductase molybdopterin binding domain
Cluster-28823.0	0	1.25	1.1	0	0	0	0.39	0	0	5.65	4.86	6.12	0	3	3	0	0	0	1	0	0	14	13	16	--	--	--	--	--	--	--
Cluster-28830.0	0	0	0	0	0	0	6.7	6.59	1.55	4.79	3.74	6.97	0	0	0	0	0	0	53	45	11	36	30	54	--	--	--	--	--	--	--
Cluster-28836.0	0.1	1.98	1.75	1.17	0	0.48	0	0	0	0	0	0.22	1	17	17	11	0	4	0	0	0	0	0	2	K00815 tyrosine aminotransferase [EC:2.6.1.5] | (RefSeq) probable aminotransferase TAT2 (A)	uncharacterized protein LOC110767533 [Prunus avium]	--	SubName: Full=Reverse transcriptase {ECO:0000313|EMBL:OMO85295.1};	FOG: Reverse transcriptase	GO:0003676,nucleic acid binding; GO:0003964,RNA-directed DNA polymerase activity; GO:0004523,RNA-DNA hybrid ribonuclease activity	--
Cluster-28890.0	5.53	4.33	3.03	0	0.15	0.92	0.55	1.27	0.15	0	0	0	43	29	23	0	1	6	4	8	1	0	0	0	--	--	--	--	--	--	--
Cluster-28918.0	4.6	11.32	11.37	9.22	2.18	0.54	0.24	2.35	0.93	2.14	2.95	1.34	41	87	99	78	17	4	2	17	7	17	25	11	--	--	--	--	--	--	--
Cluster-28930.0	1.16	2.14	3.03	1.56	1.88	1.76	3.57	4.66	4.34	3.08	2.38	2.56	28	45	72	36	40	36	82	92	90	67	55	57	--	ultrapetala [Crocus sativus]	RecName: Full=Protein ULTRAPETALA 1;	SubName: Full=Ultrapetala {ECO:0000313|EMBL:AJT58584.1};	--	GO:0005737,cytoplasm; GO:0005634,nucleus; GO:0003677,DNA binding; GO:0007275,multicellular organism development; GO:0009910,negative regulation of flower development; GO:0006355,regulation of transcription, DNA-templated; GO:0006351,transcription, DNA-templated	SAND domain
Cluster-28936.0	0.55	1.49	1.47	0.91	0.9	1.43	2.33	3.13	3.43	3.98	2.87	2.41	21	49	55	33	30	46	84	97	112	136	104	84	K09264 MADS-box transcription factor, plant | (RefSeq) agamous-like MADS-box protein AGL21 (A)	PREDICTED: uncharacterized protein LOC103713424 isoform X1 [Phoenix dactylifera]	--	SubName: Full=uncharacterized protein LOC103713424 isoform X1 {ECO:0000313|RefSeq:XP_008798572.1};	DNA polymerase sigma	--	Cid1 family poly A polymerase
Cluster-28940.0	0.23	0.91	0.58	0	0.13	0	1.56	1.81	3.07	0.88	1.77	1.59	2	7	5	0	1	0	13	13	23	7	15	13	--	--	--	--	--	--	--
Cluster-2898.0	0.17	3.3	9.41	0	0	0	4.81	2.89	3.6	0.37	0	0	1	17	55	0	0	0	27	14	18	2	0	0	--	--	--	--	--	--	--
Cluster-28982.0	1.08	4.43	7.64	2.03	0.69	0.46	7.14	5.02	3.88	4.22	4.25	3.8	25	89	174	45	14	9	157	95	77	88	94	81	K11253 histone H3 | (RefSeq) histone H3.2 (A)	PREDICTED: BTB/POZ domain-containing protein At4g30940 [Elaeis guineensis]	RecName: Full=BTB/POZ domain-containing protein At2g24240;	SubName: Full=BTB/POZ domain-containing protein At2g24240-like {ECO:0000313|RefSeq:XP_008799647.1};	SETA binding protein SB1 and related proteins, contain BTB/POZ domain	GO:0051260,protein homooligomerization; GO:0016567,protein ubiquitination	BTB/POZ domain
Cluster-28986.0	0.46	0.07	0	0.51	1.05	0.47	0.1	0.04	0.04	0.44	0.35	0	15	2	0	16	30	13	3	1	1	13	11	0	--	--	--	--	--	--	--
Cluster-28988.0	0.52	0.92	0.85	0.46	0.09	0.76	0.08	0.15	0.28	0.4	0.17	0.48	13	20	21	11	2	16	2	3	6	9	4	11	K12667 oligosaccharyltransferase complex subunit delta (ribophorin II) | (RefSeq) dolichyl-diphosphooligosaccharide--protein glycosyltransferase subunit 2 (A)	PREDICTED: uncharacterized protein LOC105966902 [Erythranthe guttata]	RecName: Full=Putative ribonuclease H protein At1g65750; EC=3.1.26.4;	SubName: Full=Uncharacterized protein {ECO:0000313|EMBL:EOY06959.1};	FOG: Reverse transcriptase	GO:0046872,metal ion binding; GO:0003676,nucleic acid binding; GO:0004523,RNA-DNA hybrid ribonuclease activity	Reverse transcriptase-like
Cluster-29000.0	0.06	0.91	0.06	0	0.28	0	1.02	0.37	2.91	0.61	0.25	0.53	1	13	1	0	4	0	16	5	41	9	4	8	K13422 transcription factor MYC2 | (RefSeq) uncharacterized protein LOC112027257 (A)	hypothetical protein CDL15_Pgr000625 [Punica granatum]	--	SubName: Full=Uncharacterized protein {ECO:0000313|EMBL:OWM67173.1};	FOG: Transposon-encoded proteins with TYA, reverse transcriptase, integrase domains in various combinations	GO:0003676,nucleic acid binding; GO:0008270,zinc ion binding	Retrotransposon gag protein
Cluster-29021.0	0.22	0.25	0.45	0.69	4.26	0.79	1.87	4.87	4.21	4.42	4.12	3.07	1	1	2	3	17	3	8	18	16	18	18	13	--	--	--	--	--	--	--
Cluster-29036.2	0	0	0.09	0.61	0.46	0.64	0	0.06	0	0.9	0.8	0.39	0	0	2	13	9	12	0	1	0	18	17	8	K23869 galactan beta-1,4-galactosyltransferase [EC:2.4.1.-] | (RefSeq) uncharacterized protein LOC114424101 (A)	uncharacterized protein LOC111384460 [Olea europaea var. sylvestris]	--	SubName: Full=Putative polyprotein {ECO:0000313|EMBL:AAT47077.1};	FOG: Transposon-encoded proteins with TYA, reverse transcriptase, integrase domains in various combinations	GO:0003676,nucleic acid binding; GO:0008270,zinc ion binding; GO:0015074,DNA integration	gag-polypeptide of LTR copia-type
Cluster-29073.0	0	2.57	1.43	0.66	1.32	1.32	2.04	4.57	3.45	4.2	4.41	3.95	0	46	29	13	24	23	40	77	61	78	87	75	--	PREDICTED: F-box/kelch-repeat protein At1g55270-like [Elaeis guineensis]	RecName: Full=F-box/kelch-repeat protein At1g55270;	SubName: Full=F-box/kelch-repeat protein At1g55270-like isoform X1 {ECO:0000313|RefSeq:XP_017697841.1}; SubName: Full=F-box/kelch-repeat protein At1g55270-like isoform X2 {ECO:0000313|RefSeq:XP_008784962.1};	FOG: Kelch repeat	GO:0031463,Cul3-RING ubiquitin ligase complex; GO:0016567,protein ubiquitination	Kelch motif
Cluster-29120.0	2.37	1.87	1.52	0	0	0	0.2	0.61	0.36	0.21	0.46	0.54	38	26	24	0	0	0	3	8	5	3	7	8	K03283 heat shock 70kDa protein 1/2/6/8 | (RefSeq) heat shock 70 kDa protein-like (A)	hypothetical protein PRUPE_6G118100 [Prunus persica]	RecName: Full=Putative ribonuclease H protein At1g65750; EC=3.1.26.4;	SubName: Full=Uncharacterized protein {ECO:0000313|EMBL:ONI01039.1};	FOG: Reverse transcriptase	GO:0046872,metal ion binding; GO:0003676,nucleic acid binding; GO:0004523,RNA-DNA hybrid ribonuclease activity	Reverse transcriptase-like
Cluster-29121.0	3.71	8.34	14.74	4.1	0.64	2.7	9.61	11.7	13.28	3.75	2.87	0	7	13	26	7	1	4	16	17	19	6	5	0	--	--	--	--	--	--	--
Cluster-29128.0	12.8	14.53	2.72	0	0	0	0	1.41	0.23	0	0	0	68	66	14	0	0	0	0	6	1	0	0	0	--	--	--	--	--	--	--
Cluster-29138.0	0.1	1.96	13.53	0	0	0	0	0	0	0	0	0	1	17	133	0	0	0	0	0	0	0	0	0	--	--	--	--	--	--	--
Cluster-29145.0	1.32	0.51	0.56	0	0	0	4.9	3.52	4.42	3.44	2.54	3.34	12	4	5	0	0	0	42	26	34	28	22	28	K09286 EREBP-like factor | (RefSeq) RAP2.6; related to AP2 6 (A)	PREDICTED: ethylene-responsive transcription factor ABR1-like isoform X2 [Musa acuminata subsp. malaccensis]	RecName: Full=Ethylene-responsive transcription factor ERF110;	SubName: Full=Uncharacterized protein {ECO:0000313|EnsemblPlants:GSMUA_Achr8P08000_001};	--	GO:0005634,nucleus; GO:0003677,DNA binding; GO:0003700,DNA-binding transcription factor activity; GO:0009873,ethylene-activated signaling pathway; GO:0045893,positive regulation of transcription, DNA-templated; GO:0048510,regulation of timing of transition from vegetative to reproductive phase; GO:0006351,transcription, DNA-templated	AP2 domain
Cluster-29150.0	8.38	4.6	5.22	3.7	7.39	8.81	7.83	8.39	8.33	1.4	1.91	0.86	74	35	45	31	57	65	65	60	62	11	16	7	--	--	--	--	--	--	--
Cluster-29153.0	0	0.82	0.87	0	1.95	0.42	1.17	1.55	0.65	0.28	0.05	0.44	0	14	17	0	34	7	22	25	11	5	1	8	--	--	--	--	--	--	--
Cluster-29155.0	0.61	2.71	2.9	2.07	1.55	0.59	0.79	0.76	1.9	0.83	0.52	0.94	5	19	23	16	11	4	6	5	13	6	4	7	--	--	--	--	--	--	--
Cluster-29159.0	0.12	0.31	0.3	1.12	0.94	0.58	0.33	0.27	0.17	1.03	0.71	0.9	5	11	12	44	34	20	13	9	6	38	28	34	--	--	--	--	--	--	--
Cluster-29178.0	0.72	0.84	2.07	0.92	0	0.52	2.16	0.36	2.24	0	0	0.31	5	5	14	6	0	3	14	2	13	0	0	2	--	--	--	--	--	--	--
Cluster-29184.0	11.44	3.24	6.06	2.6	0.56	0.99	0.7	5.08	3.14	0.74	0.35	0.18	70	17	36	15	3	5	4	25	16	4	2	1	--	--	--	--	--	--	--
Cluster-29196.0	14.99	5.65	9.24	0.45	0.16	0	0.92	0.88	0.51	2.89	4.06	4.35	105	34	63	3	1	0	6	5	3	18	27	28	--	--	--	--	--	--	--
Cluster-29227.0	0	0.45	1.08	2.73	0.66	0.34	0	0.47	0	2.68	1.92	2.4	0	4	11	27	6	3	0	4	0	25	19	23	--	--	--	--	--	--	--
Cluster-29253.0	0.17	0	0.13	0.4	0.34	0.25	0.09	0.16	0	0.61	0.66	1.06	4	0	3	9	7	5	2	3	0	13	15	23	K01179 endoglucanase [EC:3.2.1.4] | (RefSeq) endoglucanase 8-like (A)	hypothetical protein PRUPE_7G019600 [Prunus persica]	--	SubName: Full=Uncharacterized protein {ECO:0000313|EMBL:EMJ08164.1};	FOG: Reverse transcriptase	--	Domain of unknown function (DUF4283)
Cluster-29283.0	0.12	0.27	0	0	0	0	2.45	0.43	2.19	0.78	1.21	0.25	1	2	0	0	0	0	20	3	16	6	10	2	--	--	--	--	--	--	--
Cluster-2933.1	0	0.45	0.32	1.23	7.66	2.7	5.46	5.86	8.73	0.52	0.41	0.68	0	5	4	15	86	29	66	61	95	6	5	8	--	hypothetical protein HannXRQ_Chr04g0121711 [Helianthus annuus]	--	SubName: Full=Uncharacterized protein {ECO:0000313|EMBL:OTG29392.1};	--	--	Tenuivirus/Phlebovirus nucleocapsid protein
Cluster-29341.0	2.5	2.93	2.98	10.24	4.23	6.06	1.04	6.47	4.66	2.18	1.83	2.31	13	13	15	50	19	26	5	27	20	10	9	11	--	late embryogenesis abundant group 4 [Elaeis guineensis]	RecName: Full=18 kDa seed maturation protein;	SubName: Full=Late embryogenesis abundant group 4 {ECO:0000313|EMBL:AFG26320.1};	--	GO:0048030,disaccharide binding; GO:0070492,oligosaccharide binding; GO:0031210,phosphatidylcholine binding; GO:0009793,embryo development ending in seed dormancy	Late embryogenesis abundant (LEA) group 1
Cluster-29348.1	4.2	3.98	2.28	1.71	4.86	1.46	4.75	8.24	7.77	2.27	0	2.18	21	17	11	8	21	6	22	33	32	10	0	10	--	--	--	--	--	--	--
Cluster-29358.0	1.66	5.14	2.79	10.81	2.35	7.41	1.83	1.27	0.42	0.38	1.78	1.46	5	13	8	30	6	18	5	3	1	1	5	4	--	--	--	--	--	--	--
Cluster-29370.0	3.45	7.54	5.32	12.64	0.33	3.63	10.62	5.7	9.81	0.49	0.15	0	24	45	36	83	2	21	69	32	57	3	1	0	--	--	--	--	--	--	--
Cluster-29387.0	1.6	0.48	1.37	0.07	0.24	0.78	0.55	0.59	1.41	0.23	0.44	0.19	46	12	39	2	6	19	15	14	35	6	12	5	--	PREDICTED: vegetative cell wall protein gp1 [Phoenix dactylifera]	--	SubName: Full=vegetative cell wall protein gp1 {ECO:0000313|RefSeq:XP_008777730.1};	--	--	--
Cluster-29391.0	0.81	0.4	0.59	0.12	3.95	0.69	12.62	10.8	8.2	3.48	5.08	5.01	7	3	5	1	30	5	103	76	60	27	42	40	--	--	--	--	--	--	--
Cluster-29417.0	0	0.11	0.65	0.38	2.19	2.07	0.48	0.22	0.65	0	0	0	0	1	7	4	21	19	5	2	6	0	0	0	--	--	--	--	--	--	--
Cluster-29421.0	0	0	0	2.14	2.52	1.91	0.02	0.11	0	0	0	0	0	0	0	94	102	74	1	4	0	0	0	0	K01867 tryptophanyl-tRNA synthetase [EC:6.1.1.2] | (RefSeq) tryptophan--tRNA ligase, cytoplasmic-like (A)	PREDICTED: uncharacterized protein LOC105966353 [Erythranthe guttata]	RecName: Full=Putative ribonuclease H protein At1g65750; EC=3.1.26.4;	SubName: Full=Uncharacterized protein {ECO:0000313|EMBL:EOY06956.1};	FOG: Reverse transcriptase	GO:0046872,metal ion binding; GO:0003676,nucleic acid binding; GO:0004523,RNA-DNA hybrid ribonuclease activity	Reverse transcriptase-like
Cluster-29433.0	5.83	3.85	4.76	1.65	1.1	1.23	0.38	0.74	0.21	0.95	1.72	1.39	96	55	77	26	16	17	6	10	3	14	27	21	--	--	--	--	--	--	--
Cluster-29463.0	3.06	4.31	1.06	0.44	0	0	0.66	0.76	1.74	0.46	0.43	0.89	15	18	5	2	0	0	3	3	7	2	2	4	--	--	--	--	--	--	--
Cluster-29483.0	1.04	0.96	2.47	0	0	0	0	0.43	0	0	0	0	15	12	35	0	0	0	0	5	0	0	0	0	--	--	--	--	--	--	--
Cluster-2950.0	2.92	1.1	1.49	0	0.17	0.17	0.23	0.09	0.26	0.73	0.99	0.79	40	13	20	0	2	2	3	1	3	9	13	10	--	--	--	--	--	--	--
Cluster-29516.0	1.69	0.44	0	0	0.11	0.56	2.19	2.31	2.77	3.99	2.37	3.17	18	4	0	0	1	5	22	20	25	38	24	31	K14493 gibberellin receptor GID1 [EC:3.-.-.-] | (RefSeq) gibberellin receptor GID1C-like (A)	uncharacterized protein LOC110028255 [Phalaenopsis equestris]	RecName: Full=Probable carboxylesterase 18; AltName: Full=AtCXE18; EC=3.1.1.1;	SubName: Full=Uncharacterized protein {ECO:0000313|EMBL:CCB51344.1};	Arylacetamide deacetylase	GO:0052689,carboxylic ester hydrolase activity; GO:0009056,catabolic process; GO:0009860,pollen tube growth	alpha/beta hydrolase fold
Cluster-2952.0	0	0	0	0	0	0	6.56	4.75	3.86	11.31	10.03	11.82	0	0	0	0	0	0	85	53	45	139	131	149	--	--	--	--	--	--	--
Cluster-2953.0	0	0	0	0	0	0	0	0	0.75	3.87	2.31	2.38	0	0	0	0	0	0	0	0	4	22	14	14	--	--	--	--	--	--	--
Cluster-2954.0	2.53	5.31	2.26	0.72	4.47	0.81	3.08	5.66	4.67	0.57	0.53	1.65	15	27	13	4	23	4	17	27	23	3	3	9	--	--	--	--	--	--	--
Cluster-29550.0	0	0	0	0	0	0	2.53	9.7	9.66	0	0	0	0	0	0	0	0	0	6	20	20	0	0	0	--	--	--	--	--	--	--
Cluster-29624.1	0	2.28	2.59	0	0	0	0	0	0	0	0	0.46	0	14	18	0	0	0	0	0	0	0	0	3	--	--	--	--	--	--	--
Cluster-29636.0	0	0	0	0	0	0	9.3	2.65	4.02	5.49	4.02	4.98	0	0	0	0	0	0	57	14	22	32	25	30	--	--	--	--	--	--	--
Cluster-29647.0	1.58	1.43	1.99	8.39	8.7	11.23	5.47	5.02	5.29	13.66	11.49	12.99	9	7	11	45	43	53	29	23	25	69	62	68	K14790 nucleolar protein 9 | (RefSeq) pumilio homolog 23 (A)	PREDICTED: pumilio homolog 23 isoform X2 [Elaeis guineensis]	RecName: Full=Pumilio homolog 23; Short=APUM-23; Short=AtPUM23;	SubName: Full=Uncharacterized protein {ECO:0000313|EnsemblPlants:GSMUA_Achr6P10830_001};	Predicted RNA-binding protein, contains Pumilio domains	GO:0005730,nucleolus; GO:0003723,RNA binding; GO:0010252,auxin homeostasis; GO:0006417,regulation of translation; GO:0009749,response to glucose; GO:0009744,response to sucrose	Pumilio-family RNA binding repeat
Cluster-29678.0	0	0	0	0	0	0	0	0	0	9.41	14.25	8.63	0	0	0	0	0	0	0	0	0	27	44	26	--	--	--	--	--	--	--
Cluster-29686.0	2	2.31	1.12	0.21	0.11	0.36	0.74	0.49	0.12	0.11	0.52	0.43	20	20	11	2	1	3	7	4	1	1	5	4	--	--	--	--	--	--	--
Cluster-29687.0	2.71	5.9	8.56	1.15	13.12	4.14	2.91	2.02	3.48	2.45	3.05	2.75	15	28	46	6	63	19	15	9	16	12	16	14	--	--	--	--	--	--	--
Cluster-29690.0	0.84	0	0.96	0.1	0	0.22	0.3	0	0	5.02	4.42	5.5	9	0	10	1	0	2	3	0	0	48	45	54	--	--	--	--	--	--	--
Cluster-297.0	0.31	0	0	1.98	2.15	1.75	1.11	0	0.37	0.59	0.55	1.14	3	0	0	18	18	14	10	0	3	5	5	10	--	--	--	--	--	--	--
Cluster-29708.0	3.23	0.67	1.18	0	0	0	6.15	3.56	3.68	2.37	2.41	1.87	17	3	6	0	0	0	30	15	16	11	12	9	--	--	--	--	--	--	--
Cluster-29715.0	0	0	0	0	0	0	0.35	0.4	0.08	1.9	2	2.22	0	0	0	0	0	0	5	5	1	26	29	31	--	--	--	--	--	--	--
Cluster-29719.0	1.25	0	7.04	5.84	0	3.41	1.52	1.73	0	17.24	27.87	26.2	1	0	5	4	0	2	1	1	0	11	20	19	--	--	--	--	--	--	--
Cluster-29733.0	2.89	3.08	0.35	0.49	0.79	0.55	0	0	0	0	0	0	25	23	3	4	6	4	0	0	0	0	0	0	--	--	--	--	--	--	--
Cluster-29761.0	1.06	1.88	1.91	0.26	0.56	0.29	0.95	0.8	0.77	1.82	1.37	0.89	13	20	23	3	6	3	11	8	8	20	16	10	--	--	--	--	--	--	--
Cluster-29783.0	4.32	4.85	3.3	4.75	11.8	3.28	20.94	8.35	9.8	3.43	2.2	1.74	27	26	20	28	64	17	122	42	51	19	13	10	--	--	--	--	--	--	--
Cluster-29795.0	0	0	0	0	0	0	15.36	8.77	7.24	0	0.23	0	0	0	0	0	0	0	130	64	55	0	2	0	--	--	--	--	--	--	--
Cluster-29825.0	0.1	0.19	0.41	0.67	0.04	0.83	1.41	1.97	1.29	1.67	1.05	0.91	3	5	12	19	1	21	40	48	33	45	30	25	K01179 endoglucanase [EC:3.2.1.4] | (RefSeq) endoglucanase 8-like (A)	uncharacterized protein LOC109841719 [Asparagus officinalis]	--	SubName: Full=DUF4283 domain-containing protein {ECO:0000313|EMBL:GAV83566.1};	FOG: Reverse transcriptase	--	Domain of unknown function (DUF4283)
Cluster-29836.0	2.93	3.6	0.38	0.54	1.02	0.84	0.05	0.35	0.11	1.16	1.34	1.13	62	66	8	11	19	15	1	6	2	22	27	22	K14963 COMPASS component SWD3 | (RefSeq) protein JINGUBANG-like (A)	PREDICTED: uncharacterized protein LOC103981130 [Musa acuminata subsp. malaccensis]	RecName: Full=Protein JINGUBANG {ECO:0000303|PubMed:27468890};	SubName: Full=uncharacterized protein LOC104601983 {ECO:0000313|RefSeq:XP_010263813.1};	FOG: WD40 repeat	GO:0005737,cytoplasm; GO:0005634,nucleus; GO:0009846,pollen germination	WD domain, G-beta repeat
Cluster-29841.0	0	6.69	2.72	0	0	0	0	0	0	0	0	0	0	39	18	0	0	0	0	0	0	0	0	0	--	--	--	--	--	--	--
Cluster-29855.0	0.22	0.17	0.12	0.46	0.39	0.41	0.16	0	0.17	0.71	0.49	0.64	9	6	5	18	14	14	6	0	6	26	19	24	K12874 intron-binding protein aquarius | (RefSeq) LOW QUALITY PROTEIN: intron-binding protein aquarius-like (A)	hypothetical protein F511_11258 [Dorcoceras hygrometricum]	--	SubName: Full=Uncharacterized protein {ECO:0000313|EMBL:EOY02236.1};	FOG: Reverse transcriptase	GO:0003676,nucleic acid binding; GO:0004523,RNA-DNA hybrid ribonuclease activity	Reverse transcriptase (RNA-dependent DNA polymerase)
Cluster-29889.2	0.61	1.66	1.46	3.45	0.23	0.49	13.98	8.59	9.34	5.04	8.57	8.16	3	7	7	16	1	2	64	34	38	22	40	37	K03320 ammonium transporter, Amt family | (RefSeq) ammonium transporter 3 member 1-like (A)	Ammonium transporter 3 member 1 [Ananas comosus]	RecName: Full=Ammonium transporter 3 member 1; Short=OsAMT3;1;	RecName: Full=Ammonium transporter {ECO:0000256|RuleBase:RU362002};	Ammonia permease	GO:0016021,integral component of membrane; GO:0008519,ammonium transmembrane transporter activity	Ammonium Transporter Family
Cluster-2989.0	0	0	0	0	0	0	3.78	4.59	4.24	0	0	0	0	0	0	0	0	0	20	21	20	0	0	0	--	--	--	--	--	--	--
Cluster-29932.0	0	0.09	0.47	0.72	2.69	1.18	0.08	0.47	0.09	0.34	0.88	0.17	0	1	6	9	31	13	1	5	1	4	11	2	--	--	--	--	--	--	--
Cluster-29938.0	13.57	8.97	7.92	5.69	4.33	7.34	3.65	8.67	6.89	3.43	6.41	2.33	76	43	43	30	21	34	19	39	32	17	34	12	--	--	--	--	--	--	--
Cluster-29943.0	0.32	0.85	0.7	0.55	0.6	0.75	0.56	0.78	1.54	1.41	2.38	2.52	6	14	13	10	10	12	10	12	25	24	43	44	K02945 small subunit ribosomal protein S1 | (RefSeq) 30S ribosomal protein S1, chloroplastic (A)	PREDICTED: 30S ribosomal protein S1, chloroplastic [Phoenix dactylifera]	RecName: Full=30S ribosomal protein S1, chloroplastic {ECO:0000303|PubMed:10874039}; AltName: Full=CS1; AltName: Full=Chloroplastic small ribosomal subunit protein bS1c {ECO:0000303|PubMed:28007896}; Flags: Precursor;	SubName: Full=30S ribosomal protein S1, chloroplastic {ECO:0000313|RefSeq:XP_008800989.1, ECO:0000313|RefSeq:XP_008800990.1};	--	GO:0009507,chloroplast; GO:0005840,ribosome; GO:0003723,RNA binding	S1 RNA binding domain
Cluster-29946.0	2.21	3.2	1.97	0.87	3.15	0.99	1.37	0.57	1.3	1.44	0.48	0.7	24	30	21	9	30	9	14	5	12	14	5	7	K15382 solute carrier family 50 (sugar transporter) | (RefSeq) bidirectional sugar transporter SWEET4-like (A)	bidirectional sugar transporter SWEET4-like [Asparagus officinalis]	RecName: Full=Bidirectional sugar transporter SWEET4; Short=OsSWEET4;	RecName: Full=Bidirectional sugar transporter SWEET {ECO:0000256|RuleBase:RU910715};	Multitransmembrane protein	GO:0016021,integral component of membrane; GO:0005887,integral component of plasma membrane; GO:0051119,sugar transmembrane transporter activity; GO:0008643,carbohydrate transport	Sugar efflux transporter for intercellular exchange
Cluster-29981.0	1.31	0.41	0	1.43	3.51	0.92	1.38	0.36	1.6	0	0	0	22	6	0	23	52	13	22	5	23	0	0	0	--	--	--	--	--	--	--
Cluster-29997.0	0	0	0	0	0.54	4.12	2.5	2.31	5.97	2.45	2.79	4.91	0	0	0	0	3	22	15	12	32	14	17	29	--	--	--	--	--	--	--
Cluster-30017.2	1.59	3.56	7.21	0.24	0	0.68	1.93	1.68	1.08	0.64	0	0.74	14	27	62	2	0	5	16	12	8	5	0	6	K15718 linoleate 9S-lipoxygenase [EC:1.13.11.58] | (RefSeq) probable linoleate 9S-lipoxygenase 5 (A)	PREDICTED: LOW QUALITY PROTEIN: uncharacterized protein LOC103328546 [Prunus mume]	--	SubName: Full=Rve domain-containing protein {ECO:0000313|EMBL:GAV63334.1};	FOG: Transposon-encoded proteins with TYA, reverse transcriptase, integrase domains in various combinations	GO:0003676,nucleic acid binding; GO:0015074,DNA integration	Integrase core domain
Cluster-30021.0	0	0.86	2.28	0.43	0.77	0.4	1.72	1.99	0.79	0.15	0.07	0.07	0	11	33	6	10	5	24	24	10	2	1	1	--	--	--	--	--	--	--
Cluster-30039.0	3.45	6.42	6.72	3.46	5.88	5.42	14.46	10.9	8.87	3.45	6.45	3.54	17	27	32	16	25	22	66	43	36	15	30	16	--	--	--	--	--	--	--
Cluster-30040.0	1.3	3.78	7.21	0	0	0	1.53	2.9	1.09	5.7	5.35	4.39	10	25	54	0	0	0	11	18	7	39	39	31	--	--	--	--	--	--	--
Cluster-30042.0	0	0	0	6.98	0.53	6.25	0	0	0	0	0	0	0	0	0	100	7	79	0	0	0	0	0	0	--	--	--	--	--	--	--
Cluster-30052.0	0	0	0	0.96	0.17	0.18	0.05	0.12	0.24	1.35	1.75	1.54	0	0	0	18	3	3	1	2	4	24	33	28	K18195 rhamnogalacturonan endolyase [EC:4.2.2.23] | (RefSeq) probable rhamnogalacturonate lyase B (A)	uncharacterized protein LOC109828511 [Asparagus officinalis]	--	SubName: Full=uncharacterized protein LOC103699074 {ECO:0000313|RefSeq:XP_008779341.1};	FOG: Reverse transcriptase	--	Domain of unknown function (DUF4283)
Cluster-30082.0	4.59	3.2	1.75	1.52	1.5	1.57	0.98	1.14	0.16	1.47	1.52	0.71	35	21	13	11	10	10	7	7	1	10	11	5	--	--	--	--	--	--	--
Cluster-30109.0	15.38	8.91	3.5	0	0.65	5.83	0.61	2.11	2.42	0.32	1.78	0.61	55	27	12	0	2	17	2	6	7	1	6	2	--	--	--	--	--	--	--
Cluster-30112.1	0.61	1.15	1.14	0.17	0	0.65	0.47	0.51	1.57	0.21	0.2	0.84	19	31	35	5	0	17	14	13	42	6	6	24	--	--	--	--	--	--	--
Cluster-30138.0	0	0	0.09	1.37	1.59	1	0.2	0.34	0.11	0.42	0.39	0.3	0	0	1	14	15	9	2	3	1	4	4	3	K01179 endoglucanase [EC:3.2.1.4] | (RefSeq) endoglucanase 8-like (A)	uncharacterized protein LOC110747385, partial [Prunus avium]	--	SubName: Full=Uncharacterized protein {ECO:0000313|EMBL:ONI21244.1};	FOG: Reverse transcriptase	GO:0003676,nucleic acid binding; GO:0008270,zinc ion binding	Domain of unknown function (DUF4283)
Cluster-30145.0	0.86	3.78	2.45	0	0	0	1.86	4.3	3.66	2.44	0.46	0	4	15	11	0	0	0	8	16	14	10	2	0	--	--	--	--	--	--	--
Cluster-30180.2	0.88	0.51	3.39	0.93	0.51	7.4	1.53	10.77	3.54	0.99	0.58	0.96	8	4	30	8	4	56	13	79	27	8	5	8	--	--	--	--	--	--	--
Cluster-30180.3	0	0	0.17	0	0	1.58	4.76	0.41	6.91	2.78	1.91	2.33	0	0	1	0	0	8	27	2	35	15	11	13	--	--	--	--	--	--	--
Cluster-30212.0	1.07	2.85	4.7	0	0	0	0.45	0.66	1.27	0	0	0	10	23	43	0	0	0	4	5	10	0	0	0	--	--	--	--	--	--	--
Cluster-3024.1	2.76	1.81	4.62	0.55	0.2	0.42	1.67	2.14	2.7	2.72	3.46	3.38	16	9	26	3	1	2	9	10	13	14	19	18	--	--	--	--	--	--	--
Cluster-3026.0	0.13	0.59	0	0	0.43	0	1.07	1.71	0.75	1.41	2.52	3.15	1	4	0	0	3	0	8	11	5	10	19	23	--	--	--	--	--	--	--
Cluster-30268.0	3.98	6.74	6.41	0	0	1.61	1.44	1.38	1.89	1.25	1.87	0.48	18	26	28	0	0	6	6	5	7	5	8	2	--	--	--	--	--	--	--
Cluster-30302.0	0.34	0.4	1.06	0	0.2	0	5.16	1.07	1.45	3.87	5.07	5.61	2	2	6	0	1	0	28	5	7	20	28	30	--	--	--	--	--	--	--
Cluster-30305.0	0.59	0.52	1.54	3.09	1.66	1	1.24	0.93	1.18	0.53	0.68	0.73	21	16	54	105	52	30	42	27	36	17	23	24	K05391 cyclic nucleotide gated channel, plant | (RefSeq) putative cyclic nucleotide-gated ion channel 15 (A)	PREDICTED: uncharacterized protein LOC105961796, partial [Erythranthe guttata]	--	SubName: Full=DUF4283 domain-containing protein {ECO:0000313|EMBL:GAV79253.1};	FOG: Reverse transcriptase	--	Domain of unknown function (DUF4283)
Cluster-30312.1	3.03	3.82	4.28	2.06	5.19	2.34	3.21	5.27	7.99	2.09	2.25	3.39	34	37	47	22	51	22	34	48	76	21	24	35	--	--	--	--	--	--	--
Cluster-30316.0	0	0	2.35	0.98	0.58	0	1.62	2.2	0.5	0	0.36	0	0	0	27	11	6	0	18	21	5	0	4	0	--	--	--	--	--	--	--
Cluster-30328.0	1.19	1	2.1	0.57	0	1.81	0.46	4	1.92	0.36	0.11	0.12	11	8	19	5	0	14	4	30	15	3	1	1	--	--	--	--	--	--	--
Cluster-30340.0	0.03	0.19	0.54	0.91	0.87	0.71	0.91	1.22	1.05	0.89	1.57	1.23	1	5	16	26	23	18	26	30	27	24	45	34	K23541 Ca2+/H+ antiporter, TMEM165/GDT1 family | (RefSeq) pentatricopeptide repeat-containing protein At3g24000, mitochondrial-like (A)	PREDICTED: putative pentatricopeptide repeat-containing protein At3g01580 [Elaeis guineensis]	RecName: Full=Pentatricopeptide repeat-containing protein At1g11290, chloroplastic {ECO:0000305}; AltName: Full=Protein CHLORORESPIRATORY REDUCTION 22 {ECO:0000303|PubMed:19182104}; Flags: Precursor;	SubName: Full=pentatricopeptide repeat-containing protein At2g20540-like {ECO:0000313|RefSeq:XP_017701047.1};	FOG: PPR repeat	GO:0009507,chloroplast; GO:0004519,endonuclease activity; GO:0003723,RNA binding; GO:0008270,zinc ion binding; GO:0016556,mRNA modification; GO:0006397,mRNA processing	PPR repeat
Cluster-30399.0	1.5	2.32	2.05	1.58	0.92	3.11	1.38	4.07	2.61	0.67	1.16	0.44	15	20	20	15	8	26	13	33	22	6	11	4	--	PREDICTED: flocculation protein FLO11-like [Elaeis guineensis]	--	SubName: Full=Uncharacterized protein {ECO:0000313|EMBL:GAY34903.1};	--	--	--
Cluster-3040.0	3.84	1.14	0.34	0.46	0	0.52	10.97	6.36	7.28	14.49	16.37	17.65	35	9	3	4	0	4	94	47	56	118	142	148	--	--	--	--	--	--	--
Cluster-30400.0	1.6	0.68	0.34	0.44	0.29	0.6	1.88	1.97	1.89	1.13	0.18	1.47	19	7	4	5	3	6	21	19	19	12	2	16	K01051 pectinesterase [EC:3.1.1.11] | (RefSeq) pectinesterase-like (A)	PREDICTED: 21 kDa protein-like [Musa acuminata subsp. malaccensis]	RecName: Full=Pectinesterase inhibitor 7 {ECO:0000305}; AltName: Full=Pectin methylesterase inhibitor 7 {ECO:0000303|PubMed:26183897}; Short=AtPMEI7 {ECO:0000303|PubMed:26183897}; Flags: Precursor;	SubName: Full=Uncharacterized protein {ECO:0000313|EnsemblPlants:GSMUA_Achr5P19900_001};	--	GO:0048046,apoplast; GO:0004857,enzyme inhibitor activity; GO:0009641,shade avoidance	Plant invertase/pectin methylesterase inhibitor
Cluster-30416.0	0	0	0.41	0.53	0.34	0.71	1.17	0.98	2.71	4.13	6.92	4.23	0	0	4	5	3	6	11	8	23	37	66	39	K09422 transcription factor MYB, plant | (RefSeq) myb-related protein P-like (A)	PREDICTED: myb-related protein P-like [Elaeis guineensis]	RecName: Full=Transcription factor MYB12 {ECO:0000303|PubMed:9839469}; AltName: Full=Myb-related protein 12 {ECO:0000303|PubMed:9839469}; Short=AtMYB12 {ECO:0000303|PubMed:9839469}; AltName: Full=Protein PRODUCTION OF FLAVONOL GLYCOSIDES 1 {ECO:0000303|PubMed:17419845};	SubName: Full=myb-related protein P-like {ECO:0000313|RefSeq:XP_008786362.1};	Transcription factor, Myb superfamily	GO:0005634,nucleus; GO:0003700,DNA-binding transcription factor activity; GO:0000981,DNA-binding transcription factor activity, RNA polymerase II-specific; GO:0043565,sequence-specific DNA binding; GO:0001135,RNA polymerase II transcription regulator recruiting activity; GO:0044212,transcription regulatory region DNA binding; GO:0030154,cell differentiation; GO:0009813,flavonoid biosynthetic proc…	Myb-like DNA-binding domain
Cluster-30417.0	2.8	1.47	3.23	3.22	1.33	1.96	2.07	1.18	1.21	1.5	1.12	1.09	81	37	92	89	34	48	57	28	30	39	31	29	--	--	--	--	--	--	--
Cluster-30436.0	3.04	3.01	0.89	0	0.3	3.31	0.28	0.32	0.2	5.91	5.64	7.07	35	30	10	0	3	32	3	3	2	61	62	75	--	--	--	--	--	--	--
Cluster-30447.0	0	4.1	2.25	0	0	0	3.63	1.5	2.32	1.37	1.41	1.46	0	29	18	0	0	0	28	10	16	10	11	11	--	--	--	--	--	--	--
Cluster-30449.0	2.56	4.01	1.31	0.4	0.44	0.31	0.27	1.26	0.3	0	0	0.14	20	27	10	3	3	2	2	8	2	0	0	1	--	--	--	--	--	--	--
Cluster-30454.0	1.12	0.59	0.21	6.01	4.54	4.26	2.6	1.01	3.38	6.05	6.86	5.88	11	5	2	56	39	35	24	8	28	53	64	53	K09527 DnaJ homolog subfamily C member 7 | (RefSeq) uncharacterized protein LOC112033751 (A)	Tetratricopeptide TPR-1 [Macleaya cordata]	--	SubName: Full=Tetratricopeptide TPR-1 {ECO:0000313|EMBL:OVA12942.1};	--	--	--
Cluster-30455.1	0.96	5.18	4.77	1.02	0.22	3.49	1.66	3.12	1.16	1.31	1.42	0.42	5	23	24	5	1	15	8	13	5	6	7	2	--	PREDICTED: acyl transferase 5-like [Elaeis guineensis]	RecName: Full=Acyl transferase 4 {ECO:0000305}; Short=OsAT4 {ECO:0000303|PubMed:23391577}; EC=2.3.1.- {ECO:0000305}; AltName: Full=p-coumaroyl-CoA monolignol transferase {ECO:0000305}; Short=OsPMT {ECO:0000303|PubMed:22267741};	SubName: Full=methanol O-anthraniloyltransferase-like {ECO:0000313|RefSeq:XP_008809020.1};	--	GO:0016410,N-acyltransferase activity; GO:0009809,lignin biosynthetic process	Transferase family
Cluster-30464.0	0	0.35	0.25	0	0	0.22	0	0.52	0.21	1.96	2.41	1.98	0	5	4	0	0	3	0	7	3	29	38	30	--	--	--	--	--	--	--
Cluster-30483.0	0.31	0.31	0.27	0.14	0.45	1.15	0.61	1.14	1.14	1.67	1.02	1.39	7	6	6	3	9	22	13	21	22	34	22	29	K14172 light-harvesting complex II chlorophyll a/b binding protein 7 | (RefSeq) chlorophyll a-b binding protein of LHCII type 1 (A)	PREDICTED: chlorophyll a-b binding protein of LHCII type 1 isoform X2 [Phoenix dactylifera]	RecName: Full=Chlorophyll a-b binding protein 7, chloroplastic; AltName: Full=Light-harvesting chlorophyll B-binding protein 7; Short=AtLHCB7 {ECO:0000303|PubMed:24119415}; Short=Lhcb7 {ECO:0000305}; Flags: Precursor;	RecName: Full=Chlorophyll a-b binding protein, chloroplastic {ECO:0000256|RuleBase:RU363080};	--	GO:0009941,chloroplast envelope; GO:0009535,chloroplast thylakoid membrane; GO:0016021,integral component of membrane; GO:0009522,photosystem I; GO:0009523,photosystem II; GO:0010287,plastoglobule; GO:0016168,chlorophyll binding; GO:0031409,pigment binding; GO:0009768,photosynthesis, light harvesting in photosystem I; GO:0018298,protein-chromophore linkage; GO:0009637,response to blue light; GO:0…	Chlorophyll A-B binding protein
Cluster-30489.0	0.94	2.92	7	2.28	0.82	0.86	3.75	3.37	3.06	5.16	4.85	5.66	13	35	95	30	10	10	49	38	36	64	64	72	--	PREDICTED: uncharacterized protein LOC103718764 [Phoenix dactylifera]	--	SubName: Full=uncharacterized protein LOC103718764 {ECO:0000313|RefSeq:XP_008805943.1};	--	--	Protein of unknown function (DUF1218)
Cluster-30490.0	0.43	0	0.81	1.28	0.7	1.16	2.52	1.12	2.79	0.82	1.02	0.8	7	0	13	20	10	16	39	15	39	12	16	12	--	--	--	--	--	--	--
Cluster-30514.0	0	0.83	2.46	0.66	1.22	0.53	1.32	1.43	2.31	0.2	0.28	0.48	0	8	27	7	12	5	14	13	22	2	3	5	--	--	--	--	--	--	--
Cluster-30516.0	0	0	0	2.6	0.78	3.25	0.27	0.31	0.1	1.05	1.07	0.93	0	0	0	29	8	32	3	3	1	11	12	10	--	--	--	--	--	--	--
Cluster-30584.0	0.45	1.59	0.47	2.65	1.83	0.82	1.46	7.62	1.93	6.91	7.4	5.9	2	6	2	11	7	3	6	27	7	27	31	24	K10251 17beta-estradiol 17-dehydrogenase / very-long-chain 3-oxoacyl-CoA reductase [EC:1.1.1.62 1.1.1.330] | (RefSeq) very-long-chain 3-oxoacyl-CoA reductase 1 (A)	hypothetical protein AQUCO_01100364v1 [Aquilegia coerulea]	RecName: Full=Very-long-chain 3-oxoacyl-CoA reductase 1; EC=1.1.1.330; AltName: Full=Beta-ketoacyl reductase 1; Short=AtKCR1; AltName: Full=Protein GLOSSY 8; Short=gl8At;	SubName: Full=Uncharacterized protein {ECO:0000313|EMBL:PIA51471.1};	--	GO:0005783,endoplasmic reticulum; GO:0005789,endoplasmic reticulum membrane; GO:0016021,integral component of membrane; GO:0016020,membrane; GO:0102339,3-oxo-arachidoyl-CoA reductase activity; GO:0102340,3-oxo-behenoyl-CoA reductase activity; GO:0102342,3-oxo-cerotoyl-CoA reductase activity; GO:0102341,3-oxo-lignoceroyl-CoA reductase activity; GO:0018454,acetoacetyl-CoA reductase activity; GO:004…	short chain dehydrogenase
Cluster-30602.0	0	0.15	0.39	0	0	0	1.28	0.39	1.12	0	0	0	0	2	6	0	0	0	19	5	15	0	0	0	--	--	--	--	--	--	--
Cluster-30604.0	0.09	0.2	0	0.09	0.1	1.16	1.59	0.33	1.36	0.1	0.09	0.1	1	2	0	1	1	11	17	3	13	1	1	1	--	--	--	--	--	--	--
Cluster-30625.0	0.96	1.67	0.66	0.84	0	0.38	2.22	4.15	3.06	1.8	2.86	1.39	6	9	4	5	0	2	13	21	16	10	17	8	--	--	--	--	--	--	--
Cluster-30627.0	0	2.34	3.97	0	0	0	0.31	1.24	0.51	2.58	0.45	1.09	0	14	27	0	0	0	2	7	3	16	3	7	--	--	--	--	--	--	--
Cluster-30634.0	1.12	10.25	19.26	0	0	0	0	1.12	0	9.15	5.46	13.18	5	39	83	0	0	0	0	4	0	36	23	54	--	--	--	--	--	--	--
Cluster-30638.1	0.69	0.81	0.71	2.94	6.39	2.23	0.25	6.31	4.76	0	0.24	1	3	3	3	12	24	8	1	22	17	0	1	4	--	--	--	--	--	--	--
Cluster-30646.0	0.16	2.4	8.14	0.17	0	0.57	1.7	1.57	0.19	0	2.34	0.52	1	13	50	1	0	3	10	8	1	0	14	3	--	--	--	--	--	--	--
Cluster-30679.0	1.67	2.9	1.79	1.05	0.86	1.19	0.8	1.44	0.88	0.28	0.53	0.64	20	30	21	12	9	12	9	14	9	3	6	7	--	--	--	--	--	--	--
Cluster-30682.0	0.55	1.81	3	0.9	1.29	0.51	2.65	1.3	1.51	0.39	1.15	0.3	14	40	75	22	29	11	64	27	33	9	28	7	--	--	--	--	--	--	--
Cluster-3072.0	0	0	0	0	0	0	0.1	0	0.53	2.63	3.71	2.37	0	0	0	0	0	0	1	0	5	26	39	24	--	--	--	--	--	--	--
Cluster-30734.0	7.31	2.48	1.79	2.25	6.23	15.37	1.87	6	0.93	12.19	7.93	8.6	38	11	9	11	28	66	9	25	4	56	39	41	--	--	--	--	--	--	--
Cluster-30752.0	0	0	0	2.67	0.34	3.03	0	0	0	0.67	0.47	1.77	0	0	0	17	2	17	0	0	0	4	3	11	--	--	--	--	--	--	--
Cluster-30756.1	0	2.34	0	3.73	0.58	3.95	0.27	3.43	0.61	9.07	10.3	7.6	0	8	0	14	2	13	1	11	2	32	39	28	--	PREDICTED: glycerophosphodiester phosphodiesterase GDPD4 [Ipomoea nil]	RecName: Full=Glycerophosphodiester phosphodiesterase GDPD4 {ECO:0000305}; EC=3.1.4.46 {ECO:0000250|UniProtKB:Q9SGA2}; AltName: Full=Glycerophosphodiester phosphodiesterase 4 {ECO:0000303|PubMed:21323773}; Short=ATGDPD4 {ECO:0000303|PubMed:21323773};	SubName: Full=Uncharacterized protein {ECO:0000313|EMBL:PKU70827.1};	Glycerophosphoryl diester phosphodiesterase	GO:0016021,integral component of membrane; GO:0008889,glycerophosphodiester phosphodiesterase activity; GO:0006071,glycerol metabolic process; GO:0006629,lipid metabolic process	Glycerophosphoryl diester phosphodiesterase family
Cluster-30760.0	1.92	3.6	2.71	1.83	1.67	1.96	1.84	2.82	2.38	0.82	0.38	1.29	21	34	29	19	16	18	19	25	22	8	4	13	--	--	--	--	--	--	--
Cluster-30766.3	7.07	8.06	7.85	1.68	4.81	7.11	6.32	9.65	11.03	3.57	2.74	5.02	49	48	53	11	29	41	41	54	64	22	18	32	--	--	--	--	--	--	--
Cluster-30785.0	0.95	0.83	0.7	0.72	1.64	0.23	0.92	0.23	0.53	0.34	0.2	0.21	25	19	18	18	38	5	23	5	12	8	5	5	K06694 26S proteasome non-ATPase regulatory subunit 10 | (RefSeq) 26S proteasome non-ATPase regulatory subunit 10 (A)	PREDICTED: LOW QUALITY PROTEIN: ankyrin repeat domain-containing protein 65-like [Elaeis guineensis]	RecName: Full=Acyl-CoA-binding domain-containing protein 1; Short=Acyl-CoA binding protein 1;	SubName: Full=ankyrin-3-like {ECO:0000313|RefSeq:XP_017701654.1};	Ankyrin	GO:0005783,endoplasmic reticulum; GO:0005789,endoplasmic reticulum membrane; GO:0005576,extracellular region; GO:0016021,integral component of membrane; GO:0009505,plant-type cell wall; GO:0005886,plasma membrane; GO:0000062,fatty-acyl-CoA binding; GO:0032791,lead ion binding; GO:0008289,lipid binding; GO:0070300,phosphatidic acid binding; GO:0006629,lipid metabolic process; GO:0006869,lipid tran…	Ankyrin repeats (3 copies)
Cluster-30814.0	0	0	0	0	0	0	2.67	0.09	1.03	0	0	0	0	0	0	0	0	0	72	2	25	0	0	0	K12874 intron-binding protein aquarius | (RefSeq) LOW QUALITY PROTEIN: intron-binding protein aquarius-like (A)	reverse transcriptase [Corchorus capsularis]	RecName: Full=Putative ribonuclease H protein At1g65750; EC=3.1.26.4;	SubName: Full=Reverse transcriptase {ECO:0000313|EMBL:OMO64624.1};	FOG: Reverse transcriptase	GO:0046872,metal ion binding; GO:0003676,nucleic acid binding; GO:0004523,RNA-DNA hybrid ribonuclease activity	Reverse transcriptase (RNA-dependent DNA polymerase)
Cluster-30832.0	3.24	26.5	6.68	0	0	0	0	1.27	1.23	3.08	4.33	6.51	19	133	38	0	0	0	0	6	6	16	24	35	--	--	--	--	--	--	--
Cluster-30845.0	0.08	0.24	0.29	0.52	0.23	0.39	0.17	0.4	0.1	1.28	0.65	0.72	2	5	7	12	5	8	4	8	2	28	15	16	--	LOW QUALITY PROTEIN: crocetin glucosyltransferase, chloroplastic-like [Asparagus officinalis]	--	--	--	--	--
Cluster-30856.0	36.06	14.76	0.14	0	0	0	0.88	6.66	8.07	0	0	0	261.44	92	1	0	0	0	6	39.01	49	0	0	0	--	--	--	--	--	--	--
Cluster-30861.0	0.36	0.21	0.55	0.95	0.82	0.65	3.65	3.56	3.45	0.2	0	0	2	1	3	5	4	3	19	16	16	1	0	0	--	--	--	--	--	--	--
Cluster-30865.0	0.5	2.18	4.62	0	0.57	0	0	0	0	0	0	0	4	15	36	0	4	0	0	0	0	0	0	0	--	--	--	--	--	--	--
Cluster-30919.0	0.72	0.36	0.47	0.32	0.18	0.79	1.03	1.83	4.26	0.8	0.75	0.84	14	6	9	6	3	13	19	29	71	14	14	15	K21485 anthranilate O-methyltransferase [EC:2.1.1.277] | (RefSeq) anthranilate O-methyltransferase 1 (A)	SAM:benzoic acid/salicylic acid carboxyl methyltransferase [Lilium hybrid cultivar]	RecName: Full=Salicylate carboxymethyltransferase; EC=2.1.1.274; AltName: Full=S-adenosyl-L-methionine:salicylate acid carboxylmethyltransferase; Short=CbSAMT; AltName: Full=Salicylate O-methyltransferase;	SubName: Full=SAM:benzoic acid/salicylic acid carboxyl methyltransferase {ECO:0000313|EMBL:AIG92833.1};	--	GO:0046872,metal ion binding; GO:0008168,methyltransferase activity	SAM dependent carboxyl methyltransferase
Cluster-30934.1	7.98	17.69	11.22	9.1	11.26	10.89	16.44	15.04	17.87	6.6	10.59	5.41	21	39	28	22	25	23	39	31	37	15	26	13	--	--	--	--	--	--	--
Cluster-30934.3	2	0.26	0.34	0	0.51	0.13	5.43	1.09	2.24	0.12	0.47	0.36	18	2	3	0	4	1	46	8	17	1	4	3	--	--	--	--	--	--	--
Cluster-30935.0	3.32	4.2	2.48	3.85	11.29	1.5	13.37	4.55	3.25	28.89	13.52	18.32	3	3	2	3	8	1	10	3	2	21	11	15	--	--	--	--	--	--	--
Cluster-30949.0	0	0	0	4.06	6.93	2.47	0.88	6.96	2.29	0	0.14	0.75	0	0	0	28	44	15	6	41	14	0	1	5	--	--	--	--	--	--	--
Cluster-30951.0	1.07	0.53	0.83	0.59	1.67	0.42	0.7	0.81	0.53	0.06	0.27	0.39	21	9	16	11	29	7	13	13	9	1	5	7	--	probable F-box protein At1g44080 [Dendrobium catenatum]	RecName: Full=F-box protein SKIP23; AltName: Full=SKP1-interacting partner 23;	SubName: Full=F-box protein {ECO:0000313|EMBL:PKU66153.1};	--	GO:0005694,chromosome; GO:0005737,cytoplasm; GO:0005634,nucleus; GO:0043140,ATP-dependent 3'-5' DNA helicase activity; GO:0003677,DNA binding; GO:0009378,four-way junction helicase activity; GO:0006284,base-excision repair; GO:0032508,DNA duplex unwinding; GO:0006260,DNA replication; GO:0000724,double-strand break repair via homologous recombination; GO:0016567,protein ubiquitination	Protein of unknown function (DUF295)
Cluster-30975.0	0.48	0.22	0	0.2	0.55	0.81	2.46	0.71	1.48	0.22	0.51	0.21	5	2	0	2	5	7	24	6	13	2	5	2	--	Os07g0683600 [Oryza sativa Japonica Group]	RecName: Full=Ricin B-like lectin R40G3 {ECO:0000305}; AltName: Full=Osr40g3 {ECO:0000303|PubMed:9265787};	SubName: Full=Uncharacterized protein {ECO:0000313|EnsemblPlants:HORVU7Hr1G121560.4};	--	GO:0030246,carbohydrate binding	--
Cluster-30978.3	0.21	0.06	0.54	0.5	1.2	1.07	0.22	0.06	0.31	0.65	0.56	0.06	4	1	10	9	20	17	4	1	5	11	10	1	--	uncharacterized protein LOC103632843 [Zea mays]	--	--	--	--	Zinc knuckle
Cluster-30994.0	0	0.93	2.66	0	0	0	0.07	0.38	0.29	0.28	0.33	0.2	0	13	42	0	0	0	1	5	4	4	5	3	--	PREDICTED: GDSL esterase/lipase 7 [Elaeis guineensis]	RecName: Full=GDSL esterase/lipase At1g71691; EC=3.1.1.-; AltName: Full=Extracellular lipase At1g71691; Flags: Precursor;	SubName: Full=Uncharacterized protein {ECO:0000313|EnsemblPlants:HORVU1Hr1G064460.5};	--	GO:0005576,extracellular region; GO:0016788,hydrolase activity, acting on ester bonds; GO:0016042,lipid catabolic process	--
Cluster-31001.0	3.86	1.72	0.57	1.76	4.46	0.22	2.77	3.89	2.22	1.04	0.39	1	21	8	3	9	21	1	14	17	10	5	2	5	--	--	--	--	--	--	--
Cluster-31015.0	5.28	3.97	2.92	0	0	0.46	0.2	0	0	2.13	1.2	2.67	28	18	15	0	0	2	1	0	0	10	6	13	--	--	--	--	--	--	--
Cluster-31017.0	2.61	5.72	0	0	0	0	0	0	0	0	0	0	17	32	0	0	0	0	0	0	0	0	0	0	--	--	--	--	--	--	--
Cluster-31053.0	0.31	0.56	0.53	0.46	0.94	0.57	1.11	1.34	1.18	1.75	1.38	1.48	7	11	12	10	19	11	24	25	23	36	30	31	K19090 CRISPR-associated protein Cas5t | (RefSeq) putative pentatricopeptide repeat-containing protein At3g05240 (A)	PREDICTED: pentatricopeptide repeat-containing protein At2g44880-like [Phoenix dactylifera]	RecName: Full=Pentatricopeptide repeat-containing protein At2g44880;	SubName: Full=pentatricopeptide repeat-containing protein At2g44880-like {ECO:0000313|RefSeq:XP_008777031.1, ECO:0000313|RefSeq:XP_008798789.1};	FOG: PPR repeat	GO:0043231,intracellular membrane-bounded organelle; GO:0004519,endonuclease activity; GO:0003723,RNA binding; GO:0009451,RNA modification	PPR repeat
Cluster-31065.0	7.68	23.69	2.56	0.44	5.29	0.51	0.45	0	1.55	0	0	0	19	49	6	1	11	1	1	0	3	0	0	0	--	--	--	--	--	--	--
Cluster-31102.0	0.14	6.02	2.73	0	0.32	0	0.6	6.75	1	0	0	0	1	37	19	0	2	0	4	39	6	0	0	0	--	--	--	--	--	--	--
Cluster-3111.0	0	0	0	0	0	0	2.93	0.48	4.46	3.29	4.1	2.54	0	0	0	0	0	0	14	2	19	15	20	12	--	--	--	--	--	--	--
Cluster-31141.0	7.22	1.36	6.01	0	9.91	0.47	0.42	0	0	3.96	2.44	4.16	19	3	15	0	22	1	1	0	0	9	6	10	--	--	--	--	--	--	--
Cluster-31170.0	0.46	1.46	3.52	0.24	0.39	0.41	1.95	3.54	1.77	1.41	2.29	2	4	11	30	2	3	3	16	25	13	11	19	16	--	--	--	--	--	--	--
Cluster-31173.0	7.33	9.1	3.77	0.84	2.94	1.92	0.51	2.18	1.15	1.26	1.85	0.17	46	49	23	5	16	10	3	11	6	7	11	1	K15397 3-ketoacyl-CoA synthase [EC:2.3.1.199] | (RefSeq) 3-ketoacyl-CoA synthase 17-like (A)	protein RADIALIS-like 4 [Phalaenopsis equestris]	RecName: Full=Protein RADIALIS-like 1; Short=AtRL1; Short=Protein RAD-like 1; AltName: Full=Protein RADIALIS-LIKE SANT/MYB 2; Short=Protein RSM2;	SubName: Full=Agamous-like MADS-box protein AGL80 {ECO:0000313|EMBL:PKA63049.1};	Zuotin and related molecular chaperones (DnaJ superfamily), contains DNA-binding domains	GO:0005634,nucleus; GO:0003677,DNA binding; GO:0003700,DNA-binding transcription factor activity; GO:0006351,transcription, DNA-templated	Myb-like DNA-binding domain
Cluster-31183.0	5.07	1.53	2.71	1.51	6.05	1.19	22.62	15.36	11.36	0.37	0.46	0.24	46	12	24	13	48	9	193	113	87	3	4	2	--	--	--	--	--	--	--
Cluster-31208.0	0.91	2.86	3.2	0.69	0.38	0.98	0.61	0.71	1.36	2.67	3.55	2.42	11	30	38	8	4	10	7	7	14	29	41	27	K08139 MFS transporter, SP family, sugar:H+ symporter | (RefSeq) hypothetical protein (A)	PREDICTED: sugar carrier protein C-like [Phoenix dactylifera]	RecName: Full=Sugar transport protein MST3 {ECO:0000305}; AltName: Full=Monosaccharide transporter 3 {ECO:0000303|PubMed:11038054}; Short=OsMST3 {ECO:0000303|PubMed:11038054}; AltName: Full=Sugar:proton symporter MST3 {ECO:0000305};	SubName: Full=sugar carrier protein C-like {ECO:0000313|RefSeq:XP_008812644.1};	Predicted transporter (major facilitator superfamily)	GO:0016021,integral component of membrane; GO:0005355,glucose transmembrane transporter activity; GO:0005351,carbohydrate:proton symporter activity; GO:0046323,glucose import; GO:0035428,NA	Sugar (and other) transporter
Cluster-31224.0	0.1	1.54	7.2	5.81	0.65	0	0.91	8.33	5.74	0.53	0.2	0.52	1	14	74	58	6	0	9	71	51	5	2	5	--	--	--	--	--	--	--
Cluster-3123.0	1.64	1.57	0.49	0	0	0.12	1.23	1.55	2.05	0.22	0.3	0.21	17	14	5	0	0	1	12	13	18	2	3	2	--	--	--	--	--	--	--
Cluster-3126.0	0	0.21	0.06	0.57	0.21	0.65	0.7	0.97	1.78	1.55	1.84	1.65	0	3	1	9	3	9	11	13	25	23	29	25	K14491 two-component response regulator ARR-B family | (RefSeq) RR10; response regulator 10 (A)	PREDICTED: probable transcription factor KAN4 [Phoenix dactylifera]	RecName: Full=Probable transcription factor KAN4; AltName: Full=Protein ABERRANT TESTA SHAPE; AltName: Full=Protein KANADI 4;	SubName: Full=probable transcription factor KAN4 {ECO:0000313|RefSeq:XP_008792614.1};	--	GO:0005618,cell wall; GO:0005634,nucleus; GO:0003700,DNA-binding transcription factor activity; GO:0044212,transcription regulatory region DNA binding; GO:0030154,cell differentiation; GO:0080060,integument development; GO:0048481,plant ovule development; GO:0006355,regulation of transcription, DNA-templated; GO:0006351,transcription, DNA-templated	Myb-like DNA-binding domain
Cluster-31285.0	46.87	47.55	71.29	8.75	12.56	11.83	35.25	33.59	30.14	35.56	32.53	43.66	128	109	185	22	29	26	87	72	65	84	83	109	--	plasma membrance protein3 [Puccinellia tenuiflora]	RecName: Full=Hydrophobic protein LTI6B; AltName: Full=Low temperature-induced protein 6B;	SubName: Full=Plasma membrance protein3 {ECO:0000313|EMBL:BAG54793.1};	Stress responsive protein	GO:0016021,integral component of membrane; GO:0009737,response to abscisic acid; GO:0009409,response to cold; GO:0009651,response to salt stress	Proteolipid membrane potential modulator
Cluster-31313.0	2.86	0.89	0.79	3.45	3.53	4.39	1.85	1.66	2.54	0.65	0.61	0.42	15	4	4	17	16	19	9	7	11	3	3	2	--	--	--	--	--	--	--
Cluster-31321.0	1.45	1.93	1.78	0.96	0.99	0.68	1.6	1.54	1.06	0.63	0.56	1.49	38	44	46	24	23	15	40	33	24	15	14	36	K17500 integrin-linked kinase-associated serine/threonine phosphatase 2C [EC:3.1.3.16] | (RefSeq) probable protein phosphatase 2C 67 (A)	PREDICTED: probable protein phosphatase 2C 67 [Phoenix dactylifera]	RecName: Full=Probable protein phosphatase 2C 67; Short=OsPP2C67; EC=3.1.3.16;	SubName: Full=probable protein phosphatase 2C 67 {ECO:0000313|RefSeq:XP_008787672.1, ECO:0000313|RefSeq:XP_008787673.1, ECO:0000313|RefSeq:XP_008787675.1};	Serine/threonine protein phosphatase	GO:0046872,metal ion binding; GO:0004722,protein serine/threonine phosphatase activity	Protein phosphatase 2C
Cluster-31334.0	0.14	0.31	0.44	0.6	0.65	0.8	0.66	1.5	0.85	0.91	1	0.92	5	10	16	21	21	25	23	45	27	30	35	31	K06180 23S rRNA pseudouridine1911/1915/1917 synthase [EC:5.4.99.23] | (RefSeq) pentatricopeptide repeat-containing protein At1g20230 isoform X1 (A)	PREDICTED: pentatricopeptide repeat-containing protein At5g16860 [Phoenix dactylifera]	RecName: Full=Pentatricopeptide repeat-containing protein At5g16860;	SubName: Full=pentatricopeptide repeat-containing protein At5g16860 {ECO:0000313|RefSeq:XP_008791801.1};	FOG: PPR repeat	GO:0043231,intracellular membrane-bounded organelle; GO:0004519,endonuclease activity; GO:0003723,RNA binding; GO:0008270,zinc ion binding; GO:0009451,RNA modification	PPR repeat
Cluster-31341.0	0.63	3.45	1.57	0.76	0.93	0.65	0.86	1.89	2.13	1.01	0.57	0.59	7	33	17	8	9	6	9	17	20	10	6	6	K21994 LOB domain-containing protein 18 | (RefSeq) LOB domain-containing protein 18-like (A)	PREDICTED: LOB domain-containing protein 18-like [Phoenix dactylifera]	RecName: Full=LOB domain-containing protein 30; AltName: Full=ASYMMETRIC LEAVES 2-like protein 19; Short=AS2-like protein 19;	SubName: Full=LOB domain-containing protein 18-like {ECO:0000313|RefSeq:XP_008776002.1};	--	GO:0010199,organ boundary specification between lateral organs and the meristem; GO:0010089,xylem development	Lateral organ boundaries (LOB) domain
Cluster-31349.0	0.19	0	0.88	0.7	0.54	0.45	0.2	0.29	0.17	0.43	1.46	0.78	4	0	18	14	10	8	4	5	3	8	29	15	--	--	--	--	--	--	--
Cluster-31358.0	0.56	2.28	2.01	0.59	0	1.35	0.45	0.69	0.5	2.83	2.07	2.44	4	14	14	4	0	8	3	4	3	18	14	16	--	--	--	--	--	--	--
Cluster-31371.0	2.57	0.67	0.29	2.42	12.65	4.47	0.31	2.66	0.68	4.34	2.86	2.8	18	4	2	16	77	26	2	15	4	27	19	18	--	--	--	--	--	--	--
Cluster-31417.0	0.33	1.27	1.08	2.73	0.51	1.16	0.09	0.45	0.66	0.23	0.3	0.4	8	27	26	64	11	24	2	9	14	5	7	9	K05391 cyclic nucleotide gated channel, plant | (RefSeq) cyclic nucleotide-gated ion channel 18-like (A)	Putative cyclic nucleotide-gated ion channel 18 [Apostasia shenzhenica]	RecName: Full=Cyclic nucleotide-gated ion channel 18 {ECO:0000303|PubMed:11500563}; AltName: Full=Cyclic nucleotide- and calmodulin-regulated ion channel 18 {ECO:0000303|PubMed:11500563};	SubName: Full=Cyclic nucleotide-gated ion channel 18 {ECO:0000313|EMBL:PKA57351.1};	K+-channel ERG and related proteins, contain PAS/PAC sensor domain	GO:0016324,apical plasma membrane; GO:0030659,cytoplasmic vesicle membrane; GO:0005887,integral component of plasma membrane; GO:0005262,calcium channel activity; GO:0005516,calmodulin binding; GO:0030552,cAMP binding; GO:0030553,cGMP binding; GO:0005249,voltage-gated potassium channel activity; GO:0006874,cellular calcium ion homeostasis; GO:0009860,pollen tube growth; GO:0042391,regulation of m…	Ion transport protein
Cluster-31425.0	3.73	6	9.72	1.82	0.16	2.93	15.47	15.62	17.82	6.77	6.49	11.07	26	36	66	12	1	17	101	88	104	42	43	71	--	--	--	--	--	--	--
Cluster-31452.0	0.33	0.76	2.03	0.7	0	0.2	8.65	6.54	4.95	0.19	0.52	1.08	2	3.95	12	4	0	1	49	32	25	1	3	6	K20716 mitogen-activated protein kinase kinase kinase 17/18 | (RefSeq) mitogen-activated protein kinase kinase kinase 2-like (A)	PREDICTED: mitogen-activated protein kinase kinase kinase 2-like [Elaeis guineensis]	RecName: Full=Mitogen-activated protein kinase kinase kinase 17 {ECO:0000303|PubMed:25720833}; EC=2.7.11.25 {ECO:0000250|UniProtKB:Q9ZVP5, ECO:0000255|PROSITE-ProRule:PRU00159};	SubName: Full=mitogen-activated protein kinase kinase kinase 2-like {ECO:0000313|RefSeq:XP_008784479.1};	MEKK and related serine/threonine protein kinases	GO:0005737,cytoplasm; GO:0005634,nucleus; GO:0005524,ATP binding; GO:0004709,MAP kinase kinase kinase activity; GO:0004674,protein serine/threonine kinase activity; GO:0004702,NA; GO:0009738,abscisic acid-activated signaling pathway; GO:0032147,activation of protein kinase activity; GO:0007346,regulation of mitotic cell cycle; GO:0009737,response to abscisic acid; GO:0006970,response to osmotic s…	Protein kinase domain
Cluster-31452.1	0.21	0.74	2.15	0.11	0.48	0.25	8.48	6.22	11.32	0.24	0.66	0.91	2	6.05	20	1	4	2	76	48	91	2	6	8	K20716 mitogen-activated protein kinase kinase kinase 17/18 | (RefSeq) mitogen-activated protein kinase kinase kinase A-like (A)	PREDICTED: mitogen-activated protein kinase kinase kinase A-like [Elaeis guineensis]	RecName: Full=Mitogen-activated protein kinase kinase kinase 18 {ECO:0000303|PubMed:26443375}; EC=2.7.11.25 {ECO:0000255|PROSITE-ProRule:PRU00159, ECO:0000269|PubMed:25680457, ECO:0000269|PubMed:26443375};	SubName: Full=mitogen-activated protein kinase kinase kinase 2-like {ECO:0000313|RefSeq:XP_008784479.1};	MEKK and related serine/threonine protein kinases	GO:0005737,cytoplasm; GO:0005634,nucleus; GO:0005524,ATP binding; GO:0004709,MAP kinase kinase kinase activity; GO:0004672,protein kinase activity; GO:0004674,protein serine/threonine kinase activity; GO:0004702,NA; GO:0009738,abscisic acid-activated signaling pathway; GO:0032147,activation of protein kinase activity; GO:1902457,negative regulation of stomatal opening; GO:0009789,positive regulat…	Protein kinase domain
Cluster-31458.0	0.06	0.53	1.23	0.12	0.26	0.48	0.06	0	0	0.96	1.02	0.62	1	8	21	2	4	7	1	0	0	15	17	10	K12120 phytochrome A | (RefSeq) phytochrome A1-like (A)	uncharacterized protein LOC110753617 [Prunus avium]	RecName: Full=Putative ribonuclease H protein At1g65750; EC=3.1.26.4;	SubName: Full=Uncharacterized protein {ECO:0000313|EMBL:ONI02476.1};	FOG: Reverse transcriptase	GO:0046872,metal ion binding; GO:0003676,nucleic acid binding; GO:0004523,RNA-DNA hybrid ribonuclease activity	zinc-binding in reverse transcriptase
Cluster-31475.0	0.29	0	0.1	1.06	1.1	0.69	0.1	0.18	0	0.21	0.46	0.31	6	0	2	21	20	12	2	3	0	4	9	6	K13217 pre-mRNA-processing factor 39 | (RefSeq) uncharacterized protein LOC114183870 isoform X1 (A)	hypothetical protein VITISV_033646 [Vitis vinifera]	RecName: Full=Retrovirus-related Pol polyprotein from transposon RE2; AltName: Full=Retro element 2 {ECO:0000303|PubMed:10689195}; Short=AtRE2 {ECO:0000303|PubMed:10689195}; Includes: RecName: Full=Protease RE2; EC=3.4.23.-; Includes: RecName: Full=Reverse transcriptase RE2; EC=2.7.7.49; Includes: RecName: Full=Endonuclease RE2;	SubName: Full=Uncharacterized protein {ECO:0000313|EMBL:CAN70361.1};	FOG: Transposon-encoded proteins with TYA, reverse transcriptase, integrase domains in various combinations	GO:0004190,aspartic-type endopeptidase activity; GO:0004519,endonuclease activity; GO:0046872,metal ion binding; GO:0003676,nucleic acid binding; GO:0003964,RNA-directed DNA polymerase activity; GO:0015074,DNA integration; GO:0006310,DNA recombination	--
Cluster-31483.0	0.61	5.35	1.87	0.9	5.14	1.74	1.42	3.9	1.73	7.62	4.98	4.36	5	38	15	7	37	12	11	26	12	56	39	33	--	--	--	--	--	--	--
Cluster-3149.0	1.62	2.6	3.19	0	1.57	0.89	0.27	0	0	1.4	0.79	1.49	13	18	25	0	11	6	2	0	0	10	6	11	--	--	--	--	--	--	--
Cluster-31499.1	0.37	3.31	4.8	0	0	0.22	0.2	0.68	0.76	0.62	0.29	0	4	31	51	0	0	2	2	6	7	6	3	0	--	--	--	--	--	--	--
Cluster-31500.0	0	0.38	0	3.95	17.91	3.51	7.99	9.45	7	7.48	7.18	6.17	0	2	0	23	96	18	46	47	36	41	42	35	--	--	--	--	--	--	--
Cluster-31510.0	1.49	12.98	4.19	0	0	0	0.69	3.19	0.26	4.11	2.48	2.32	7	52	19	0	0	0	3	12	1	17	11	10	--	--	--	--	--	--	--
Cluster-3153.0	0.25	0.17	0.05	0.05	1.76	2.14	0.74	0.98	1.05	0.17	0.16	0.11	5	3	1	1	31	36	14	16	18	3	3	2	--	--	--	--	--	--	--
Cluster-31535.1	0.06	0.27	1.02	0.25	1.48	1.62	1	1.09	1.32	0.33	0.56	0.26	1	4	17	4	22	23	16	15	19	5	9	4	K19026 spatacsin | (RefSeq) uncharacterized LOC107760795 (A)	PREDICTED: uncharacterized protein LOC109219805, partial [Nicotiana attenuata]	--	SubName: Full=uncharacterized protein LOC107829719 {ECO:0000313|RefSeq:XP_016512671.1};	FOG: Reverse transcriptase	GO:0003676,nucleic acid binding; GO:0004523,RNA-DNA hybrid ribonuclease activity	Reverse transcriptase (RNA-dependent DNA polymerase)
Cluster-31543.0	0.81	0.19	0.17	0	0	0	0	0	0	3.1	2.73	3.17	5	1	1	0	0	0	0	0	0	17	16	18	--	--	--	--	--	--	--
Cluster-31544.0	0	0.89	0.88	0	0	0	0.7	0.87	1.03	1.27	1.02	1.76	0	36	40	0	0	0	31	33	41	53	45	75	--	--	--	--	--	--	--
Cluster-31546.0	0.29	0.75	0.88	0.23	0.33	0.17	4.18	3.26	1.43	0.64	1.28	0.94	4	9	12	3	4	2	55	37	17	8	17	12	K22013 magnesium dechelatase [EC:4.99.1.10] | (RefSeq) protein STAY-GREEN, chloroplastic-like (A)	PREDICTED: protein STAY-GREEN, chloroplastic-like [Musa acuminata subsp. malaccensis]	RecName: Full=Protein STAY-GREEN, chloroplastic; AltName: Full=Protein STAYGREEN; Flags: Precursor;	SubName: Full=Uncharacterized protein {ECO:0000313|EnsemblPlants:GSMUA_Achr2P03410_001};	--	GO:0009507,chloroplast	Staygreen protein
Cluster-3156.0	0	0.47	0.31	0.11	0.35	2.32	5.21	15.13	2.3	4.8	4.41	5.45	0	4	3	1	3	19	48	120	19	42	41	49	--	--	--	--	--	--	--
Cluster-31560.0	15.25	7.16	1.66	0	5.23	0.39	2.79	3.62	3.58	0	1.36	0.35	48	19	5	0	14	1	8	9	9	0	4	1	K13993 HSP20 family protein | (RefSeq) 18.0 kDa class I heat shock protein-like (A)	18.0 kDa class I heat shock protein-like [Asparagus officinalis]	RecName: Full=18.1 kDa class I heat shock protein; AltName: Full=HSP 18.1;	SubName: Full=17.3 kDa class I heat shock protein-like {ECO:0000313|RefSeq:XP_010273703.1};	Molecular chaperone (small heat-shock protein Hsp26/Hsp42)	GO:0005737,cytoplasm; GO:0043234,NA; GO:0042802,identical protein binding; GO:0051260,protein homooligomerization; GO:0050821,protein stabilization	Hsp20/alpha crystallin family
Cluster-31569.0	1.44	3.54	5.47	9.71	7.97	13.1	12.51	4.76	5.93	19.86	18.05	11.05	2	4	7	12	9	14	15	5	6	23	23	14	K14327 regulator of nonsense transcripts 2 | (RefSeq) regulator of nonsense transcripts UPF2-like (A)	PREDICTED: regulator of nonsense transcripts UPF2-like, partial [Phoenix dactylifera]	RecName: Full=Regulator of nonsense transcripts UPF2; AltName: Full=Nonsense mRNA reducing factor UPF2; AltName: Full=Up-frameshift suppressor 2 homolog; Short=AtUpf2;	SubName: Full=regulator of nonsense transcripts UPF2-like {ECO:0000313|RefSeq:XP_008776834.2};	--	GO:0005737,cytoplasm; GO:0035145,exon-exon junction complex; GO:0005730,nucleolus; GO:0048471,perinuclear region of cytoplasm; GO:0005844,polysome; GO:0003729,mRNA binding; GO:0042742,defense response to bacterium; GO:0009867,jasmonic acid mediated signaling pathway; GO:0048571,long-day photoperiodism; GO:0000184,nuclear-transcribed mRNA catabolic process, nonsense-mediated decay; GO:0009611,resp…	--
Cluster-31570.0	3.57	4.98	6.3	6.8	9.18	7.37	1.37	1.24	2.56	3.05	4.81	2.17	25	30	43	45	56	43	9	7	15	19	32	14	--	--	--	--	--	--	--
Cluster-31571.0	0.22	0	0	2.86	0.17	1.49	0.62	0.81	0.78	2.05	2.01	1.6	3	0	0	37	2	17	8	9	9	25	26	20	K09419 heat shock transcription factor, other eukaryote | (RefSeq) heat stress transcription factor A-4b-like (A)	PREDICTED: heat stress transcription factor A-4b-like [Elaeis guineensis]	RecName: Full=Heat stress transcription factor A-4b; AltName: Full=Heat stress transcription factor 4; Short=OsHsf-04; AltName: Full=Heat stress transcription factor 9; Short=rHsf9;	SubName: Full=heat stress transcription factor A-4b-like {ECO:0000313|RefSeq:XP_008776669.1, ECO:0000313|RefSeq:XP_017695999.1};	--	GO:0005737,cytoplasm; GO:0005634,nucleus; GO:0003700,DNA-binding transcription factor activity; GO:0043565,sequence-specific DNA binding; GO:0006351,transcription, DNA-templated	--
Cluster-31573.1	0.1	2.56	1.96	0.2	0.11	0	0.61	0.59	0.23	0	0.3	0.21	1	23	20	2	1	0	6	5	2	0	3	2	--	--	--	--	--	--	--
Cluster-31577.0	5.04	2.77	6.58	8.07	14.41	6	16.19	7.01	11.96	5.44	5.29	5.12	61	29	78	93	153	61	185	69	123	59	61	57	--	--	--	--	--	--	--
Cluster-31609.0	0.03	0.14	0.45	0.75	0.17	0.53	0.22	0	0.48	0.99	0.75	1.26	1	4	15	24	5	15	7	0	14	30	24	39	--	--	--	--	--	--	--
Cluster-3164.0	4.07	3.18	1	0.62	1.12	1.64	0.84	0.97	1.17	0	0.21	0	21	14	5	3	5	7	4	4	5	0	1	0	--	PREDICTED: uncharacterized protein LOC103710238 [Phoenix dactylifera]	--	SubName: Full=uncharacterized protein LOC103710238 {ECO:0000313|RefSeq:XP_008794115.1};	--	--	Cotton fibre expressed protein
Cluster-31674.0	0.38	0.33	0.2	0	0.11	0	7.82	2.24	2.6	0.11	0.3	0.31	4	3	2	0	1	0	77	19	23	1	3	3	--	--	--	--	--	--	--
Cluster-31690.0	0.46	3.5	9.73	0	0	0	2.1	1.29	2.2	0	0	0	4	26	82	0	0	0	17	9	16	0	0	0	--	--	--	--	--	--	--
Cluster-31690.1	0	3.14	3.47	0	0	0	3.43	0.84	1.62	0.95	1.07	1.47	0	16	20	0	0	0	19	4	8	5	6	8	--	--	--	--	--	--	--
Cluster-31691.0	0	0.1	0.17	1.35	1.36	0.81	0	0	0.2	0	0.09	0.09	0	1	2	15	14	8	0	0	2	0	1	1	--	--	--	--	--	--	--
Cluster-31697.0	0.33	3.85	1.87	2.1	0.76	1.79	3.36	3.28	3.37	1.12	0.7	0.18	2	20	11	12	4	9	19	16	17	6	4	1	--	--	--	--	--	--	--
Cluster-3171.0	0	0	0	0	0	0	1.05	3.32	0	3.84	3.32	6.31	0	0	0	0	0	0	4	11	0	14	13	24	--	--	--	--	--	--	--
Cluster-31716.0	1.02	0.21	0.55	1.13	1.09	0.92	0.25	0	0.35	0.53	0.13	0.33	17	3	9	18	16	13	4	0	5	8	2	5	K15376 gephyrin [EC:2.10.1.1 2.7.7.75] | (RefSeq) molybdopterin biosynthesis protein CNX1-like (A)	uncharacterized protein LOC109838136 [Asparagus officinalis]	RecName: Full=Uncharacterized mitochondrial protein AtMg00810; AltName: Full=ORF240b;	SubName: Full=Uncharacterized protein {ECO:0000313|EMBL:GAV56787.1}; Flags: Fragment;	FOG: Transposon-encoded proteins with TYA, reverse transcriptase, integrase domains in various combinations	GO:0005739,mitochondrion	--
Cluster-31731.0	0.28	0.23	0.69	2.95	0.68	1.98	2.64	2.73	1.53	2.39	1.62	1.86	7	5	17	71	15	42	63	56	33	54	39	43	K13428 LRR receptor-like serine/threonine-protein kinase EFR [EC:2.7.11.1] | (RefSeq) LRR receptor-like serine/threonine-protein kinase EFR isoform X1 (A)	PREDICTED: probable LRR receptor-like serine/threonine-protein kinase At3g47570 [Fragaria vesca subsp. vesca]	RecName: Full=LRR receptor-like serine/threonine-protein kinase EFR; EC=2.7.11.1; AltName: Full=Elongation factor Tu receptor; Short=EF-Tu receptor; Flags: Precursor;	SubName: Full=Uncharacterized protein {ECO:0000313|EMBL:ONI33489.1};	--	GO:0012505,endomembrane system; GO:0016021,integral component of membrane; GO:0005886,plasma membrane; GO:0005524,ATP binding; GO:0004674,protein serine/threonine kinase activity; GO:0019199,transmembrane receptor protein kinase activity; GO:0010204,defense response signaling pathway, resistance gene-independent; GO:0016045,detection of bacterium; GO:0002764,immune response-regulating signaling p…	Leucine rich repeat
Cluster-3174.0	4.01	2.42	4.58	3.3	0.34	1.96	1.59	1.1	4.62	2.17	2.19	1.78	27	14	30	21	2	11	10	6	26	13	14	11	--	--	--	--	--	--	--
Cluster-31772.0	0.84	0.71	0.62	0.88	0.43	0.09	1.13	2.06	3.14	0.34	0.24	0.66	11	8	8	11	5	1	14	22	35	4	3	8	--	--	--	--	--	--	--
Cluster-3179.0	8.35	2.52	1.24	0.77	8.32	6.98	0	1.2	0	10.04	7.59	5.46	35	9	5	3	30	24	0	4	0	37	30	21	--	--	--	--	--	--	--
Cluster-31805.0	10.86	5.07	0	0.4	1	10.02	4.12	5.55	3.12	0	0.13	0	87	35	0	3	7	67	31	36	21	0	1	0	--	--	--	--	--	--	--
Cluster-31815.0	0.32	5.13	2.87	0	0	0.39	0	0	0	0.48	0.45	0.23	3	41	26	0	0	3	0	0	0	4	4	2	--	--	--	--	--	--	--
Cluster-31821.0	4.84	4.75	5.04	7.51	0.94	3.95	1.76	0	0.66	0.61	0.29	0	18	15	18	26	3	12	6	0	2	2	1	0	--	--	--	--	--	--	--
Cluster-31822.0	0.44	1.01	1.17	0.63	2.3	2.66	0.06	0.27	0	1.1	1.2	0.59	8	16	21	11	37	41	1	4	0	18	21	10	--	--	--	--	--	--	--
Cluster-31837.0	0.14	1.59	0.42	0.14	0	0.33	0.29	0.17	0.49	5.08	7.08	5.52	1	10	3	1	0	2	2	1	3	33	49	37	K09286 EREBP-like factor | (RefSeq) ethylene-responsive transcription factor ERF071-like (A)	ethylene-responsive transcription factor ERF071-like [Phalaenopsis equestris]	RecName: Full=Ethylene-responsive transcription factor RAP2-3; AltName: Full=Cadmium-induced protein AS30; AltName: Full=Ethylene response factor 72; Short=ERF72; AltName: Full=Ethylene-responsive element binding protein; Short=AtEBP; AltName: Full=Protein RELATED TO APETALA2 3; Short=Related to AP2 3;	SubName: Full=Uncharacterized protein {ECO:0000313|EMBL:BAT77102.1};	--	GO:0005737,cytoplasm; GO:0005634,nucleus; GO:0005886,plasma membrane; GO:0003677,DNA binding; GO:0003700,DNA-binding transcription factor activity; GO:0043565,sequence-specific DNA binding; GO:0008219,cell death; GO:0009873,ethylene-activated signaling pathway; GO:0010286,heat acclimation; GO:0045893,positive regulation of transcription, DNA-templated; GO:0009735,response to cytokinin; GO:0009723…	AP2 domain
Cluster-31852.0	0.66	1.21	0.45	2.34	1.14	0.42	0.14	0.38	0	1.27	0.78	1.14	15	24	10	51	23	8	3	7	0	26	17	24	K05350 beta-glucosidase [EC:3.2.1.21] | (RefSeq) beta-glucosidase 18-like (A)	PREDICTED: beta-glucosidase 18-like [Nelumbo nucifera]	RecName: Full=Beta-glucosidase 18; Short=Os4bglu18; EC=3.2.1.21; Flags: Precursor;	SubName: Full=beta-glucosidase 18-like {ECO:0000313|RefSeq:XP_010245701.1};	Beta-glucosidase, lactase phlorizinhydrolase, and related proteins	GO:0008422,beta-glucosidase activity; GO:0102483,scopolin beta-glucosidase activity; GO:0005975,carbohydrate metabolic process; GO:1901657,glycosyl compound metabolic process	Glycosyl hydrolase family 1
Cluster-31862.0	0	2.28	2.75	4.72	6.97	4.51	0.38	1.11	1.07	1.2	3	1.74	0	11	15	25	34	21	2	5	5	6	16	9	--	--	--	--	--	--	--
Cluster-3187.0	2.95	3.91	3.66	2.3	0.23	1.91	2.33	2.94	1.91	1.34	0.83	2.36	15	17	18	11	1	8	11	12	8	6	4	11	--	--	--	--	--	--	--
Cluster-31870.0	0	0	0.24	0	0	0	0.13	1.91	1.84	0.27	0.25	0.26	0	0	2	0	0	0	1	13	13	2	2	2	--	--	--	--	--	--	--
Cluster-31879.0	0.24	0.05	1.34	0.94	0.96	0.28	2.53	2.51	2.47	3.25	2.56	2.46	5	1	28	19	18	5	51	43.44	45	62	52	48	K15397 3-ketoacyl-CoA synthase [EC:2.3.1.199] | (RefSeq) 3-ketoacyl-CoA synthase 12-like (A)	PREDICTED: 3-ketoacyl-CoA synthase 12-like [Phoenix dactylifera]	RecName: Full=3-ketoacyl-CoA synthase 3 {ECO:0000303|PubMed:18465198}; Short=KCS-3 {ECO:0000303|PubMed:18465198}; EC=2.3.1.199 {ECO:0000305}; AltName: Full=Very long-chain fatty acid condensing enzyme 3 {ECO:0000303|PubMed:18465198}; Short=VLCFA condensing enzyme 3 {ECO:0000303|PubMed:18465198}; Flags: Precursor;	RecName: Full=3-ketoacyl-CoA synthase {ECO:0000256|PIRNR:PIRNR036417}; EC=2.3.1.- {ECO:0000256|PIRNR:PIRNR036417};	--	GO:0005783,endoplasmic reticulum; GO:0016020,membrane; GO:0102336,3-oxo-arachidoyl-CoA synthase activity; GO:0102337,3-oxo-cerotoyl-CoA synthase activity; GO:0102338,3-oxo-lignoceronyl-CoA synthase activity; GO:0102756,very-long-chain 3-ketoacyl-CoA synthase activity; GO:0006633,fatty acid biosynthetic process; GO:0009409,response to cold; GO:0009416,response to light stimulus	FAE1/Type III polyketide synthase-like protein
Cluster-3188.0	1.39	2.34	3.93	1.45	3.27	2.12	1.73	1.88	1.27	3.58	3.43	3.83	28	41	78	28	58	36	33	31	22	65	66	71	K19861 benzyl alcohol O-benzoyltransferase [EC:2.3.1.196 2.3.1.232] | (RefSeq) benzyl alcohol O-benzoyltransferase (A)	PREDICTED: acyl transferase 5-like [Elaeis guineensis]	RecName: Full=Acyl transferase 9 {ECO:0000305}; Short=OsAT9 {ECO:0000303|PubMed:23391577}; EC=2.3.1.- {ECO:0000305};	SubName: Full=3'-N-debenzoyl-2'-deoxytaxol N-benzoyltransferase-like {ECO:0000313|RefSeq:XP_008778035.1};	--	GO:0016410,N-acyltransferase activity	Transferase family
Cluster-3189.0	0	0	0	0	0	0	5.4	8.18	8.45	2.12	2.3	2.02	0	0	0	0	0	0	16	21	22	6	7	6	--	--	--	--	--	--	--
Cluster-31898.0	0.21	1.49	0.22	3.84	2.7	4.63	0.69	0.53	1.29	3.6	5.6	2.54	1	6	1	17	11	18	3	2	5	15	25	11	--	--	--	--	--	--	--
Cluster-3190.0	0	0	0	0	0	0	1.26	0.12	0.7	1.22	1.56	1.72	0	0	0	0	0	0	12	1	6	11	15	16	--	--	--	--	--	--	--
Cluster-31937.0	5.51	5.86	9	7.39	6.9	8.98	2.43	1.61	2.53	11.86	7.35	13.58	34	31	54	43	37	46	14	8	13	65	43	77	--	--	--	--	--	--	--
Cluster-31941.0	0.24	0.56	1.51	1.49	1.65	1.47	0.32	0.19	0.32	1.08	0.86	1.02	8	16	49	47	48	41	10	5	9	32	27	31	K14972 PAX-interacting protein 1 | (RefSeq) mediator of RNA polymerase II transcription subunit 15a-like (A)	mediator of RNA polymerase II transcription subunit 15a-like isoform X2 [Ananas comosus]	RecName: Full=Mediator of RNA polymerase II transcription subunit 15a;	SubName: Full=Mediator of RNA polymerase II transcription subunit 15a {ECO:0000313|EMBL:OAY75775.1};	--	GO:0016592,mediator complex; GO:0005634,nucleus; GO:0031490,chromatin DNA binding; GO:0003713,transcription coactivator activity; GO:0045723,positive regulation of fatty acid biosynthetic process; GO:0006355,regulation of transcription, DNA-templated; GO:0009751,response to salicylic acid; GO:0006351,transcription, DNA-templated	ARC105 or Med15 subunit of Mediator complex non-fungal
Cluster-31944.0	0.23	0	0.24	0.49	6.65	3.62	0	0	0.28	0	0.24	1	1	0	1	2	25	13	0	0	1	0	1	4	--	--	--	--	--	--	--
Cluster-31969.0	4.99	3.5	4.95	1.28	0.69	0.48	16.78	26.14	15.97	3.62	3.59	3.04	25	15	24	6	3	2	78	105	66	16	17	14	--	--	--	--	--	--	--
Cluster-32019.0	0.13	1.16	3.13	0.07	0	0	0	0.38	0.29	0.14	0	0.07	2	16	49	1	0	0	0	5	4	2	0	1	--	--	--	--	--	--	--
Cluster-32019.1	0.57	3.95	4.35	1.49	0.32	0	0.4	1.17	1.12	0.32	0.79	0.51	6	36	45	15	3	0	4	10	10	3	8	5	--	hypothetical protein AQUCO_01700383v1 [Aquilegia coerulea]	RecName: Full=Cation/H(+) antiporter 17; AltName: Full=Protein CATION/H+ EXCHANGER 17; Short=AtCHX17;	SubName: Full=Uncharacterized protein {ECO:0000313|EMBL:PIA44749.1};	Predicted K+/H+-antiporter	GO:0016021,integral component of membrane; GO:0005770,late endosome; GO:0015299,solute:proton antiporter activity; GO:0015672,monovalent inorganic cation transport; GO:0006813,potassium ion transport; GO:0006623,protein targeting to vacuole; GO:0006885,regulation of pH	--
Cluster-32025.0	4.69	19.26	5.55	0.37	3.81	0.42	1.49	1.94	0.63	0.39	0.73	0.38	27	95	31	2	19	2	8	9	3	2	4	2	--	--	--	--	--	--	--
Cluster-32045.0	0.52	1.12	3.88	0	0	0	0	0	0	0	0	0	8	15	59	0	0	0	0	0	0	0	0	0	--	--	--	--	--	--	--
Cluster-32053.0	2.04	5.86	6.71	3.75	3	2.25	5.4	6.71	7.85	1.26	1.96	3.44	11	27	35	19	14	10	27	29	35	6	10	17	--	--	--	--	--	--	--
Cluster-32053.1	2.52	14.25	14.68	3.25	2.94	3.39	12.07	12.99	9.3	3.74	0.54	3.58	10	48	56	12	10	11	44	41	30	13	2	13	--	--	--	--	--	--	--
Cluster-3206.0	0	0	0.06	1.1	0.42	0.59	0.36	0.04	0.07	0.65	0.49	0.37	0	0	2	34	12	16	11	1	2	19	15	11	--	--	--	--	--	--	--
Cluster-32075.0	0.85	2.95	1.9	2.51	1.62	3.56	2.1	4.43	4.03	8.72	7.2	9.02	21	63	46	59	35	74	49	89	85	193	169	204	K12133 MYB-related transcription factor LHY | (RefSeq) protein LHY (A)	PREDICTED: uncharacterized protein LOC103710542 isoform X2 [Phoenix dactylifera]	RecName: Full=Protein REVEILLE 1;	SubName: Full=uncharacterized protein LOC103710542 isoform X2 {ECO:0000313|RefSeq:XP_017699132.1};	Zuotin and related molecular chaperones (DnaJ superfamily), contains DNA-binding domains	GO:0005634,nucleus; GO:0003677,DNA binding; GO:0003700,DNA-binding transcription factor activity; GO:0009851,auxin biosynthetic process; GO:0009734,auxin-activated signaling pathway; GO:0007623,circadian rhythm; GO:0010600,regulation of auxin biosynthetic process; GO:0006355,regulation of transcription, DNA-templated; GO:0006351,transcription, DNA-templated	Myb-like DNA-binding domain
Cluster-32083.0	0.26	0.17	0.15	0	0	0.31	0	0.46	0.03	0.61	1.15	1.04	9	5	5	0	0	9	0	13	1	19	38	33	K05391 cyclic nucleotide gated channel, plant | (RefSeq) putative cyclic nucleotide-gated ion channel 15 (A)	PREDICTED: uncharacterized protein LOC105974861 [Erythranthe guttata]	--	SubName: Full=Uncharacterized protein {ECO:0000313|EMBL:CDP20930.1};	FOG: Reverse transcriptase	--	Domain of unknown function (DUF4283)
Cluster-32084.0	1.85	3.43	6.61	0	0	0	3.17	2	1.31	9.37	8.44	3.47	7	11	24	0	0	0	11	6	4	31	30	12	--	--	--	--	--	--	--
Cluster-32092.0	0.87	0.88	2.11	0.11	0.56	0.52	1.1	0.47	0.26	0.61	0.29	0.42	16	14	38	2	9	8	19	7	4	10	5	7	--	uncharacterized protein LOC110747440 [Prunus avium]	--	SubName: Full=Uncharacterized protein {ECO:0000313|EMBL:EMJ10142.1}; Flags: Fragment;	FOG: Reverse transcriptase	GO:0003676,nucleic acid binding; GO:0008270,zinc ion binding	Domain of unknown function (DUF4283)
Cluster-32096.1	0	7.16	12.64	3.09	0.37	0.78	0	0	0	0.37	0.34	0.69	0	19	38	9	1	2	0	0	0	1	1	2	--	--	--	--	--	--	--
Cluster-3211.0	0.09	0	0	1.34	0.8	0.58	0.61	0.38	0.46	0.88	1.34	0.67	2	0	0	29	16	11	13	7	9	18	29	14	--	--	--	--	--	--	--
Cluster-32119.0	13.64	13.06	8.02	0	0.19	0	0.87	1.41	0.59	0.37	0.17	0	84	69	48	0	1	0	5	7	3	2	1	0	--	--	--	--	--	--	--
Cluster-3212.0	0	0	0	0	0	0	0	0	0	1.93	3.8	3.3	0	0	0	0	0	0	0	0	0	9	19	16	--	--	--	--	--	--	--
Cluster-32128.0	0.52	0.12	0.21	0.55	1.07	0.87	1.88	3.59	2.46	0.58	0.98	1.47	5	1	2	5	9	7	17	28	20	5	9	13	--	--	--	--	--	--	--
Cluster-32135.1	0.46	2.7	1.67	0.98	0	0.56	0	0.29	0	3.66	3.65	3.01	2	10	7	4	0	2	0	1	0	14	15	12	--	--	--	--	--	--	--
Cluster-32170.0	2.47	0.61	2.14	0.24	0.09	0.36	0.55	0.18	0.62	0.33	0.78	0.81	33	7	28	3	1	4	7	2	7	4	10	10	K09338 homeobox-leucine zipper protein | (RefSeq) homeobox-leucine zipper protein HDG2-like (A)	Endonuclease/exonuclease/phosphatase [Macleaya cordata]	--	SubName: Full=Endonuclease/exonuclease/phosphatase {ECO:0000313|EMBL:OVA09466.1};	FOG: Reverse transcriptase	GO:0004519,endonuclease activity; GO:0004527,exonuclease activity; GO:0003676,nucleic acid binding	--
Cluster-32195.0	6.34	9.55	1.67	0	0.44	5.85	3.67	1.54	2.5	1.72	3.13	3.34	66	85.87	17	0	4	51	36	13	22	16	31	32	--	--	--	--	--	--	--
Cluster-32204.0	0.31	4.39	4.19	0	0	0	0.33	0.88	0.24	2.41	2.37	1.89	3	37	40	0	0	0	3	7	2	21	22	17	K12120 phytochrome A | (RefSeq) phytochrome A1-like (A)	Reverse transcriptase zinc-binding domain [Macleaya cordata]	--	SubName: Full=Reverse transcriptase zinc-binding domain {ECO:0000313|EMBL:OVA03843.1};	FOG: Reverse transcriptase	GO:0003676,nucleic acid binding; GO:0003964,RNA-directed DNA polymerase activity	zinc-binding in reverse transcriptase
Cluster-32207.0	8.5	28.6	21.59	2.95	0	0.96	10.29	6.42	8.36	2.69	3.31	6.34	22	62	52.97	7	0	2	24	13	17	6	8	15	--	--	--	--	--	--	--
Cluster-32215.0	3.29	2.06	3.91	1.12	0.71	1.06	1.79	1.31	0.94	1.99	0.65	1.26	37	20	43	12	7	10	19	12	9	20	7	13	--	--	--	--	--	--	--
Cluster-32217.0	2.15	0.43	1.53	0.39	0	0	1.59	5.52	5.52	0	0	0	23	4	16	4	0	0	16	48	50	0	0	0	--	--	--	--	--	--	--
Cluster-32220.0	0.14	1.58	2.11	0.64	2.46	1.79	3.58	5.78	5.56	5.45	4.69	4.66	3	29	44	13	46	32	72	100	101	104	95	91	--	PREDICTED: BTB/POZ domain-containing protein At3g49900 isoform X1 [Phoenix dactylifera]	RecName: Full=BTB/POZ domain-containing protein At3g49900;	SubName: Full=BTB/POZ domain-containing protein At3g49900 isoform X1 {ECO:0000313|RefSeq:XP_008787193.1};	--	GO:0016567,protein ubiquitination	NPH3 family
Cluster-32259.0	0.73	0.85	0	0	0.14	0	2.08	2.42	2.76	0.14	0.39	0.13	6	6	0	0	1	0	16	16	19	1	3	1	--	--	--	--	--	--	--
Cluster-32265.0	0.12	0.55	0.77	0	0	0	0.29	0.1	0.19	0.53	0.58	0.87	3	12	19	0	0	0	7	2	4	12	14	20	K05391 cyclic nucleotide gated channel, plant | (RefSeq) putative cyclic nucleotide-gated ion channel 15 (A)	PREDICTED: uncharacterized protein LOC105961796, partial [Erythranthe guttata]	--	SubName: Full=Uncharacterized protein {ECO:0000313|EMBL:CDP20930.1};	FOG: Reverse transcriptase	--	Domain of unknown function (DUF4283)
Cluster-3227.0	0	0	0	0	0	0	1.46	3.81	2.17	0	0.24	0.12	0	0	0	0	0	0	12	27	16	0	2	1	--	--	--	--	--	--	--
Cluster-32270.0	0	0.48	0.7	5.35	2.43	2.95	1.09	1.69	0.24	0.61	0.29	0.15	0	6	10	74	31	36	15	20	3	8	4	2	--	--	--	--	--	--	--
Cluster-32275.2	0	0.71	0.05	0	0	0	0.25	0.4	0.27	1.26	0.35	1.02	0	13	1	0	0	0	5	7	5	24	7	20	K16675 palmitoyltransferase ZDHHC9/14/18 [EC:2.3.1.225] | (RefSeq) probable protein S-acyltransferase 7 (A)	PREDICTED: probable protein S-acyltransferase 7 [Phoenix dactylifera]	RecName: Full=Probable protein S-acyltransferase 7; EC=2.3.1.225; AltName: Full=Probable palmitoyltransferase At3g26935; AltName: Full=Zinc finger DHHC domain-containing protein At3g26935;	RecName: Full=S-acyltransferase {ECO:0000256|RuleBase:RU079119}; EC=2.3.1.225 {ECO:0000256|RuleBase:RU079119}; AltName: Full=Palmitoyltransferase {ECO:0000256|RuleBase:RU079119};	DHHC-type Zn-finger proteins	GO:0016021,integral component of membrane; GO:0005886,plasma membrane; GO:0019706,protein-cysteine S-palmitoyltransferase activity	DHHC palmitoyltransferase
Cluster-32293.0	2.06	2.59	0.55	1.03	0.92	1.39	1.04	1.87	1.79	0.2	0.38	0	23	25	6	11	9	13	11	17	17	2	4	0	--	PREDICTED: anthocyanin 3'-O-beta-glucosyltransferase-like [Elaeis guineensis]	--	RecName: Full=Glycosyltransferase {ECO:0000256|RuleBase:RU362057}; EC=2.4.1.- {ECO:0000256|RuleBase:RU362057};	--	GO:0016740,transferase activity	--
Cluster-323.0	0.46	0	0.32	1.14	0.53	1.67	8.25	3.63	3.69	0.87	0.16	0	3	0	2	7	3	9	50	19	20	5	1	0	--	--	--	--	--	--	--
Cluster-3230.1	0	0	0	0	0	0	3.02	4.55	4.73	0	0	0	0	0	0	0	0	0	20	26	28	0	0	0	--	--	--	--	--	--	--
Cluster-32309.0	1.03	0.4	0.71	1.1	3.38	1.66	2.96	6	4.57	0.97	0.36	0.38	6	2	4	6	17	8	16	28	22	5	2	2	--	--	--	--	--	--	--
Cluster-32315.0	1.38	0.53	0.28	0.97	0.21	1.31	0.68	1.36	1.84	2.26	3.56	4.69	15	5	3	10	2	12	7	12	17	22	37	47	--	--	--	--	--	--	--
Cluster-32329.0	0	0.12	0.11	0	0	0	0.67	0.52	0.63	3.07	2.33	2.18	0	1	1	0	0	0	6	4	5	26	21	19	K01510 apyrase [EC:3.6.1.5] | (RefSeq) probable apyrase 6 isoform X1 (A)	PREDICTED: uncharacterized protein LOC103696625 [Phoenix dactylifera]	RecName: Full=Protein DMP10 {ECO:0000303|PubMed:20712629}; Short=AtDMP10 {ECO:0000303|PubMed:20712629};	SubName: Full=uncharacterized protein LOC103696625 {ECO:0000313|RefSeq:XP_008776531.1};	--	GO:0005783,endoplasmic reticulum; GO:0016021,integral component of membrane; GO:0009705,plant-type vacuole membrane; GO:0016301,kinase activity; GO:0010256,endomembrane system organization	Protein of unknown function (DUF679)
Cluster-32335.0	6.61	3.36	6.28	0	0	0	0	0	0	0	0	0	39	17	36	0	0	0	0	0	0	0	0	0	--	--	--	--	--	--	--
Cluster-3234.0	0.52	0.74	1.06	0	0.46	0	1.28	2.34	1.08	0.71	0.3	0.69	9	11	18	0	7	0	21	33	16	11	5	11	--	--	--	--	--	--	--
Cluster-3235.0	0	0	0	0	0	0	5.67	2.04	8.87	0	0	0	0	0	0	0	0	0	16	5	22	0	0	0	--	--	--	--	--	--	--
Cluster-32350.0	0	0	0	10.86	1.22	7.88	5.3	2.19	6.59	0	0	0	0	0	0	58	6	37	28	10	31	0	0	0	--	--	--	--	--	--	--
Cluster-32351.0	2.24	13.46	8.01	13.06	6.37	3.64	2.16	3.12	2.44	7.65	3.43	8.68	9	46	31	49	22	12	8	10	8	27	13	32	K02634 apocytochrome f | (RefSeq) uncharacterized protein LOC110919534 (A)	PREDICTED: chaperone protein dnaJ 20, chloroplastic-like [Elaeis guineensis]	RecName: Full=Chaperone protein dnaJ 20, chloroplastic; Short=AtDjC20; Short=AtJ20; Flags: Precursor;	SubName: Full=chaperone protein dnaJ 20, chloroplastic-like {ECO:0000313|RefSeq:XP_008790459.2};	Molecular chaperone (DnaJ superfamily)	GO:0009507,chloroplast; GO:0005634,nucleus; GO:0061077,chaperone-mediated protein folding; GO:1902395,regulation of 1-deoxy-D-xylulose-5-phosphate synthase activity; GO:0010322,regulation of isopentenyl diphosphate biosynthetic process, methylerythritol 4-phosphate pathway	DnaJ domain
Cluster-32372.0	0	6.11	3.47	5.57	1.3	16.84	15.8	20.53	20.4	10.16	12.15	14.02	0	14	9	14	3	37	39	44	44	24	31	35	--	--	--	--	--	--	--
Cluster-32372.1	1.7	5.27	6.11	2.7	2.76	0.68	1.21	1.93	2.88	1.11	1.64	1.39	12	32	42	18	17	4	8	11	17	7	11	9	--	--	--	--	--	--	--
Cluster-32374.0	2.1	4.38	2.9	1.99	1.56	3.64	3.68	3.5	2.24	0.94	0.99	2.4	20	36	27	18	13	29	33	27	18	8	9	21	--	hypothetical protein AXF42_Ash009425 [Apostasia shenzhenica]	--	SubName: Full=Uncharacterized protein {ECO:0000313|EMBL:PKA64205.1};	Transcription factor GT-2 and related proteins, contains trihelix DNA-binding/SANT domain	--	--
Cluster-32375.1	0	0	0	0	0	0	0	0	0	2.24	0.98	1.52	0	0	0	0	0	0	0	0	0	39	18	27	--	--	--	--	--	--	--
Cluster-3239.0	0	0	0	0	0	0	52.6	13.79	42.71	0	0	0	0	0	0	0	0	0	256	58	185	0	0	0	--	--	--	--	--	--	--
Cluster-32394.0	0	0	0	4.63	0.74	5.1	3.71	0.32	0.77	0.43	0	0.98	0	0	0	34	5	33	27	2	5	3	0	7	--	--	--	--	--	--	--
Cluster-32397.1	0.16	1.33	1.51	0	0	0.2	0.53	1.02	0.39	4.61	2.07	3.56	1	7	9	0	0	1	3	5	2	25	12	20	--	--	--	--	--	--	--
Cluster-32401.0	0	0.97	1.32	0.88	0	0.46	0.55	0.16	0	0	0	0	0	13	20	13	0	6	8	2	0	0	0	0	--	--	--	--	--	--	--
Cluster-32405.0	4.01	3.83	0	0.54	0	1.53	0	1.26	0	0	0	0	16	13	0	2	0	5	0	4	0	0	0	0	--	--	--	--	--	--	--
Cluster-32405.1	1.25	1.17	0.26	1.6	18.61	6.7	7.59	1.88	3.68	0	0.53	0	5	4	1	6	64	22	28	6	12	0	2	0	--	--	--	--	--	--	--
Cluster-32405.2	2.33	7.11	9.66	2.99	2.17	6.52	3.53	2.33	4.27	2.12	0.99	2.03	10	26	40	12	8	23	14	8	15	8	4	8	--	--	--	--	--	--	--
Cluster-32425.3	0.35	1.75	4.75	6.61	0.59	1.54	0.14	1.01	0.05	0.77	1.45	0.99	8	35	108	146	12	30	3	19	1	16	32	21	--	--	--	--	--	--	--
Cluster-3245.0	0	0	0	0	0	0	1.73	3.81	4.08	0	0	0	0	0	0	0	0	0	10	19	21	0	0	0	--	--	--	--	--	--	--
Cluster-32450.0	0.13	0.31	3.64	0.28	2.26	3	0	0	0	3.39	4.29	2.14	1	2	27	2	15	19	0	0	0	23	31	15	--	--	--	--	--	--	--
Cluster-32466.0	0.64	0.46	0.68	1.12	0.63	0.58	0.32	0.22	0.18	0.34	0.38	0.3	21	13	22	35	18	16	10	6	5	10	12	9	--	--	--	--	--	--	--
Cluster-32487.0	0.09	1.08	3.68	0.13	0.14	0	0.92	0.59	1.05	1.24	0.73	1.45	3	31	120	4	4	0	29	16	30	37	23	44	K06943 nucleolar GTP-binding protein | (RefSeq) uncharacterized protein LOC108835530 (A)	hypothetical protein TSUD_59840 [Trifolium subterraneum]	RecName: Full=Putative ribonuclease H protein At1g65750; EC=3.1.26.4;	SubName: Full=Reverse transcriptase {ECO:0000313|EMBL:OMO85295.1};	FOG: Reverse transcriptase	GO:0046872,metal ion binding; GO:0003676,nucleic acid binding; GO:0004523,RNA-DNA hybrid ribonuclease activity	Reverse transcriptase (RNA-dependent DNA polymerase)
Cluster-32498.0	5.14	6.37	3.07	0	0	0.2	3.19	2.67	3.58	0.75	0.52	0.36	31.08	33	18	0	0	1	18	13	18	4	3	2	--	--	--	--	--	--	--
Cluster-32498.2	4.14	5.3	3.9	6.63	9.16	6.85	1.63	1.88	1.37	2.99	2.39	4.11	21.92	24	20	33	42	30	8	8	6	14	12	20	--	--	--	--	--	--	--
Cluster-32498.3	8.12	4.34	10.06	0.5	4.86	1.14	3.54	4.07	3.5	1.05	1.94	0.99	18	8	21	1	9	2	7	7	6	2	4	2	--	--	--	--	--	--	--
Cluster-32528.0	11.42	4.5	1.82	26.95	27.04	23.64	4.66	3	2.7	4.89	2.88	4.55	71	24	11	158	146	122	27	15	14	27	17	26	--	--	--	--	--	--	--
Cluster-32533.0	0.05	0.3	0.42	0.38	0.44	0.49	0.89	1.07	0.84	0.94	1	0.95	2	10	16	14	15	16	33	34	28	33	37	34	--	PREDICTED: uncharacterized protein LOC105041151 [Elaeis guineensis]	--	SubName: Full=uncharacterized protein LOC103717205 isoform X1 {ECO:0000313|RefSeq:XP_008803725.1};	--	--	--
Cluster-32535.0	1.83	13.36	39.16	0.43	0.94	0.25	0.44	1.02	1.24	2.77	0.86	2	9	56	186	2	4	1	2	4	5	12	4	9	K08905 photosystem I subunit V | (RefSeq) photosystem I reaction center subunit V, chloroplastic (A)	PREDICTED: photosystem I reaction center subunit V, chloroplastic [Solanum tuberosum]	RecName: Full=Photosystem I reaction center subunit V, chloroplastic; AltName: Full=PSI-G; AltName: Full=Photosystem I 9 kDa protein; Flags: Precursor;	SubName: Full=Uncharacterized protein {ECO:0000313|EnsemblPlants:PGSC0003DMT400057281};	--	GO:0009535,chloroplast thylakoid membrane; GO:0016021,integral component of membrane; GO:0009522,photosystem I; GO:0016168,chlorophyll binding; GO:0015979,photosynthesis	Photosystem I psaG / psaK
Cluster-32544.0	4.18	4.45	0.69	0	0.78	0	0	0	0	0.76	1.54	0.61	37	34	6	0	6	0	0	0	0	6	13	5	--	--	--	--	--	--	--
Cluster-32556.1	0.36	0.06	0.11	1.73	0.18	1.59	0.11	0.19	0.24	0.8	0.76	0.34	7	1	2	32	3	26	2	3	4	14	14	6	K06943 nucleolar GTP-binding protein | (RefSeq) uncharacterized protein LOC108835530 (A)	Reverse transcriptase zinc-binding domain [Macleaya cordata]	RecName: Full=Putative ribonuclease H protein At1g65750; EC=3.1.26.4;	SubName: Full=Reverse transcriptase zinc-binding domain {ECO:0000313|EMBL:OVA00965.1};	FOG: Reverse transcriptase	GO:0046872,metal ion binding; GO:0003676,nucleic acid binding; GO:0004523,RNA-DNA hybrid ribonuclease activity	zinc-binding in reverse transcriptase
Cluster-32556.3	1.09	0.52	0.88	1.52	0.21	1.62	0.19	0.06	0	0.46	0.57	0.69	24	10	19	32	4	30	4	1	0	9	12	14	K06943 nucleolar GTP-binding protein | (RefSeq) uncharacterized protein LOC108835530 (A)	Reverse transcriptase zinc-binding domain [Macleaya cordata]	RecName: Full=Putative ribonuclease H protein At1g65750; EC=3.1.26.4;	SubName: Full=Reverse transcriptase zinc-binding domain {ECO:0000313|EMBL:OVA00965.1};	FOG: Reverse transcriptase	GO:0046872,metal ion binding; GO:0003676,nucleic acid binding; GO:0004523,RNA-DNA hybrid ribonuclease activity	zinc-binding in reverse transcriptase
Cluster-32560.0	5.75	9.18	5.1	0	1.01	5.65	0	0	0	0	0.61	0	20	27	17	0	3	16	0	0	0	0	2	0	--	--	--	--	--	--	--
Cluster-32565.0	1.07	3.47	5.3	1.15	2.5	2.3	7.59	6.07	5.95	1.83	0.57	3.22	4	11	19	4	8	7	26	18	18	6	2	11	K11094 U2 small nuclear ribonucleoprotein B'' | (RefSeq) U2 small nuclear ribonucleoprotein B''-like isoform X1 (A)	PREDICTED: uncharacterized protein LOC109504926 [Elaeis guineensis]	--	SubName: Full=uncharacterized protein LOC103721701 {ECO:0000313|RefSeq:XP_008810232.1};	--	--	Protein of unknown function (DUF3339)
Cluster-32567.0	1.89	1.27	1.97	6.96	17.34	4.63	0.88	0.34	1	3.7	2.3	0	7	4	7	24	55	14	3	1	3	12	8	0	--	--	--	--	--	--	--
Cluster-32576.0	0	0	0	0	0	0	0.4	0	0	3.79	2.76	3.25	0	0	0	0	0	0	2	0	0	18	14	16	--	--	--	--	--	--	--
Cluster-32586.1	0.06	0	0	0.56	0.5	0.37	0.56	0.27	0.18	0.98	1.35	0.68	2	0	0	17	14	10	17	7	5	28	41	20	--	hypothetical protein VITISV_002439 [Vitis vinifera]	--	SubName: Full=Uncharacterized protein {ECO:0000313|EMBL:CAN71342.1};	--	--	--
Cluster-3260.0	0.8	1.02	1.08	4.92	3.33	3.27	1.31	0.22	0.73	1.48	1.76	1.35	9	10	12	53	33	31	14	2	7	15	19	14	--	--	--	--	--	--	--
Cluster-32621.0	0.04	0.08	0.15	1.19	0.91	0.65	0.35	0.54	0.17	0.89	0.57	0.48	1	2	4	31	22	15	9	12	4	22	15	12	--	--	--	--	--	--	--
Cluster-32627.0	0.42	0.16	0	0.81	1.75	4.99	2.44	1.12	0.98	0.7	0.59	0.3	6	2	0	11	22	60	33	13	12	9	8	4	--	PREDICTED: uncharacterized protein LOC105053501 [Elaeis guineensis]	--	SubName: Full=uncharacterized protein LOC103696480 {ECO:0000313|RefSeq:XP_008776358.1};	--	--	Root cap
Cluster-32636.0	0.07	0.04	0.07	1.67	0.46	0.92	0.71	0.54	0.75	1.43	1.17	1.4	2	1	2	47	12	23	20	13	19	38	33	38	K12447 UDP-sugar pyrophosphorylase [EC:2.7.7.64] | (RefSeq) uncharacterized protein LOC104808371 (A)	copia protein (gag-int-pol protein), partial [Trifolium pratense]	--	SubName: Full=uncharacterized protein LOC101488260 {ECO:0000313|RefSeq:XP_004513130.2};	FOG: Transposon-encoded proteins with TYA, reverse transcriptase, integrase domains in various combinations	GO:0003676,nucleic acid binding; GO:0015074,DNA integration	--
Cluster-32648.0	0.44	1.16	1.99	3.37	4.01	3.44	1.66	0.7	1.11	2.32	2.25	1.37	7	16	31	51	56	46	25	9	15	33	34	20	K11294 nucleolin | (RefSeq) nucleolin-like (A)	cysteine desulfurase mitochondrial-like, partial [Trifolium pratense]	--	SubName: Full=Zinc finger protein {ECO:0000313|EMBL:OVA03792.1};	FOG: Reverse transcriptase	GO:0003676,nucleic acid binding; GO:0008270,zinc ion binding	Domain of unknown function (DUF4283)
Cluster-32657.0	0	0.67	2.51	0	0	0.35	2.92	6.76	2.23	0.48	1.06	1.41	0	4	17	0	0	2	19	38	13	3	7	9	--	--	--	--	--	--	--
Cluster-32657.1	5.3	1.89	1.99	0.41	0	0.37	11.56	7.67	11.46	1.91	0.9	1.36	68	21	25	5	0	4	140	80	125	22	11	16	--	--	--	--	--	--	--
Cluster-32676.0	0	0.45	0.6	7.02	0	1.64	14.21	10.88	14.56	0	0.41	0	0	2	3	34	0	7	68	45	62	0	2	0	--	--	--	--	--	--	--
Cluster-32692.0	0	0	0	0	0	0	11.96	3.04	5.87	0	0	0	0	0	0	0	0	0	82	18	36	0	0	0	--	--	--	--	--	--	--
Cluster-32699.0	9.88	10.91	13.83	0	0	0	0.26	0.15	1.72	1.62	2.16	1.97	82	78	112	0	0	0	2	1	12	12	17	15	--	--	--	--	--	--	--
Cluster-32720.0	0.13	0	0.03	0.16	0.62	0.42	0.27	0.32	0.27	0.87	0.6	0.65	10	0	2	12	42	27	20	20	18	60	44	46	--	--	--	--	--	--	--
Cluster-32723.0	0	0	0.43	1.76	0.48	0	0	0	0.33	5.61	3.36	4.83	0	0	3	12	3	0	0	0	2	36	23	32	--	PREDICTED: mavicyanin [Nelumbo nucifera]	RecName: Full=Mavicyanin;	SubName: Full=mavicyanin {ECO:0000313|RefSeq:XP_010255991.1};	--	GO:0009055,electron transfer activity; GO:0046872,metal ion binding	Plastocyanin-like domain
Cluster-32741.0	6.67	4.61	3.74	3.93	4.27	4.75	2.5	3.1	1.24	2.18	2.13	1.95	82	49	45	46	46	49	29	31	13	24	25	22	K13248 pyridoxal phosphate phosphatase PHOSPHO2 [EC:3.1.3.74] | (RefSeq) inorganic pyrophosphatase 2 (A)	PREDICTED: inorganic pyrophosphatase 2 isoform X1 [Phoenix dactylifera]	RecName: Full=Inorganic pyrophosphatase 2; Short=AtPPsPase2; Short=PPi phosphatase 2; Short=Pyrophosphate-specific phosphatase 2; EC=3.6.1.1;	SubName: Full=inorganic pyrophosphatase 2 isoform X1 {ECO:0000313|RefSeq:XP_008795471.1};	Predicted haloacid dehalogenase-like hydrolase	GO:0004427,inorganic diphosphatase activity; GO:0046872,metal ion binding; GO:0052731,phosphocholine phosphatase activity; GO:0052732,phosphoethanolamine phosphatase activity; GO:0051262,protein tetramerization	Putative Phosphatase
Cluster-32761.0	1.14	0.67	1.57	1.01	0	0	3.27	4.97	1.38	0.43	1.4	0.83	6	3	8	5	0	0	16	21	6	2	7	4	--	--	--	--	--	--	--
Cluster-32762.0	4.75	3.53	9.61	4.81	0.97	2.43	2.16	2.4	2.4	0.66	0.71	0.46	56	36	111	54	10	24	24	23	24	7	8	5	--	--	--	--	--	--	--
Cluster-32777.0	0.67	0.98	0.69	1.78	1.74	5.25	3.95	2.08	3.62	0.57	0.88	1.09	4	5	4	10	9	26	22	10	18	3	5	6	K00430 peroxidase [EC:1.11.1.7] | (RefSeq) peroxidase A2-like (A)	peroxidase 53 [Quercus suber]	RecName: Full=Peroxidase 53; Short=Atperox P53; EC=1.11.1.7; AltName: Full=ATPA2; Flags: Precursor;	RecName: Full=Peroxidase {ECO:0000256|RuleBase:RU362060, ECO:0000256|SAAS:SAAS00709852}; EC=1.11.1.7 {ECO:0000256|RuleBase:RU362060, ECO:0000256|SAAS:SAAS00709852};	--	GO:0005576,extracellular region; GO:0005794,Golgi apparatus; GO:0020037,heme binding; GO:0046872,metal ion binding; GO:0004601,peroxidase activity; GO:0002215,defense response to nematode; GO:0009908,flower development; GO:0042744,hydrogen peroxide catabolic process; GO:0006979,response to oxidative stress	Peroxidase
Cluster-32784.0	6.28	1.78	0.94	0.81	0.35	0.18	3.11	6.08	4.4	0.34	0.81	0.67	41	10	6	5	2	1	19	32	24	2	5	4	--	--	--	--	--	--	--
Cluster-32787.0	0	0	0	2.56	3.72	2.09	0.04	0.09	0	1.16	0.91	0.31	0	0	0	68	91	49	1	2	0	29	24	8	--	--	--	--	--	--	--
Cluster-32796.0	0	28.65	7.54	0	0	0	0.25	2.06	0.29	0	0	0	0	104	31	0	0	0	1	7	1	0	0	0	--	--	--	--	--	--	--
Cluster-32810.0	0.58	4.71	5.75	10.82	2	36.69	0.62	0.72	0.7	0	0	0	3	21	29	53	9	158	3	3	3	0	0	0	--	--	--	--	--	--	--
Cluster-32856.0	0.25	0	0.78	0.36	2.22	3.54	5.66	4.8	4.7	1.14	0.8	0.92	3	0	9	4	23	35	63	46	47	12	9	10	K21480 heme oxygenase (biliverdin-producing, ferredoxin) [EC:1.14.15.20] | (RefSeq) heme oxygenase 1, chloroplastic-like (A)	PREDICTED: heme oxygenase 1, chloroplastic isoform X2 [Elaeis guineensis]	RecName: Full=Heme oxygenase 1, chloroplastic; EC=1.14.14.18 {ECO:0000250|UniProtKB:O48782}; AltName: Full=Protein PHOTOPERIODIC SENSITIVITY 5; Flags: Precursor;	SubName: Full=Uncharacterized protein {ECO:0000313|EnsemblPlants:GSMUA_Achr6P05190_001};	Heme oxygenase	GO:0009507,chloroplast; GO:0004392,heme oxygenase (decyclizing) activity; GO:0046872,metal ion binding; GO:0006788,heme oxidation; GO:0010229,inflorescence development; GO:0009648,photoperiodism; GO:0048573,photoperiodism, flowering; GO:0015979,photosynthesis	Heme oxygenase
Cluster-3286.0	0	0	0	0	0	0	0	0	0	1.33	1.46	2.3	0	0	0	0	0	0	0	0	0	18	21	32	--	--	--	--	--	--	--
Cluster-32885.0	0.28	0.03	0.76	0	0.31	0.36	0.58	0.74	0.67	0.15	0.32	0.03	10	1	27	0	10	11	20	22	21	5	11	1	--	--	--	--	--	--	--
Cluster-32895.0	0	0	0	3.44	1.6	1.68	2.24	2.59	0.84	4.18	2.68	4.51	0	0	0	14	6	6	9	9	3	16	11	18	--	PREDICTED: WAT1-related protein At5g47470-like isoform X2 [Phoenix dactylifera]	RecName: Full=WAT1-related protein At5g47470;	RecName: Full=WAT1-related protein {ECO:0000256|RuleBase:RU363077};	--	GO:0016021,integral component of membrane; GO:0005886,plasma membrane; GO:0022857,transmembrane transporter activity	EamA-like transporter family
Cluster-32914.0	0	1.38	1.87	0	0	0	0	0	0	0	0	0	0	13	20	0	0	0	0	0	0	0	0	0	--	--	--	--	--	--	--
Cluster-32942.0	0.27	1.79	3.17	0	0	0	0	0	0.32	0.2	0	0.1	3	17	34	0	0	0	0	0	3	2	0	1	--	--	--	--	--	--	--
Cluster-32954.0	0	0	0	0	0	0	0.31	3.79	4.36	0	0	0	0	0	0	0	0	0	2	21	25	0	0	0	--	--	--	--	--	--	--
Cluster-32978.0	1.04	7.32	5.65	0.28	0	0.95	0	0.33	0	0	0	0	4	24	21	1	0	3	0	1	0	0	0	0	--	--	--	--	--	--	--
Cluster-33000.0	1.37	2.85	2.12	1.52	1.94	2.98	4.94	7.83	6.46	2.61	2.28	2.97	32	58	49	34	40	59	110	150	130	55	51	64	K11649 SWI/SNF related-matrix-associated actin-dependent regulator of chromatin subfamily C | (RefSeq) F-box and associated interaction domain protein (A)	PREDICTED: putative F-box protein At3g10240 [Phoenix dactylifera]	RecName: Full=F-box protein At5g10340;	SubName: Full=putative F-box protein At3g10240 {ECO:0000313|RefSeq:XP_008782047.1};	--	--	F-box domain
Cluster-33039.0	0.26	3.37	2.16	0	0	0	0	0	0	0	0.28	0	2	22	16	0	0	0	0	0	0	0	2	0	--	hypothetical protein MANES_04G056900 [Manihot esculenta]	--	SubName: Full=Uncharacterized protein {ECO:0000313|EMBL:EMJ12120.1}; Flags: Fragment;	FOG: Reverse transcriptase	GO:0003676,nucleic acid binding; GO:0004523,RNA-DNA hybrid ribonuclease activity	Reverse transcriptase-like
Cluster-33081.2	0.27	0.53	1.12	0.96	0	1.09	1.55	0.56	0.86	1.84	4.13	2.98	3	5	12	10	0	10	16	5	8	18	43	30	--	--	--	--	--	--	--
Cluster-33085.0	0.16	0	0.16	1.1	1.38	0.38	1.8	1.69	1.43	1.17	1.1	1.76	2	0	2	13	15	4	21	17	15	13	13	20	--	--	--	--	--	--	--
Cluster-33098.0	0.18	0.21	1.88	7.17	2.95	4.19	5.88	0.23	3.52	6.59	5.78	6.36	1	1	10	37	14	19	30	1	16	32	30	32	--	--	--	--	--	--	--
Cluster-33113.0	0.24	1.11	0.41	0	0.91	3.61	4.65	4.02	6.19	1.25	1.59	1.82	3	12	5	0	10	38	55	41	66	14	19	21	--	PREDICTED: uncharacterized protein LOC103978235 [Musa acuminata subsp. malaccensis]	--	SubName: Full=Uncharacterized protein {ECO:0000313|EnsemblPlants:GSMUA_Achr3P14110_001};	--	GO:0009507,chloroplast	Domain of unknown function (DUF3067)
Cluster-33128.0	0.35	0.55	0.24	0.25	0.54	0.85	12.47	3.94	2.67	0.27	0	0	3	4	2	2	4	6	99	27	19	2	0	0	--	--	--	--	--	--	--
Cluster-33131.0	1.08	0.34	0.4	3.51	1.57	3.16	0.83	0.12	0.35	0.99	0	0.43	11	3	4	34	14	27	8	1	3	9	0	4	--	--	--	--	--	--	--
Cluster-33135.0	1.18	0.42	0.09	2.11	1.25	0.43	0.58	1.01	0.32	4.17	3.06	3.37	13	4	1	22	12	4	6.01	9	3	41	32	34	K15777 4,5-DOPA dioxygenase extradiol [EC:1.13.11.-] | (RefSeq) uncharacterized protein LOC110630336 (A)	unnamed protein product, partial [Vitis vinifera]	RecName: Full=Zinc-finger homeodomain protein 1; Short=OsZHD1;	SubName: Full=Uncharacterized protein {ECO:0000313|EnsemblPlants:GSMUA_Achr6P17420_001};	--	GO:0005634,nucleus; GO:0003677,DNA binding; GO:0046872,metal ion binding; GO:0006355,regulation of transcription, DNA-templated; GO:0006351,transcription, DNA-templated	ZF-HD protein dimerisation region
Cluster-33143.1	1.29	1.34	1.31	0.74	2.32	2.07	0.22	0.26	1.07	1.44	2.01	1.04	31	28	31	17	49	42	5	5	22	31	46	23	K13963 serpin B | (RefSeq) uncharacterized protein LOC111242705 (A)	PREDICTED: uncharacterized protein LOC103993734 isoform X2 [Musa acuminata subsp. malaccensis]	--	SubName: Full=uncharacterized protein LOC103710938 {ECO:0000313|RefSeq:XP_008795094.2};	--	--	Endonuclease/Exonuclease/phosphatase family
Cluster-33162.0	0.18	0.8	0.89	0	0	0	0.68	0.06	0.59	0	0	0	4	15	19	0	0	0	14	1	11	0	0	0	--	--	--	--	--	--	--
Cluster-33163.0	0.39	0.31	0.68	0.83	2.57	3.32	2.25	1.3	0.63	2.37	3.19	3.87	3	2	5	6	17	21	16	8	4	16	23	27	--	--	--	--	--	--	--
Cluster-33178.0	0.21	0	0.14	0.07	0	0.17	0.44	1.72	1.07	0.55	0.29	0.23	3	0	2	1	0	2	6	20	13	7	4	3	--	ribosomal protein S1 (mitochondrion) [Cocos nucifera]	RecName: Full=Ribosomal protein S1, mitochondrial;	SubName: Full=Ribosomal protein S1 {ECO:0000313|EMBL:ALL55123.1};	--	GO:0005739,mitochondrion; GO:0005840,ribosome	--
Cluster-33202.0	0.96	1.66	1.56	0	0.55	0.57	0.51	0.12	0.11	0.64	0.5	0.1	10	15	16	0	5	5	5	1	1	6	5	1	--	LOW QUALITY PROTEIN: uncharacterized protein LOC111214513 [Brassica napus]	--	--	--	--	--
[truncated: 26,955 more rows]
