# Supplementary material for: Transcriptomic Insight into Underground Floral Differentiation in Erythronium japonicum
Source: Biomed Res Int. 2022 Jan 18;2022:4447472. doi: 10.1155/2022/4447472 (PMC8789427; doi:10.1155/2022/4447472)
Supplement: Supplementary Materials — Figure S1: annotation of unigenes from different databases; Table S1: list of primers corresponding to selected DEGs used for qRT-PCR; Table S2: statistics of transcriptome sequencing; Table S3: list of differentially expressed genes corresponding to different floral developmental stages; Table S4: differentially expressed genes related to floral differentiation identified in comparison of Az (flower primordium differentiation) and Bz (perianth differentiation); Table S5: differentially expressed genes identified related to floral differentiation in comparison of Az (flower primordium differentiation) and Cz (stamen differentiation); Table S6: differentially expressed genes identified related to floral differentiation in comparison of Az (flower primordium differentiation) and Dz (pistil differentiation); Table S7: differentially expressed genes related to floral differentiation identified in comparison of Bz (perianth differentiation) and Cz (stamen differentiation); Table S8: differentially expressed genes related to floral differentiation identified in comparison of Bz (perianth differentiation) and Dz (pistil differentiation); Table S9: differentially expressed genes related to floral differentiation identified in comparison of Cz (stamen differentiation) and Dz (pistil differentiation); Table S10: differentially expressed transcription factors between different groups; Table S11: differentially expressed TFs associated with floral differentiation at different floral developmental stage. [file 4447472.f1.zip › Table S4 (1).txt]

Table S4. Differentially expressed genes related to floral differentiation identified in comparison of Az (flower primordium differentiation) and Bz (perianth differentiation)
No	ID	A1_fpkm	A2_fpkm	A3_fpkm	B1_fpkm	B2_fpkm	B3_fpkm	A1_count	A2_count	A3_count	B1_count	B2_count	B3_count	log2FoldChange	pvalue	padj	regulated	KEGG	NR	Swissprot	Tremble	KOG	GO	Pfam
1	Cluster-35905.71088	0.41	0.73	0.65	5.08	3.3	4.3	9	14	14	107	64	80	2.591739181	3.79231E-08	1.75952E-06	up	K12125 protein EARLY FLOWERING 3 | (RefSeq) protein EARLY FLOWERING 3 (A)	PREDICTED: protein EARLY FLOWERING 3 [Phoenix dactylifera]	RecName: Full=Protein EARLY FLOWERING 3; AltName: Full=Nematode-responsive protein;	SubName: Full=protein EARLY FLOWERING 3 {ECO:0000313|RefSeq:XP_008797900.1};	--	GO:0005634,nucleus; GO:0003700,DNA-binding transcription factor activity; GO:0007623,circadian rhythm; GO:0010031,circumnutation; GO:0048573,photoperiodism, flowering; GO:0009585,red, far-red light phototransduction; GO:0009909,regulation of flower development; GO:0010119,regulation of stomatal movement; GO:0009737,response to abscisic acid; GO:0009733,response to auxin; GO:0009409,response to co…	--
2	Cluster-35905.60030	72.66	83.05	92.64	11.43	16.13	16.96	187	179	226	27	35	35	-2.770663248	2.08051E-16	1.11612E-13	down	--	PREDICTED: methyl-CpG-binding domain-containing protein 9 [Musa acuminata subsp. malaccensis]	RecName: Full=Methyl-CpG-binding domain-containing protein 9; Short=AtMBD9; Short=MBD09; EC=2.3.1.48; AltName: Full=Histone acetyl transferase MBD9; AltName: Full=Methyl-CpG-binding protein MBD9;	SubName: Full=Uncharacterized protein {ECO:0000313|EnsemblPlants:GSMUA_Achr3P12190_001};	--	GO:0005720,nuclear heterochromatin; GO:0005634,nucleus; GO:0009506,plasmodesma; GO:0004402,histone acetyltransferase activity; GO:0042393,histone binding; GO:0046872,metal ion binding; GO:0008327,methyl-CpG binding; GO:0061630,ubiquitin protein ligase activity; GO:0016573,histone acetylation; GO:0043966,histone H3 acetylation; GO:0043967,histone H4 acetylation; GO:0010216,maintenance of DNA methy…	--
3	Cluster-35905.51067	2.25	1.75	2.03	13.63	12.58	12.74	81	55	72	471	401	389	2.407986168	1.26703E-14	4.798E-12	up	K11348 bromodomain and PHD finger-containing protein 1 | (RefSeq) hypothetical protein (A)	PREDICTED: uncharacterized protein LOC103696526 [Phoenix dactylifera]	RecName: Full=Histone-lysine N-methyltransferase TRX1 {ECO:0000305}; Short=OsTrx1 {ECO:0000303|PubMed:24420930}; EC=2.1.1.43 {ECO:0000269|PubMed:24420930}; AltName: Full=Protein SET DOMAIN GROUP 723 {ECO:0000305}; AltName: Full=SET family protein 33 {ECO:0000305}; Short=OsSET33 {ECO:0000303|PubMed:23762371};	SubName: Full=uncharacterized protein LOC103696526 {ECO:0000313|RefSeq:XP_017695955.1};	PHD finger protein	GO:0005634,nucleus; GO:0042054,histone methyltransferase activity; GO:0018024,histone-lysine N-methyltransferase activity; GO:0046872,metal ion binding; GO:0009908,flower development; GO:0035556,intracellular signal transduction; GO:0048578,positive regulation of long-day photoperiodism, flowering	PHD-zinc-finger like domain
4	Cluster-35905.44586	13.35	10.69	10.31	68.88	68	58.41	156	108	118	766	697	573	2.202303753	6.95206E-11	8.44422E-09	up	K02218 casein kinase 1 [EC:2.7.11.1] | (RefSeq) hypothetical protein (A)	PREDICTED: casein kinase 1-like protein HD16 [Elaeis guineensis]	RecName: Full=Casein kinase 1-like protein HD16 {ECO:0000305}; EC=2.7.11.1 {ECO:0000305}; AltName: Full=Os03g0793500 protein {ECO:0000312|EMBL:BAF13445.1}; AltName: Full=Protein EARLY FLOWERING 1 {ECO:0000303|PubMed:20400938}; AltName: Full=Protein HEADING DATE 16 {ECO:0000303|PubMed:23789941};	SubName: Full=uncharacterized protein LOC103718369 {ECO:0000313|RefSeq:XP_008805378.1, ECO:0000313|RefSeq:XP_008805379.1, ECO:0000313|RefSeq:XP_017701020.1};	Casein kinase (serine/threonine/tyrosine protein kinase)	GO:0005737,cytoplasm; GO:0005634,nucleus; GO:0005524,ATP binding; GO:0004674,protein serine/threonine kinase activity; GO:0009908,flower development; GO:0009740,gibberellic acid mediated signaling pathway; GO:0010476,gibberellin mediated signaling pathway; GO:0018105,peptidyl-serine phosphorylation; GO:0008360,regulation of cell shape; GO:0040008,regulation of growth; GO:0048586,regulation of lon…	--
5	Cluster-35905.55785	33.42	25.15	28.68	145.67	131.68	131.02	488	318	411	2028	1690	1610	1.924262336	1.73093E-10	1.86159E-08	up	K03347 cullin 1 | (RefSeq) cullin-1 (A)	PREDICTED: cullin-1-like [Elaeis guineensis]	RecName: Full=Cullin-1;	SubName: Full=Uncharacterized protein {ECO:0000313|EMBL:PIA44554.1};	Cullins	GO:0000794,condensed nuclear chromosome; GO:0031461,cullin-RING ubiquitin ligase complex; GO:0005737,cytoplasm; GO:0005829,cytosol; GO:0005634,nucleus; GO:0009524,phragmoplast; GO:0005819,spindle; GO:0031625,ubiquitin protein ligase binding; GO:0009734,auxin-activated signaling pathway; GO:0007049,cell cycle; GO:0009793,embryo development ending in seed dormancy; GO:0009873,ethylene-activated sig…	Cullin family
6	Cluster-35905.54730	10.22	11.22	13.96	33.59	28.06	29.81	680	650	917	2145	1653	1683	1.123188508	1.72958E-09	1.30992E-07	up	--	PREDICTED: mediator of RNA polymerase II transcription subunit 16 [Elaeis guineensis]	RecName: Full=Mediator of RNA polymerase II transcription subunit 16; AltName: Full=Protein SENSITIVE TO FREEZING 6;	SubName: Full=mediator of RNA polymerase II transcription subunit 16 isoform X2 {ECO:0000313|RefSeq:XP_008806521.1};	--	GO:0016592,mediator complex; GO:0005634,nucleus; GO:0032922,circadian regulation of gene expression; GO:1901672,positive regulation of systemic acquired resistance; GO:1902066,regulation of cell wall pectin metabolic process; GO:0010104,regulation of ethylene-activated signaling pathway; GO:2000022,regulation of jasmonic acid mediated signaling pathway; GO:0048586,regulation of long-day photoperi…	--
7	Cluster-35905.63819	3.08	12.67	19.16	1.61	1.07	0.58	88	315	540	44	27	14	-3.5342724	3.33393E-09	2.25581E-07	down	K20715 phototropin [EC:2.7.11.1] | (RefSeq) phototropin-2 (A)	putative LOV domain-containing protein [Lilium sargentiae]	RecName: Full=Phototropin-2; EC=2.7.11.1; AltName: Full=Non-phototropic hypocotyl protein 1B; Short=OsNPH1B;	SubName: Full=Putative LOV domain-containing protein {ECO:0000313|EMBL:AML78715.1};	--	GO:0005737,cytoplasm; GO:0005794,Golgi apparatus; GO:0005634,nucleus; GO:0005886,plasma membrane; GO:0005524,ATP binding; GO:0009882,blue light photoreceptor activity; GO:0010181,FMN binding; GO:0042802,identical protein binding; GO:0000155,phosphorelay sensor kinase activity; GO:0004674,protein serine/threonine kinase activity; GO:0007623,circadian rhythm; GO:0035556,intracellular signal transdu…	Protein kinase domain
8	Cluster-35905.51634	34.73	16.86	23.13	202.88	177.78	183.52	72	29	45	382	307	301	2.535502261	9.48017E-09	5.55533E-07	up	K03347 cullin 1 | (RefSeq) CUL1; uncharacterized protein LOC103943638 (A)	PREDICTED: cullin-1-like [Citrus sinensis]	RecName: Full=Cullin-1;	SubName: Full=CULLIN1-like protein 1 {ECO:0000313|EMBL:ACS69068.1};	Cullins	GO:0000794,condensed nuclear chromosome; GO:0031461,cullin-RING ubiquitin ligase complex; GO:0005737,cytoplasm; GO:0005829,cytosol; GO:0005634,nucleus; GO:0009524,phragmoplast; GO:0005819,spindle; GO:0031625,ubiquitin protein ligase binding; GO:0009734,auxin-activated signaling pathway; GO:0007049,cell cycle; GO:0009793,embryo development ending in seed dormancy; GO:0009873,ethylene-activated sig…	Cullin family
9	Cluster-35905.54434	145.1	206.42	209.2	76.87	101	98.58	4339.2	5365	6164	2201	2667	2494.05	-1.257610682	1.22903E-08	6.85442E-07	down	K09753 cinnamoyl-CoA reductase [EC:1.2.1.44] | (RefSeq) cinnamoyl-CoA reductase 1-like isoform X1 (A)	cinnamyl alcohol dehydrogenase [Punica granatum]	RecName: Full=Cinnamoyl-CoA reductase 1; Short=AtCCR1; EC=1.2.1.44; AltName: Full=Protein IRREGULAR XYLEM 4;	SubName: Full=Cinnamyl alcohol dehydrogenase {ECO:0000313|EMBL:AFU90744.1};	Flavonol reductase/cinnamoyl-CoA reductase	GO:0005829,cytosol; GO:0016621,cinnamoyl-CoA reductase activity; GO:0050662,coenzyme binding; GO:0007623,circadian rhythm; GO:0009809,lignin biosynthetic process; GO:0009409,response to cold	NAD dependent epimerase/dehydratase family
10	Cluster-35905.53224	0.83	0.88	1.44	5.31	4.85	3.56	28	26	48	172	145	102	1.905722532	6.49866E-07	1.88449E-05	up	--	PREDICTED: lysine-specific demethylase SE14 [Phoenix dactylifera]	RecName: Full=Lysine-specific demethylase SE14; EC=1.14.11.-; AltName: Full=Protein PHOTOPERIOD SENSITIVITY 14;	SubName: Full=lysine-specific demethylase SE14 {ECO:0000313|RefSeq:XP_008775348.1};	DNA-binding protein jumonji/RBP2/SMCY, contains JmjC domain	GO:0005634,nucleus; GO:0051213,dioxygenase activity; GO:0032452,histone demethylase activity; GO:0046872,metal ion binding; GO:0003676,nucleic acid binding; GO:0009908,flower development; GO:0045814,negative regulation of gene expression, epigenetic; GO:0048579,negative regulation of long-day photoperiodism, flowering; GO:0006355,regulation of transcription, DNA-templated; GO:0006351,transcriptio…	--
11	Cluster-35905.76108	1.53	19.88	62.87	1.51	1.52	0.98	15	168	602	14	13	8	-4.422309315	7.6372E-07	2.14931E-05	down	K03347 cullin 1 | (RefSeq) cullin-1-like isoform X1 (A)	uncharacterized protein A4U43_C05F20270 [Asparagus officinalis]	RecName: Full=Cullin-1;	SubName: Full=Cullin-1-like protein {ECO:0000313|EMBL:KHG10305.1};	Cullins	GO:0000794,condensed nuclear chromosome; GO:0031461,cullin-RING ubiquitin ligase complex; GO:0005737,cytoplasm; GO:0005829,cytosol; GO:0005634,nucleus; GO:0009524,phragmoplast; GO:0005819,spindle; GO:0031625,ubiquitin protein ligase binding; GO:0009734,auxin-activated signaling pathway; GO:0007049,cell cycle; GO:0009793,embryo development ending in seed dormancy; GO:0009873,ethylene-activated sig…	Cullin family
12	Cluster-35905.49655	0.61	0.63	0.97	4.37	3	2.53	30	27	47	205	130	105	1.928524531	1.05872E-06	2.81471E-05	up	K00278 L-aspartate oxidase [EC:1.4.3.16] | (RefSeq) L-aspartate oxidase, chloroplastic (A)	PREDICTED: methyl-CpG-binding domain-containing protein 9-like isoform X1 [Elaeis guineensis]	RecName: Full=Methyl-CpG-binding domain-containing protein 9; Short=AtMBD9; Short=MBD09; EC=2.3.1.48; AltName: Full=Histone acetyl transferase MBD9; AltName: Full=Methyl-CpG-binding protein MBD9;	SubName: Full=methyl-CpG-binding domain-containing protein 9-like {ECO:0000313|RefSeq:XP_017696503.1};	--	GO:0005720,nuclear heterochromatin; GO:0005634,nucleus; GO:0009506,plasmodesma; GO:0004402,histone acetyltransferase activity; GO:0042393,histone binding; GO:0046872,metal ion binding; GO:0008327,methyl-CpG binding; GO:0061630,ubiquitin protein ligase activity; GO:0016573,histone acetylation; GO:0043966,histone H3 acetylation; GO:0043967,histone H4 acetylation; GO:0010216,maintenance of DNA methy…	PHD-finger
13	Cluster-35905.46244	4.32	4.98	3.66	16.69	19.28	14.14	83	83	69	306	326	229	1.672677442	3.83933E-06	8.23081E-05	up	K17604 zinc finger SWIM domain-containing protein 3 | (RefSeq) protein FAR1-RELATED SEQUENCE 4-like (A)	hypothetical protein PRUPE_8G014900 [Prunus persica]	RecName: Full=Protein FAR1-RELATED SEQUENCE 6;	SubName: Full=Uncharacterized protein {ECO:0000313|EMBL:EMJ00283.1}; Flags: Fragment;	--	GO:0005634,nucleus; GO:0003700,DNA-binding transcription factor activity; GO:0008270,zinc ion binding; GO:0010018,far-red light signaling pathway; GO:0042753,positive regulation of circadian rhythm; GO:0045893,positive regulation of transcription, DNA-templated; GO:0009585,red, far-red light phototransduction	MULE transposase domain
14	Cluster-35905.53765	7.31	7.29	9.81	26.4	21.81	18.92	187	162	247	646	492	409	1.213405472	4.54057E-06	9.4378E-05	up	K11000 callose synthase [EC:2.4.1.-] | (RefSeq) callose synthase 12-like (A)	PREDICTED: callose synthase 12-like [Elaeis guineensis]	RecName: Full=Callose synthase 11; EC=2.4.1.34; AltName: Full=1,3-beta-glucan synthase; AltName: Full=Protein GLUCAN SYNTHASE-LIKE 1;	SubName: Full=callose synthase 12-like {ECO:0000313|RefSeq:XP_008811912.1, ECO:0000313|RefSeq:XP_017702112.1};	1,3-beta-glucan synthase/callose synthase catalytic subunit	GO:0000148,1,3-beta-D-glucan synthase complex; GO:0016021,integral component of membrane; GO:0005886,plasma membrane; GO:0003843,1,3-beta-D-glucan synthase activity; GO:0006075,(1->3)-beta-D-glucan biosynthetic process; GO:0071555,cell wall organization; GO:0007623,circadian rhythm; GO:0009555,pollen development; GO:0008360,regulation of cell shape; GO:0000003,reproduction	1,3-beta-glucan synthase component
15	Cluster-35905.55879	39.75	39.21	39.09	107.72	91.67	103.76	968	829	937	2509	1969	2135	1.075171453	1.03237E-05	0.00018706	up	K20476 RAB6A-GEF complex partner protein 1 | (RefSeq) hypothetical protein (A)	PREDICTED: casein kinase 1-like protein HD16 [Elaeis guineensis]	RecName: Full=Casein kinase 1-like protein HD16 {ECO:0000305}; EC=2.7.11.1 {ECO:0000305}; AltName: Full=Os03g0793500 protein {ECO:0000312|EMBL:BAF13445.1}; AltName: Full=Protein EARLY FLOWERING 1 {ECO:0000303|PubMed:20400938}; AltName: Full=Protein HEADING DATE 16 {ECO:0000303|PubMed:23789941};	SubName: Full=uncharacterized protein LOC103717844 isoform X1 {ECO:0000313|RefSeq:XP_008804601.1};	Casein kinase (serine/threonine/tyrosine protein kinase)	GO:0005737,cytoplasm; GO:0005634,nucleus; GO:0005524,ATP binding; GO:0004674,protein serine/threonine kinase activity; GO:0009908,flower development; GO:0009740,gibberellic acid mediated signaling pathway; GO:0010476,gibberellin mediated signaling pathway; GO:0018105,peptidyl-serine phosphorylation; GO:0008360,regulation of cell shape; GO:0040008,regulation of growth; GO:0048586,regulation of lon…	Protein kinase domain
16	Cluster-35905.54228	41.91	39.57	42.71	100.18	101.68	103.94	710	581	711	1620	1516	1484	1.019783567	2.74938E-05	0.00041506	up	K12836 splicing factor U2AF 35 kDa subunit | (RefSeq) splicing factor U2af small subunit B-like (A)	hypothetical protein AQUCO_00900988v1 [Aquilegia coerulea]	RecName: Full=Splicing factor U2af small subunit B; AltName: Full=U2 auxiliary factor 35 kDa subunit B; AltName: Full=U2 small nuclear ribonucleoprotein auxiliary factor small subunit B; Short=U2 snRNP auxiliary factor small subunit B; AltName: Full=Zinc finger CCCH domain-containing protein 60; Short=AtC3H60;	SubName: Full=Uncharacterized protein {ECO:0000313|EMBL:PIA54787.1};	U2 snRNP splicing factor, small subunit, and related proteins	GO:0016607,nuclear speck; GO:0005634,nucleus; GO:0005681,spliceosomal complex; GO:0089701,U2AF; GO:0003677,DNA binding; GO:0046872,metal ion binding; GO:0030628,pre-mRNA 3'-splice site binding; GO:0000398,mRNA splicing, via spliceosome; GO:0048573,photoperiodism, flowering	Zinc finger C-x8-C-x5-C-x3-H type (and similar)
17	Cluster-35905.45490	5.91	8.42	11.39	4.88	3.87	5.35	123	152	233	97	71	94	-1.088786112	0.000103089	0.00120256	down	--	serine/threonine-protein kinase STN7, chloroplastic [Asparagus officinalis]	RecName: Full=Serine/threonine-protein kinase STN7, chloroplastic; EC=2.7.11.1; AltName: Full=Protein STATE TRANSITION 7; AltName: Full=Stt7 homolog; Flags: Precursor;	SubName: Full=Uncharacterized protein {ECO:0000313|EMBL:ACF86061.1};	Protein kinase PCTAIRE and related kinases	GO:0009507,chloroplast; GO:0009535,chloroplast thylakoid membrane; GO:0042651,thylakoid membrane; GO:0005524,ATP binding; GO:0004672,protein kinase activity; GO:0004674,protein serine/threonine kinase activity; GO:0007623,circadian rhythm; GO:0009643,photosynthetic acclimation; GO:0042548,regulation of photosynthesis, light reaction	--
18	Cluster-35905.65626	36	64.98	87.77	41.36	20.77	27.54	505	789	1208	553	256	325	-1.274611079	0.000118143	0.001344091	down	K21630 GATA-type zinc finger protein 1 | (RefSeq) GATA transcription factor 6-like (A)	PREDICTED: GATA transcription factor 6-like [Musa acuminata subsp. malaccensis]	RecName: Full=GATA transcription factor 1; Short=AtGATA-1;	SubName: Full=Uncharacterized protein {ECO:0000313|EnsemblPlants:GSMUA_Achr5P15220_001};	GATA-4/5/6 transcription factors	GO:0005634,nucleus; GO:0005667,transcription factor complex; GO:0003682,chromatin binding; GO:0003700,DNA-binding transcription factor activity; GO:0000977,RNA polymerase II regulatory region sequence-specific DNA binding; GO:0001085,RNA polymerase II transcription factor binding; GO:0044212,transcription regulatory region DNA binding; GO:0001228,DNA-binding transcription activator activity, RNA …	GATA zinc finger
19	Cluster-35905.48785	13.76	13.34	9.32	39.53	45.37	39.7	115	96	76	313	331	277	1.460638919	0.000123311	0.001387459	up	K17604 zinc finger SWIM domain-containing protein 3 | (RefSeq) protein FAR1-RELATED SEQUENCE 4-like (A)	hypothetical protein PRUPE_8G014900 [Prunus persica]	RecName: Full=Protein FAR-RED IMPAIRED RESPONSE 1;	SubName: Full=Uncharacterized protein {ECO:0000313|EMBL:ONH89763.1};	--	GO:0005634,nucleus; GO:0003700,DNA-binding transcription factor activity; GO:0008270,zinc ion binding; GO:0010018,far-red light signaling pathway; GO:0042753,positive regulation of circadian rhythm; GO:0045893,positive regulation of transcription, DNA-templated; GO:0010017,red or far-red light signaling pathway; GO:0009585,red, far-red light phototransduction; GO:0010218,response to far red light…	MULE transposase domain
20	Cluster-35905.104434	2.67	3.15	6.19	22.98	18.4	15.66	9	9	20	72	53	43	2.02581748	0.000129221	0.001443146	up	K17604 zinc finger SWIM domain-containing protein 3 | (RefSeq) protein FAR1-RELATED SEQUENCE 12-like (A)	protein FAR1-RELATED SEQUENCE 4-like isoform X2 [Ananas comosus]	RecName: Full=Protein FAR1-RELATED SEQUENCE 12;	SubName: Full=Protein FAR1-RELATED SEQUENCE 6 {ECO:0000313|EMBL:OAY80984.1};	--	GO:0005634,nucleus; GO:0003700,DNA-binding transcription factor activity; GO:0008270,zinc ion binding; GO:0010018,far-red light signaling pathway; GO:0042753,positive regulation of circadian rhythm; GO:0045893,positive regulation of transcription, DNA-templated; GO:0009585,red, far-red light phototransduction	FAR1 DNA-binding domain
21	Cluster-35905.44869	2.69	4.49	1.98	16.33	17.52	12.08	14	20	10	80	79	52	2.049037279	0.000244003	0.002406868	up	K01807 ribose 5-phosphate isomerase A [EC:5.3.1.6] | (RefSeq) probable ribose-5-phosphate isomerase 3, chloroplastic (A)	hypothetical protein AQUCO_02600385v1 [Aquilegia coerulea]	RecName: Full=Protein FAR-RED ELONGATED HYPOCOTYL 3;	SubName: Full=Uncharacterized protein {ECO:0000313|EMBL:PIA39894.1};	--	GO:0005634,nucleus; GO:0003700,DNA-binding transcription factor activity; GO:0008270,zinc ion binding; GO:0007623,circadian rhythm; GO:0010018,far-red light signaling pathway; GO:0042753,positive regulation of circadian rhythm; GO:0045893,positive regulation of transcription, DNA-templated; GO:0010017,red or far-red light signaling pathway; GO:0009585,red, far-red light phototransduction; GO:0010…	FAR1 DNA-binding domain
22	Cluster-35905.59722	1.83	4.45	1.41	13.92	12.12	13.42	12	25	9	86	69	73	2.082724504	0.000308969	0.002918881	up	K17604 zinc finger SWIM domain-containing protein 3 | (RefSeq) protein FAR1-RELATED SEQUENCE 4-like (A)	hypothetical protein AQUCO_02600385v1 [Aquilegia coerulea]	RecName: Full=Protein FAR1-RELATED SEQUENCE 1;	SubName: Full=Uncharacterized protein {ECO:0000313|EMBL:PIA39894.1};	--	GO:0005634,nucleus; GO:0003700,DNA-binding transcription factor activity; GO:0008270,zinc ion binding; GO:0010018,far-red light signaling pathway; GO:0042753,positive regulation of circadian rhythm; GO:0045893,positive regulation of transcription, DNA-templated; GO:0009585,red, far-red light phototransduction	FAR1 DNA-binding domain
23	Cluster-35905.30267	25.44	76.8	113.94	31.7	5.13	6.53	210	546	918	248	37	45	-2.475393723	0.000322455	0.003021085	down	K04498 E1A/CREB-binding protein [EC:2.3.1.48] | (RefSeq) histone acetyltransferase HAC5-like (A)	BTB/POZ and TAZ domain-containing protein 1-like [Dendrobium catenatum]	RecName: Full=BTB/POZ and TAZ domain-containing protein 2; AltName: Full=BTB and TAZ domain protein 2;	SubName: Full=BTB/POZ and TAZ domain-containing protein 1 {ECO:0000313|EMBL:PKU77023.1};	CREB binding protein/P300 and related TAZ Zn-finger proteins	GO:0005737,cytoplasm; GO:0005634,nucleus; GO:0019005,SCF ubiquitin ligase complex; GO:0005516,calmodulin binding; GO:0004402,histone acetyltransferase activity; GO:0003712,transcription coregulator activity; GO:0031625,ubiquitin protein ligase binding; GO:0008270,zinc ion binding; GO:0009738,abscisic acid-activated signaling pathway; GO:0009734,auxin-activated signaling pathway; GO:0007623,circad…	TAZ zinc finger
24	Cluster-35905.57052	3.47	9.48	10.62	23.44	18.78	24.03	44	104	132	283	209	256	1.301660042	0.000322469	0.003021085	up	K10615 E3 ubiquitin-protein ligase HERC4 [EC:2.3.2.26] | (RefSeq) probable E3 ubiquitin-protein ligase HERC4 isoform X1 (A)	Protein RCC2 [Ananas comosus]	RecName: Full=Ultraviolet-B receptor UVR8; AltName: Full=Protein UV-B RESISTANCE 8; AltName: Full=RCC1 domain-containing protein UVR8;	SubName: Full=Uncharacterized protein {ECO:0000313|EnsemblPlants:OGLUM04G28350.1};	Uncharacterized conserved protein, contains RCC1 domain	GO:0000785,chromatin; GO:0005829,cytosol; GO:0005634,nucleus; GO:0003682,chromatin binding; GO:0005085,guanyl-nucleotide exchange factor activity; GO:0042802,identical protein binding; GO:0009881,photoreceptor activity; GO:0042803,protein homodimerization activity; GO:0009649,entrainment of circadian clock; GO:0018298,protein-chromophore linkage; GO:0009411,response to UV; GO:0010224,response to …	Regulator of chromosome condensation (RCC1) repeat
25	Cluster-35905.55190	98.22	87.47	79.14	228.52	212.56	236.65	1420	1095	1123	3150	2701	2879	1.046334963	0.000329883	0.003075204	up	K03347 cullin 1 | (RefSeq) cullin-1 (A)	CULLIN1-like protein 1 [Lilium longiflorum]	RecName: Full=Cullin-1;	SubName: Full=CULLIN1-like protein 1 {ECO:0000313|EMBL:ACS69068.1};	Cullins	GO:0000794,condensed nuclear chromosome; GO:0031461,cullin-RING ubiquitin ligase complex; GO:0005737,cytoplasm; GO:0005829,cytosol; GO:0005634,nucleus; GO:0009524,phragmoplast; GO:0005819,spindle; GO:0031625,ubiquitin protein ligase binding; GO:0009734,auxin-activated signaling pathway; GO:0007049,cell cycle; GO:0009793,embryo development ending in seed dormancy; GO:0009873,ethylene-activated sig…	Cullin family
26	Cluster-35905.56756	6.54	8.24	10.66	23.49	25.26	23.91	28	30	44	94	93	84	1.269330966	0.000386088	0.003496441	up	K11340 actin-like protein 6A | (RefSeq) actin-related protein 4 (A)	PREDICTED: actin-related protein 4 [Elaeis guineensis]	RecName: Full=Actin-related protein 4;	SubName: Full=actin-related protein 4 {ECO:0000313|RefSeq:XP_010260462.1};	Actin-related protein - Arp4p/Act3p	GO:0005737,cytoplasm; GO:0005730,nucleolus; GO:0016569,covalent chromatin modification; GO:0048574,long-day photoperiodism, flowering; GO:0048235,pollen sperm cell differentiation	Actin
27	Cluster-35905.44530	26.34	35.43	32.27	20.22	16	20.45	163	188	194	118	86	105	-1.002658899	0.000400572	0.003604429	down	--	chromatin remodeling protein EBS-like isoform X3 [Dendrobium catenatum]	RecName: Full=Chromatin remodeling protein EBS {ECO:0000305}; AltName: Full=Protein EARLY BOLTING IN SHORT DAYS {ECO:0000303|PubMed:11340178};	SubName: Full=BAH and coiled-coil domain-containing protein 1 {ECO:0000313|EMBL:JAT44257.1};	Uncharacterized PHD Zn-finger protein	GO:0000785,chromatin; GO:0005677,chromatin silencing complex; GO:0005634,nucleus; GO:0003682,chromatin binding; GO:0046872,metal ion binding; GO:0035064,methylated histone binding; GO:0000976,transcription regulatory region sequence-specific DNA binding; GO:0006325,chromatin organization; GO:0006342,chromatin silencing; GO:0016569,covalent chromatin modification; GO:0009908,flower development; GO…	PHD-finger
28	Cluster-35905.42088	8.83	25.83	26.42	6.12	10.33	9.23	115	291	337.41	75.9	118.15	101	-1.425938244	0.000773971	0.006110279	down	K01188 beta-glucosidase [EC:3.2.1.21] | (RefSeq) beta-glucosidase 12-like (A)	polygalacturonase inhibitor-like precursor [Cucumis melo]	RecName: Full=Leucine-rich repeat protein FLOR 1 {ECO:0000303|PubMed:11689012}; AltName: Full=Protein FLORAL TRANSITION AT THE MERISTEM 4 {ECO:0000303|PubMed:22319055};	SubName: Full=Polygalacturonase-inhibiting protein {ECO:0000313|EMBL:AAP41199.1}; SubName: Full=polygalacturonase inhibitor-like precursor {ECO:0000313|RefSeq:NP_001303611.1};	--	GO:0005737,cytoplasm; GO:0005634,nucleus; GO:0048471,perinuclear region of cytoplasm; GO:0005886,plasma membrane; GO:0008134,transcription factor binding; GO:0048574,long-day photoperiodism, flowering; GO:0048510,regulation of timing of transition from vegetative to reproductive phase; GO:0010228,vegetative to reproductive phase transition of meristem	Leucine rich repeat N-terminal domain
29	Cluster-35905.15017	1.73	1.8	1.19	6.53	9.54	9.29	9	8	6	32	43	40	2.130495893	0.000883245	0.006772449	up	K01807 ribose 5-phosphate isomerase A [EC:5.3.1.6] | (RefSeq) probable ribose-5-phosphate isomerase 3, chloroplastic (A)	hypothetical protein POPTR_0006s03800g, partial [Populus trichocarpa]	RecName: Full=Protein FAR-RED ELONGATED HYPOCOTYL 3;	SubName: Full=Uncharacterized protein {ECO:0000313|EMBL:EEE91500.2}; Flags: Fragment;	--	GO:0005634,nucleus; GO:0003700,DNA-binding transcription factor activity; GO:0008270,zinc ion binding; GO:0007623,circadian rhythm; GO:0010018,far-red light signaling pathway; GO:0042753,positive regulation of circadian rhythm; GO:0045893,positive regulation of transcription, DNA-templated; GO:0010017,red or far-red light signaling pathway; GO:0009585,red, far-red light phototransduction; GO:0010…	FAR1 DNA-binding domain
30	Cluster-35905.14357	8.4	6.15	8.26	21.51	21.63	32.02	36.9	23	35	88.42	81.83	115.61	1.410815631	0.000965697	0.007264974	up	K16224 senescence-induced receptor-like serine/threonine-protein kinase | (RefSeq) senescence-induced receptor-like serine/threonine-protein kinase (A)	leaf rust 10 disease-resistance locus receptor-like protein kinase-like 1.3 [Quercus suber]	RecName: Full=LEAF RUST 10 DISEASE-RESISTANCE LOCUS RECEPTOR-LIKE PROTEIN KINASE-like 1.2 {ECO:0000303|PubMed:12805585}; EC=2.7.11.1; AltName: Full=Probable receptor-like serine/threonine-protein kinase LRK10L-1.2 {ECO:0000305}; Flags: Precursor;	SubName: Full=Putative concanavalin A-like lectin/glucanase domain-containing protein {ECO:0000313|EMBL:OTG17555.1};	Serine/threonine protein kinase	GO:0016021,integral component of membrane; GO:0005886,plasma membrane; GO:0005524,ATP binding; GO:0030247,polysaccharide binding; GO:0004674,protein serine/threonine kinase activity; GO:0007166,cell surface receptor signaling pathway; GO:0071215,cellular response to abscisic acid stimulus; GO:0042631,cellular response to water deprivation; GO:0048573,photoperiodism, flowering	Protein tyrosine kinase
31	Cluster-35905.88176	3.19	4.61	2.29	14.97	12.27	17.35	13	16	9	57	43	58	1.837142199	0.000990669	0.007424344	up	K12124 GIGANTEA | (RefSeq) protein GIGANTEA-like (A)	Protein GIGANTEA [Apostasia shenzhenica]	RecName: Full=Protein GIGANTEA;	SubName: Full=Protein GIGANTEA {ECO:0000313|EMBL:PKA64503.1};	--	GO:0005654,nucleoplasm; GO:0030154,cell differentiation; GO:0007623,circadian rhythm; GO:0009908,flower development; GO:0048578,positive regulation of long-day photoperiodism, flowering; GO:0006355,regulation of transcription, DNA-templated; GO:0009637,response to blue light; GO:0009409,response to cold; GO:0010218,response to far red light; GO:0042542,response to hydrogen peroxide; GO:0080167,re…	--
32	Cluster-45333.0	0.13	0.91	1.2	8.13	3.29	4.22	1	6	9	59	22	27	2.641165242	0.001368141	0.009562981	up	K11446 histone demethylase JARID1 [EC:1.14.11.-] | (RefSeq) lysine-specific demethylase rbr-2 (A)	jmjC domain containing protein, expressed [Oryza sativa Japonica Group]	RecName: Full=Lysine-specific demethylase SE14; EC=1.14.11.-; AltName: Full=Protein PHOTOPERIOD SENSITIVITY 14;	SubName: Full=JmjC domain containing protein, expressed {ECO:0000313|EMBL:ABF94012.1}; SubName: Full=Os03g0151300 protein {ECO:0000313|EMBL:BAS82325.1};	DNA-binding protein jumonji/RBP2/SMCY, contains JmjC domain	GO:0005634,nucleus; GO:0051213,dioxygenase activity; GO:0032452,histone demethylase activity; GO:0046872,metal ion binding; GO:0003676,nucleic acid binding; GO:0009908,flower development; GO:0045814,negative regulation of gene expression, epigenetic; GO:0048579,negative regulation of long-day photoperiodism, flowering; GO:0006355,regulation of transcription, DNA-templated; GO:0006351,transcriptio…	jmjN domain
33	Cluster-35905.10247	2.17	1.01	4.56	22.67	4.47	15.46	20	8	41	198	36	119	2.22599367	0.001551874	0.0105245	up	--	PREDICTED: protein PHOSPHATE STARVATION RESPONSE 2-like [Elaeis guineensis]	RecName: Full=Protein PHOSPHATE STARVATION RESPONSE 1 {ECO:0000303|PubMed:11511543}; Short=AtPHR1 {ECO:0000303|PubMed:11511543};	SubName: Full=protein PHOSPHATE STARVATION RESPONSE 1-like isoform X5 {ECO:0000313|RefSeq:XP_008784671.1};	--	GO:0005634,nucleus; GO:0003677,DNA binding; GO:0003700,DNA-binding transcription factor activity; GO:0071486,cellular response to high light intensity; GO:0016036,cellular response to phosphate starvation; GO:0007623,circadian rhythm; GO:0006355,regulation of transcription, DNA-templated; GO:0055063,sulfate ion homeostasis; GO:0006351,transcription, DNA-templated	--
34	Cluster-35905.48792	15.37	33.7	17.32	69.52	83.02	71.94	24	43	25	97	106	87.02	1.464543348	0.001594044	0.010748509	up	K09753 cinnamoyl-CoA reductase [EC:1.2.1.44] | (RefSeq) cinnamoyl-CoA reductase 1-like isoform X1 (A)	PREDICTED: cinnamoyl-CoA reductase 1-like isoform X2 [Elaeis guineensis]	RecName: Full=Cinnamoyl-CoA reductase 1; Short=AtCCR1; EC=1.2.1.44; AltName: Full=Protein IRREGULAR XYLEM 4;	SubName: Full=cinnamoyl-CoA reductase 1-like {ECO:0000313|RefSeq:XP_008775468.1};	Flavonol reductase/cinnamoyl-CoA reductase	GO:0005829,cytosol; GO:0016621,cinnamoyl-CoA reductase activity; GO:0050662,coenzyme binding; GO:0007623,circadian rhythm; GO:0009809,lignin biosynthetic process; GO:0009409,response to cold	GDP-mannose 4,6 dehydratase
35	Cluster-35905.91653	11.48	10.78	11.15	3.89	0.37	4.22	72.02	58.01	68	23	2	22	-2.311688199	0.001733833	0.011481515	down	--	PREDICTED: protein CPR-5-like [Elaeis guineensis]	RecName: Full=Protein CPR-5 {ECO:0000303|PubMed:11846876}; AltName: Full=Protein constitutive expression of pathogenesis-related genes 5 {ECO:0000303|PubMed:11846876}; Short=Protein constitutive expression of PR genes 5 {ECO:0000303|PubMed:11846876}; AltName: Full=Protein hypersenescence-1 {ECO:0000303|PubMed:11846876};	SubName: Full=protein CPR-5 {ECO:0000313|RefSeq:XP_008796090.1, ECO:0000313|RefSeq:XP_008796098.1};	--	GO:0016021,integral component of membrane; GO:0016020,membrane; GO:0031965,nuclear membrane; GO:0005634,nucleus; GO:0006952,defense response; GO:0010150,leaf senescence; GO:0048573,photoperiodism, flowering; GO:0010182,sugar mediated signaling pathway; GO:0009627,systemic acquired resistance; GO:0010090,trichome morphogenesis	--
36	Cluster-35905.43895	0.38	0.09	0.08	0.99	2.78	1.56	10	2	2	25	65	35	2.912934442	0.001886476	0.01225992	up	K16240 protein suppressor of PHYA-105 1 | (RefSeq) protein SUPPRESSOR OF PHYA-105 1-like (A)	PREDICTED: protein SUPPRESSOR OF PHYA-105 1-like [Brachypodium distachyon]	RecName: Full=Protein SUPPRESSOR OF PHYA-105 1; EC=2.7.-.-;	SubName: Full=Uncharacterized protein {ECO:0000313|EMBL:KQK04781.1, ECO:0000313|EnsemblPlants:BRADI2G15900.1};	eIF-2alpha kinase PEK/EIF2AK3	GO:0080008,Cul4-RING E3 ubiquitin ligase complex; GO:0016604,nuclear body; GO:0016607,nuclear speck; GO:0005634,nucleus; GO:0016605,PML body; GO:0005524,ATP binding; GO:0042802,identical protein binding; GO:0004672,protein kinase activity; GO:0009658,chloroplast organization; GO:0010100,negative regulation of photomorphogenesis; GO:0009640,photomorphogenesis; GO:0010017,red or far-red light signa…	--
37	Cluster-35905.49973	15.86	5.79	12.78	3.73	4.3	3.5	77	24	60	17	18	14	-1.910164391	0.002521302	0.015271158	down	K16240 protein suppressor of PHYA-105 1 | (RAP-DB) Os05g0571000; WD40 repeat-like domain containing protein. (A)	suppressor of PHYA-105 1 [Ananas comosus]	RecName: Full=Protein SUPPRESSOR OF PHYA-105 1; EC=2.7.-.-;	SubName: Full=Suppressor of PHYA-105 1 {ECO:0000313|EMBL:OAY85564.1};	eIF-2alpha kinase PEK/EIF2AK3	GO:0080008,Cul4-RING E3 ubiquitin ligase complex; GO:0016604,nuclear body; GO:0016607,nuclear speck; GO:0005634,nucleus; GO:0016605,PML body; GO:0005524,ATP binding; GO:0042802,identical protein binding; GO:0004672,protein kinase activity; GO:0009658,chloroplast organization; GO:0010100,negative regulation of photomorphogenesis; GO:0009640,photomorphogenesis; GO:0010017,red or far-red light signa…	--
38	Cluster-38972.0	0.11	3.66	3.8	0.12	0.26	0	1	28	33	1	2	0	-4.40044122	0.003662377	0.020302336	down	K12135 zinc finger protein CONSTANS | (RefSeq) zinc finger protein CONSTANS (A)	PREDICTED: transcription factor GHD7-like [Elaeis guineensis]	RecName: Full=Transcription factor GHD7 {ECO:0000305}; AltName: Full=Protein GRAIN NUMBER PLANT HEIGHT AND HEADING DATE 7 {ECO:0000305};	SubName: Full=two-component response regulator-like PRR37 {ECO:0000313|RefSeq:XP_008796123.1};	GATA-4/5/6 transcription factors	GO:0005634,nucleus; GO:0003677,DNA binding; GO:0009908,flower development; GO:0048579,negative regulation of long-day photoperiodism, flowering; GO:0006355,regulation of transcription, DNA-templated; GO:0006351,transcription, DNA-templated	CCT motif
39	Cluster-35905.62239	0.09	0.25	0.44	1.33	1.24	1.24	2	5	10	29	25	24	2.113569381	0.00460897	0.024153595	up	K13963 serpin B | (RefSeq) uncharacterized protein LOC111242705 (A)	uncharacterized protein A4U43_C09F4200 [Asparagus officinalis]	RecName: Full=Protein FAR1-RELATED SEQUENCE 12;	SubName: Full=Protein FAR1-RELATED SEQUENCE 5 {ECO:0000313|EMBL:PKU72215.1};	--	GO:0005634,nucleus; GO:0003700,DNA-binding transcription factor activity; GO:0008270,zinc ion binding; GO:0010018,far-red light signaling pathway; GO:0042753,positive regulation of circadian rhythm; GO:0045893,positive regulation of transcription, DNA-templated; GO:0009585,red, far-red light phototransduction	FAR1 DNA-binding domain
40	Cluster-35905.45887	3.93	2.5	7.59	14	9.1	15.38	58	32	110	197	118	191	1.228166674	0.004611409	0.024157629	up	K04728 ataxia telangiectasia mutated family protein [EC:2.7.11.1] | (RefSeq) LOC109742816; serine/threonine-protein kinase ATM isoform X1 (A)	Transcription factor VOZ1 [Ananas comosus]	RecName: Full=Transcription factor VOZ1; AltName: Full=Protein VASCULAR PLANT ONE-ZINC FINGER 1; Short=AtVOZ1;	SubName: Full=Transcription factor VOZ1 {ECO:0000313|EMBL:OAY80582.1};	--	GO:0005737,cytoplasm; GO:0005634,nucleus; GO:0046872,metal ion binding; GO:0043565,sequence-specific DNA binding; GO:0009631,cold acclimation; GO:0009816,defense response to bacterium, incompatible interaction; GO:0048574,long-day photoperiodism, flowering; GO:0048578,positive regulation of long-day photoperiodism, flowering; GO:0045893,positive regulation of transcription, DNA-templated; GO:0009…	--
41	Cluster-35905.63462	3.67	4.34	9.17	2.83	0.93	3.43	76	78	187	56	17	60	-1.469659881	0.005835537	0.028856225	down	K08066 nuclear transcription factor Y, gamma | (RefSeq) nuclear transcription factor Y subunit C-6 (A)	Nuclear transcription factor Y subunit C-2 [Morus notabilis]	RecName: Full=Nuclear transcription factor Y subunit C-4; Short=AtNF-YC-4;	SubName: Full=Nuclear transcription factor Y subunit C-2 {ECO:0000313|EMBL:EXC20540.1};	CCAAT-binding factor, subunit C (HAP5)	GO:0005829,cytosol; GO:0005634,nucleus; GO:0003677,DNA binding; GO:0003700,DNA-binding transcription factor activity; GO:0046982,protein heterodimerization activity; GO:0009738,abscisic acid-activated signaling pathway; GO:0009740,gibberellic acid mediated signaling pathway; GO:2000905,negative regulation of starch metabolic process; GO:2000306,positive regulation of photomorphogenesis; GO:005124…	Histone-like transcription factor (CBF/NF-Y) and archaeal histone
42	Cluster-35905.26415	0.18	1.27	1.68	4.61	5.84	3.27	2	12	18	48	56	30	2.008803648	0.006174739	0.030120399	up	K03347 cullin 1 | (RefSeq) cullin-1-like (A)	PREDICTED: cullin-1-like [Gossypium hirsutum]	RecName: Full=Cullin-1;	SubName: Full=Uncharacterized protein {ECO:0000313|EMBL:PKI46479.1};	Cullins	GO:0000794,condensed nuclear chromosome; GO:0031461,cullin-RING ubiquitin ligase complex; GO:0005737,cytoplasm; GO:0005829,cytosol; GO:0005634,nucleus; GO:0009524,phragmoplast; GO:0005819,spindle; GO:0031625,ubiquitin protein ligase binding; GO:0009734,auxin-activated signaling pathway; GO:0007049,cell cycle; GO:0009793,embryo development ending in seed dormancy; GO:0009873,ethylene-activated sig…	--
43	Cluster-35905.51330	0.05	0.79	0.82	3.16	2.2	1.83	2	28	33	123	79	63	1.990380068	0.00794271	0.036355746	up	K02324 DNA polymerase epsilon subunit 1 [EC:2.7.7.7] | (RefSeq) DNA polymerase epsilon catalytic subunit A-like (A)	PREDICTED: DNA polymerase epsilon catalytic subunit A-like isoform X1 [Elaeis guineensis]	RecName: Full=DNA polymerase epsilon catalytic subunit A; EC=2.7.7.7; AltName: Full=DNA polymerase 2 a; Short=AtPOL2a; AltName: Full=DNA polymerase II subunit a; AltName: Full=Protein ABA OVERLY SENSITIVE a; AltName: Full=Protein EARLY IN SHORT DAYS 7; AltName: Full=Protein EMBRYO DEFECTIVE 142; AltName: Full=Protein EMBRYO DEFECTIVE 2284; AltName: Full=Protein EMBRYO DEFECTIVE 529; AltName: Full…	SubName: Full=DNA polymerase epsilon catalytic subunit A isoform X2 {ECO:0000313|RefSeq:XP_017701376.1};	DNA polymerase epsilon, catalytic subunit A	GO:0048046,apoplast; GO:0008622,epsilon DNA polymerase complex; GO:0051539,4 iron, 4 sulfur cluster binding; GO:0003677,DNA binding; GO:0003887,DNA-directed DNA polymerase activity; GO:0000166,nucleotide binding; GO:0008310,single-stranded DNA 3'-5' exodeoxyribonuclease activity; GO:0008270,zinc ion binding; GO:0006287,base-excision repair, gap-filling; GO:0045004,DNA replication proofreading; GO…	DNA polymerase family B, exonuclease domain
44	Cluster-35905.5878	0.31	0.09	0.08	2.19	1.06	1.19	4	1	1	27	12	13	2.843745131	0.009174548	0.040660176	up	K08869 aarF domain-containing kinase | (RefSeq) uncharacterized LOC105049295 (A)	Protein kinase [Trema orientalis]	RecName: Full=Protein ACTIVITY OF BC1 COMPLEX KINASE 8, chloroplastic {ECO:0000303|PubMed:22694836}; Short=ABC1-LIKE KINASE 8 {ECO:0000303|PubMed:22694836}; EC=2.7.11.1 {ECO:0000250|UniProtKB:Q9MA15}; AltName: Full=ABC2 homolog protein 13 {ECO:0000303|PubMed:11346655}; Short=AtATH13 {ECO:0000303|PubMed:11346655}; AltName: Full=Oxidative stress-related ABC1-like protein 1, chloroplastic {ECO:00003…	SubName: Full=Os06g0701300 protein {ECO:0000313|EMBL:BAS99349.1}; Flags: Fragment;	Predicted unusual protein kinase	GO:0009507,chloroplast; GO:0009941,chloroplast envelope; GO:0031969,chloroplast membrane; GO:0016021,integral component of membrane; GO:0005524,ATP binding; GO:0016301,kinase activity; GO:0005215,transporter activity; GO:0034599,cellular response to oxidative stress; GO:0007623,circadian rhythm; GO:0055072,iron ion homeostasis; GO:0010150,leaf senescence; GO:0046467,membrane lipid biosynthetic pr…	ABC1 family
45	Cluster-35905.52890	45.99	78.67	133.73	59.29	54.42	29.32	350	515	992	427	361	186	-1.015169538	0.009938281	0.043228645	down	K09184 GATA-binding protein, other eukaryote | (RefSeq) GATA transcription factor 8 (A)	PREDICTED: GATA transcription factor 4-like isoform X2 [Musa acuminata subsp. malaccensis]	RecName: Full=GATA transcription factor 8;	SubName: Full=Uncharacterized protein {ECO:0000313|EnsemblPlants:GSMUA_Achr2P02830_001};	GATA-4/5/6 transcription factors	GO:0005634,nucleus; GO:0005667,transcription factor complex; GO:0003682,chromatin binding; GO:0003700,DNA-binding transcription factor activity; GO:0000977,RNA polymerase II regulatory region sequence-specific DNA binding; GO:0001085,RNA polymerase II transcription factor binding; GO:0001228,DNA-binding transcription activator activity, RNA polymerase II-specific; GO:0008270,zinc ion binding; GO:…	GATA zinc finger
46	Cluster-35905.48750	1.28	0.77	2.72	16.67	5.95	12.45	2.04	1	4	23.7	7.75	15.36	2.60594416	0.012045883	0.049960756	up	K13418 somatic embryogenesis receptor kinase 1 [EC:2.7.10.1 2.7.11.1] | (RefSeq) somatic embryogenesis receptor kinase 2 (A)	Kinase superfamily protein, putative isoform 2 [Theobroma cacao]	RecName: Full=LEAF RUST 10 DISEASE-RESISTANCE LOCUS RECEPTOR-LIKE PROTEIN KINASE-like 1.2 {ECO:0000303|PubMed:12805585}; EC=2.7.11.1; AltName: Full=Probable receptor-like serine/threonine-protein kinase LRK10L-1.2 {ECO:0000305}; Flags: Precursor;	SubName: Full=Kinase superfamily protein, putative isoform 2 {ECO:0000313|EMBL:EOY00078.1};	Serine/threonine protein kinase	GO:0016021,integral component of membrane; GO:0005886,plasma membrane; GO:0005524,ATP binding; GO:0030247,polysaccharide binding; GO:0004674,protein serine/threonine kinase activity; GO:0007166,cell surface receptor signaling pathway; GO:0071215,cellular response to abscisic acid stimulus; GO:0042631,cellular response to water deprivation; GO:0048573,photoperiodism, flowering	Protein kinase domain
47	Cluster-35905.59843	2.4	3.73	3.95	16.53	14.59	12.43	66	89	107	435	354	289	1.888008258	1.134E-11	1.83818E-09	up	K21444 poly(rC)-binding protein 3/4 | (RefSeq) LOW QUALITY PROTEIN: flowering locus K homology domain (A)	flowering locus K homology domain-like isoform X1 [Olea europaea var. sylvestris]	RecName: Full=Flowering locus K homology domain {ECO:0000303|PubMed:14593172}; Short=Flowering locus KH domain {ECO:0000303|PubMed:14593172};	SubName: Full=KH domain-containing protein At4g18375 {ECO:0000313|EMBL:JAT42023.1}; Flags: Fragment;	PolyC-binding proteins alphaCP-1 and related KH domain proteins	GO:0005737,cytoplasm; GO:0005634,nucleus; GO:0003723,RNA binding; GO:0009911,positive regulation of flower development; GO:0006355,regulation of transcription, DNA-templated; GO:0006351,transcription, DNA-templated	KH domain
48	Cluster-35905.60826	8.78	13.24	16.56	7	7.42	6.44	112	146	207	85	83	69	-1.10218908	0.000168232	0.001784617	down	K15542 polyadenylation factor subunit 2 | (RefSeq) flowering time control protein FY isoform X1 (A)	flowering time control protein FY isoform X1 [Dendrobium catenatum]	--	SubName: Full=Flowering time control protein FY {ECO:0000313|EMBL:PKU83435.1};	--	--	--
