# Supplementary material for: Transcriptomic Insight into Underground Floral Differentiation in Erythronium japonicum
Source: Biomed Res Int. 2022 Jan 18;2022:4447472. doi: 10.1155/2022/4447472 (PMC8789427; doi:10.1155/2022/4447472)
Supplement: Supplementary Materials — Figure S1: annotation of unigenes from different databases; Table S1: list of primers corresponding to selected DEGs used for qRT-PCR; Table S2: statistics of transcriptome sequencing; Table S3: list of differentially expressed genes corresponding to different floral developmental stages; Table S4: differentially expressed genes related to floral differentiation identified in comparison of Az (flower primordium differentiation) and Bz (perianth differentiation); Table S5: differentially expressed genes identified related to floral differentiation in comparison of Az (flower primordium differentiation) and Cz (stamen differentiation); Table S6: differentially expressed genes identified related to floral differentiation in comparison of Az (flower primordium differentiation) and Dz (pistil differentiation); Table S7: differentially expressed genes related to floral differentiation identified in comparison of Bz (perianth differentiation) and Cz (stamen differentiation); Table S8: differentially expressed genes related to floral differentiation identified in comparison of Bz (perianth differentiation) and Dz (pistil differentiation); Table S9: differentially expressed genes related to floral differentiation identified in comparison of Cz (stamen differentiation) and Dz (pistil differentiation); Table S10: differentially expressed transcription factors between different groups; Table S11: differentially expressed TFs associated with floral differentiation at different floral developmental stage. [file 4447472.f1.zip › Table S5 (1).txt]

Table S5. Differentially expressed genes identified related to floral differentiation in comparison of Az (flower primordium differentiation) and Cz (stamen differentiation)
	ID	A1_fpkm	A2_fpkm	A3_fpkm	C1_fpkm	C2_fpkm	C3_fpkm	A1_count	A2_count	A3_count	C1_count	C2_count	C3_count	log2FoldChange	pvalue	padj	regulated	KEGG	NR	Swissprot	Tremble	KOG	GO	Pfam
1	Cluster-35905.49582	1.19	1.14	2.27	7.18	3.91	4.49	41	34	77	235	110	133	1.40585379	0.000355275	0.003874065	up	K12125 protein EARLY FLOWERING 3 | (RefSeq) protein EARLY FLOWERING 3-like (A)	PREDICTED: protein EARLY FLOWERING 3-like isoform X1 [Phoenix dactylifera]	RecName: Full=Protein HEADING DATE 3B; AltName: Full=ELF3-like protein 1 {ECO:0000303|PubMed:22422935}; Short=OsELF3-1 {ECO:0000303|PubMed:22422935}; AltName: Full=OsELF3 {ECO:0000303|PubMed:22888152}; AltName: Full=Protein HEADING DATE 17 {ECO:0000303|PubMed:22399582};	SubName: Full=protein EARLY FLOWERING 3-like isoform X1 {ECO:0000313|RefSeq:XP_008806826.1};	--	GO:0005634,nucleus; GO:0009908,flower development; GO:0048578,positive regulation of long-day photoperiodism, flowering; GO:0048576,positive regulation of short-day photoperiodism, flowering; GO:0006355,regulation of transcription, DNA-templated; GO:0006351,transcription, DNA-templated	--
2	Cluster-35905.71088	0.41	0.73	0.65	2.96	1.94	2.12	9	14	14	62	35	40	1.606161804	0.002576976	0.018611812	up	K12125 protein EARLY FLOWERING 3 | (RefSeq) protein EARLY FLOWERING 3 (A)	PREDICTED: protein EARLY FLOWERING 3 [Phoenix dactylifera]	RecName: Full=Protein EARLY FLOWERING 3; AltName: Full=Nematode-responsive protein;	SubName: Full=protein EARLY FLOWERING 3 {ECO:0000313|RefSeq:XP_008797900.1};	--	GO:0005634,nucleus; GO:0003700,DNA-binding transcription factor activity; GO:0007623,circadian rhythm; GO:0010031,circumnutation; GO:0048573,photoperiodism, flowering; GO:0009585,red, far-red light phototransduction; GO:0009909,regulation of flower development; GO:0010119,regulation of stomatal movement; GO:0009737,response to abscisic acid; GO:0009733,response to auxin; GO:0009409,response to co…	--
3	Cluster-35905.63819	3.08	12.67	19.16	0.77	1.62	1.06	88	315	540	21	38	26	-3.612829282	5.12855E-12	8.24162E-10	down	K20715 phototropin [EC:2.7.11.1] | (RefSeq) phototropin-2 (A)	putative LOV domain-containing protein [Lilium sargentiae]	RecName: Full=Phototropin-2; EC=2.7.11.1; AltName: Full=Non-phototropic hypocotyl protein 1B; Short=OsNPH1B;	SubName: Full=Putative LOV domain-containing protein {ECO:0000313|EMBL:AML78715.1};	--	GO:0005737,cytoplasm; GO:0005794,Golgi apparatus; GO:0005634,nucleus; GO:0005886,plasma membrane; GO:0005524,ATP binding; GO:0009882,blue light photoreceptor activity; GO:0010181,FMN binding; GO:0042802,identical protein binding; GO:0000155,phosphorelay sensor kinase activity; GO:0004674,protein serine/threonine kinase activity; GO:0007623,circadian rhythm; GO:0035556,intracellular signal transdu…	Protein kinase domain
4	Cluster-35905.54434	145.1	206.42	209.2	80.12	103.32	107.91	4339.2	5365	6164	2279.47	2529.01	2776	-1.330445565	2.52518E-11	3.29937E-09	down	K09753 cinnamoyl-CoA reductase [EC:1.2.1.44] | (RefSeq) cinnamoyl-CoA reductase 1-like isoform X1 (A)	cinnamyl alcohol dehydrogenase [Punica granatum]	RecName: Full=Cinnamoyl-CoA reductase 1; Short=AtCCR1; EC=1.2.1.44; AltName: Full=Protein IRREGULAR XYLEM 4;	SubName: Full=Cinnamyl alcohol dehydrogenase {ECO:0000313|EMBL:AFU90744.1};	Flavonol reductase/cinnamoyl-CoA reductase	GO:0005829,cytosol; GO:0016621,cinnamoyl-CoA reductase activity; GO:0050662,coenzyme binding; GO:0007623,circadian rhythm; GO:0009809,lignin biosynthetic process; GO:0009409,response to cold	NAD dependent epimerase/dehydratase family
5	Cluster-35905.60030	72.66	83.05	92.64	27.61	45.18	32.17	187	179	226	64	91	65	-1.696825556	5.56044E-08	2.81908E-06	down	--	PREDICTED: methyl-CpG-binding domain-containing protein 9 [Musa acuminata subsp. malaccensis]	RecName: Full=Methyl-CpG-binding domain-containing protein 9; Short=AtMBD9; Short=MBD09; EC=2.3.1.48; AltName: Full=Histone acetyl transferase MBD9; AltName: Full=Methyl-CpG-binding protein MBD9;	SubName: Full=Uncharacterized protein {ECO:0000313|EnsemblPlants:GSMUA_Achr3P12190_001};	--	GO:0005720,nuclear heterochromatin; GO:0005634,nucleus; GO:0009506,plasmodesma; GO:0004402,histone acetyltransferase activity; GO:0042393,histone binding; GO:0046872,metal ion binding; GO:0008327,methyl-CpG binding; GO:0061630,ubiquitin protein ligase activity; GO:0016573,histone acetylation; GO:0043966,histone H3 acetylation; GO:0043967,histone H4 acetylation; GO:0010216,maintenance of DNA methy…	--
6	Cluster-35905.5706	2.08	2.58	2.61	7.55	8.11	6.79	76	82	94	263	243	214	1.236112031	2.92088E-06	7.54766E-05	up	K17275 plastin-1 | (RefSeq) fimbrin-5-like (A)	PREDICTED: fimbrin-5-like [Elaeis guineensis]	RecName: Full=Fimbrin-1 {ECO:0000303|PubMed:11123801}; Short=AtFIM1; AltName: Full=Fimbrin1 {ECO:0000305};	SubName: Full=Fimbrin 1 {ECO:0000313|EMBL:AGB97977.1};	Ca2+-binding actin-bundling protein (fimbrin/plastin), EF-Hand protein superfamily	GO:0005884,actin filament; GO:0032432,actin filament bundle; GO:0005737,cytoplasm; GO:0051015,actin filament binding; GO:0046872,metal ion binding; GO:0051764,actin crosslink formation; GO:0051017,actin filament bundle assembly; GO:0051639,actin filament network formation; GO:0007623,circadian rhythm	Calponin homology (CH) domain
7	Cluster-32856.0	0.25	0	0.78	5.66	4.8	4.7	3	0	9	63	46	47	3.517606234	3.93339E-06	9.68896E-05	up	K21480 heme oxygenase (biliverdin-producing, ferredoxin) [EC:1.14.15.20] | (RefSeq) heme oxygenase 1, chloroplastic-like (A)	PREDICTED: heme oxygenase 1, chloroplastic isoform X2 [Elaeis guineensis]	RecName: Full=Heme oxygenase 1, chloroplastic; EC=1.14.14.18 {ECO:0000250|UniProtKB:O48782}; AltName: Full=Protein PHOTOPERIODIC SENSITIVITY 5; Flags: Precursor;	SubName: Full=Uncharacterized protein {ECO:0000313|EnsemblPlants:GSMUA_Achr6P05190_001};	Heme oxygenase	GO:0009507,chloroplast; GO:0004392,heme oxygenase (decyclizing) activity; GO:0046872,metal ion binding; GO:0006788,heme oxidation; GO:0010229,inflorescence development; GO:0009648,photoperiodism; GO:0048573,photoperiodism, flowering; GO:0015979,photosynthesis	Heme oxygenase
8	Cluster-35905.26646	63.97	21.01	0.27	0	0	0	2185	624	9	0	0	0	-12.82115007	4.78829E-06	0.000113356	down	K21867 potassium channel | (RefSeq) potassium channel KAT3 (A)	PREDICTED: potassium channel KAT3 isoform X2 [Phoenix dactylifera]	RecName: Full=Potassium channel KAT2;	SubName: Full=potassium channel KAT3 isoform X2 {ECO:0000313|RefSeq:XP_008783944.1};	K+-channel ERG and related proteins, contain PAS/PAC sensor domain	GO:0005887,integral component of plasma membrane; GO:0005249,voltage-gated potassium channel activity; GO:0007623,circadian rhythm; GO:0034765,regulation of ion transmembrane transport; GO:0042391,regulation of membrane potential; GO:0009644,response to high light intensity; GO:0010118,stomatal movement	Cyclic nucleotide-binding domain
9	Cluster-35905.62218	27.73	47.97	69.85	204.44	118.35	144.85	219	326	538	1514	756	961	1.343141969	7.79555E-06	0.000168841	up	--	PREDICTED: BTB/POZ and TAZ domain-containing protein 2-like [Phoenix dactylifera]	RecName: Full=BTB/POZ and TAZ domain-containing protein 2; AltName: Full=BTB and TAZ domain protein 2;	SubName: Full=BTB/POZ and TAZ domain-containing protein 2-like {ECO:0000313|RefSeq:XP_017695970.1};	CREB binding protein/P300 and related TAZ Zn-finger proteins	GO:0005737,cytoplasm; GO:0005634,nucleus; GO:0019005,SCF ubiquitin ligase complex; GO:0005516,calmodulin binding; GO:0004402,histone acetyltransferase activity; GO:0003712,transcription coregulator activity; GO:0031625,ubiquitin protein ligase binding; GO:0008270,zinc ion binding; GO:0009738,abscisic acid-activated signaling pathway; GO:0009734,auxin-activated signaling pathway; GO:0007623,circad…	BTB/POZ domain
10	Cluster-35905.49973	15.86	5.79	12.78	2.22	3.09	1.75	77	24	60	10	12	7	-2.776158643	1.54934E-05	0.000300266	down	K16240 protein suppressor of PHYA-105 1 | (RAP-DB) Os05g0571000; WD40 repeat-like domain containing protein. (A)	suppressor of PHYA-105 1 [Ananas comosus]	RecName: Full=Protein SUPPRESSOR OF PHYA-105 1; EC=2.7.-.-;	SubName: Full=Suppressor of PHYA-105 1 {ECO:0000313|EMBL:OAY85564.1};	eIF-2alpha kinase PEK/EIF2AK3	GO:0080008,Cul4-RING E3 ubiquitin ligase complex; GO:0016604,nuclear body; GO:0016607,nuclear speck; GO:0005634,nucleus; GO:0016605,PML body; GO:0005524,ATP binding; GO:0042802,identical protein binding; GO:0004672,protein kinase activity; GO:0009658,chloroplast organization; GO:0010100,negative regulation of photomorphogenesis; GO:0009640,photomorphogenesis; GO:0010017,red or far-red light signa…	--
11	Cluster-35905.51067	2.25	1.75	2.03	6.06	6.09	6.34	81	55	72	208	180	197	1.189952276	0.000216638	0.002601314	up	K11348 bromodomain and PHD finger-containing protein 1 | (RefSeq) hypothetical protein (A)	PREDICTED: uncharacterized protein LOC103696526 [Phoenix dactylifera]	RecName: Full=Histone-lysine N-methyltransferase TRX1 {ECO:0000305}; Short=OsTrx1 {ECO:0000303|PubMed:24420930}; EC=2.1.1.43 {ECO:0000269|PubMed:24420930}; AltName: Full=Protein SET DOMAIN GROUP 723 {ECO:0000305}; AltName: Full=SET family protein 33 {ECO:0000305}; Short=OsSET33 {ECO:0000303|PubMed:23762371};	SubName: Full=uncharacterized protein LOC103696526 {ECO:0000313|RefSeq:XP_017695955.1};	PHD finger protein	GO:0005634,nucleus; GO:0042054,histone methyltransferase activity; GO:0018024,histone-lysine N-methyltransferase activity; GO:0046872,metal ion binding; GO:0009908,flower development; GO:0035556,intracellular signal transduction; GO:0048578,positive regulation of long-day photoperiodism, flowering	PHD-zinc-finger like domain
12	Cluster-35905.65342	0.31	2.27	4.72	0.28	0.48	0.36	7	45	106	6	9	7	-2.941780594	0.000328582	0.003632469	down	K20715 phototropin [EC:2.7.11.1] | (RefSeq) phototropin-2 (A)	putative LOV domain-containing protein [Xerophyllum asphodeloides]	RecName: Full=Phototropin-2; EC=2.7.11.1; AltName: Full=Non-phototropic hypocotyl protein 1B; Short=OsNPH1B;	SubName: Full=Putative LOV domain-containing protein {ECO:0000313|EMBL:AML76308.1};	--	GO:0005737,cytoplasm; GO:0005794,Golgi apparatus; GO:0005634,nucleus; GO:0005886,plasma membrane; GO:0005524,ATP binding; GO:0009882,blue light photoreceptor activity; GO:0010181,FMN binding; GO:0042802,identical protein binding; GO:0000155,phosphorelay sensor kinase activity; GO:0004674,protein serine/threonine kinase activity; GO:0007623,circadian rhythm; GO:0035556,intracellular signal transdu…	PAS domain
13	Cluster-35905.43929	32.39	21.04	14.87	12.86	8.61	11.98	750	423	339	283	163	238	-1.533096978	0.000343278	0.003768445	down	K12309 beta-galactosidase [EC:3.2.1.23] | (Kazusa) Lj3g3v0323160.1; - (A)	PREDICTED: protein indeterminate-domain 2-like [Elaeis guineensis]	RecName: Full=Zinc finger protein NUTCRACKER; AltName: Full=Protein indeterminate-domain 8 {ECO:0000303|PubMed:16784536};	SubName: Full=Uncharacterized protein {ECO:0000313|EMBL:CDP03523.1};	FOG: Zn-finger	GO:0005634,nucleus; GO:0003677,DNA binding; GO:0003700,DNA-binding transcription factor activity; GO:0046872,metal ion binding; GO:0008356,asymmetric cell division; GO:0010150,leaf senescence; GO:0048573,photoperiodism, flowering; GO:0045893,positive regulation of transcription, DNA-templated; GO:0048510,regulation of timing of transition from vegetative to reproductive phase; GO:0006355,regulati…	Zinc finger, C2H2 type
14	Cluster-47057.0	0	0.25	0.66	3.76	5.02	2.28	0	2	6	33	38	18	3.325736749	0.000375556	0.004057037	up	K09184 GATA-binding protein, other eukaryote | (RefSeq) GATA transcription factor 8 (A)	PREDICTED: putative GATA transcription factor 22 [Elaeis guineensis]	RecName: Full=Putative GATA transcription factor 22;	SubName: Full=Putative GATA transcription factor 22 {ECO:0000313|EMBL:OAY79926.1}; Flags: Fragment;	GATA-4/5/6 transcription factors	GO:0005634,nucleus; GO:0005667,transcription factor complex; GO:0003682,chromatin binding; GO:0003700,DNA-binding transcription factor activity; GO:0000977,RNA polymerase II regulatory region sequence-specific DNA binding; GO:0001085,RNA polymerase II transcription factor binding; GO:0044212,transcription regulatory region DNA binding; GO:0001228,DNA-binding transcription activator activity, RNA …	GATA zinc finger
15	Cluster-35905.88288	2.97	3.35	2.31	0.73	0.93	1.4	47	46	36	11	12	19	-1.939832648	0.000474011	0.004855001	down	K03921 acyl-[acyl-carrier-protein] desaturase [EC:1.14.19.2 1.14.19.11 1.14.19.26] | (RefSeq) Acyl-[acyl-carrier-protein] desaturase 5, chloroplastic (A)	PREDICTED: myb family transcription factor EFM [Phoenix dactylifera]	RecName: Full=Myb family transcription factor EFM {ECO:0000303|PubMed:25132385}; AltName: Full=MYB-domain transcription factor HHO4 {ECO:0000305}; AltName: Full=Protein EARLY FLOWERING MYB {ECO:0000303|PubMed:25132385}; AltName: Full=Protein HRS1 HOMOLOG 4 {ECO:0000305};	SubName: Full=myb family transcription factor EFM {ECO:0000313|RefSeq:XP_008792133.1};	--	GO:0005634,nucleus; GO:0003677,DNA binding; GO:0003700,DNA-binding transcription factor activity; GO:0009908,flower development; GO:0009740,gibberellic acid mediated signaling pathway; GO:0010452,histone H3-K36 methylation; GO:0048579,negative regulation of long-day photoperiodism, flowering; GO:1903507,negative regulation of nucleic acid-templated transcription; GO:0006355,regulation of transcri…	Myb-like DNA-binding domain
16	Cluster-35905.44367	2.63	9.17	10.61	3.04	3.97	2.31	52	157	206	57	64	39	-1.571347393	0.00069181	0.00659346	down	--	PREDICTED: protein plastid transcriptionally active 16, chloroplastic [Elaeis guineensis]	RecName: Full=Protein plastid transcriptionally active 16, chloroplastic {ECO:0000303|PubMed:16326926}; Short=pTAC16 {ECO:0000303|PubMed:16326926}; Flags: Precursor;	SubName: Full=protein plastid transcriptionally active 16, chloroplastic isoform X6 {ECO:0000313|RefSeq:XP_017700332.1};	Predicted dehydrogenase	GO:0009507,chloroplast; GO:0009941,chloroplast envelope; GO:0042644,chloroplast nucleoid; GO:0009534,chloroplast thylakoid; GO:0009535,chloroplast thylakoid membrane; GO:0016020,membrane; GO:0009295,nucleoid; GO:0009508,plastid chromosome; GO:0098572,stromal side of plastid thylakoid membrane; GO:0007623,circadian rhythm	NAD(P)H-binding
17	Cluster-35905.57052	3.47	9.48	10.62	21.79	21.81	21.8	44	104	132	261	225	235	1.14165107	0.000767533	0.007175376	up	K10615 E3 ubiquitin-protein ligase HERC4 [EC:2.3.2.26] | (RefSeq) probable E3 ubiquitin-protein ligase HERC4 isoform X1 (A)	Protein RCC2 [Ananas comosus]	RecName: Full=Ultraviolet-B receptor UVR8; AltName: Full=Protein UV-B RESISTANCE 8; AltName: Full=RCC1 domain-containing protein UVR8;	SubName: Full=Uncharacterized protein {ECO:0000313|EnsemblPlants:OGLUM04G28350.1};	Uncharacterized conserved protein, contains RCC1 domain	GO:0000785,chromatin; GO:0005829,cytosol; GO:0005634,nucleus; GO:0003682,chromatin binding; GO:0005085,guanyl-nucleotide exchange factor activity; GO:0042802,identical protein binding; GO:0009881,photoreceptor activity; GO:0042803,protein homodimerization activity; GO:0009649,entrainment of circadian clock; GO:0018298,protein-chromophore linkage; GO:0009411,response to UV; GO:0010224,response to …	Regulator of chromosome condensation (RCC1) repeat
18	Cluster-35905.63462	3.67	4.34	9.17	2.69	2.24	3.71	76	78	187	53	38	66	-1.32073574	0.000829134	0.007636153	down	K08066 nuclear transcription factor Y, gamma | (RefSeq) nuclear transcription factor Y subunit C-6 (A)	Nuclear transcription factor Y subunit C-2 [Morus notabilis]	RecName: Full=Nuclear transcription factor Y subunit C-4; Short=AtNF-YC-4;	SubName: Full=Nuclear transcription factor Y subunit C-2 {ECO:0000313|EMBL:EXC20540.1};	CCAAT-binding factor, subunit C (HAP5)	GO:0005829,cytosol; GO:0005634,nucleus; GO:0003677,DNA binding; GO:0003700,DNA-binding transcription factor activity; GO:0046982,protein heterodimerization activity; GO:0009738,abscisic acid-activated signaling pathway; GO:0009740,gibberellic acid mediated signaling pathway; GO:2000905,negative regulation of starch metabolic process; GO:2000306,positive regulation of photomorphogenesis; GO:005124…	Histone-like transcription factor (CBF/NF-Y) and archaeal histone
19	Cluster-35905.48047	2.95	4.58	5.77	2.16	2.86	3.25	92	124	177	64	73	87	-1.045371831	0.000848797	0.007787922	down	K10615 E3 ubiquitin-protein ligase HERC4 [EC:2.3.2.26] | (RefSeq) probable E3 ubiquitin-protein ligase HERC4 isoform X1 (A)	PREDICTED: ultraviolet-B receptor UVR8 isoform X2 [Phoenix dactylifera]	RecName: Full=Ultraviolet-B receptor UVR8; AltName: Full=Protein UV-B RESISTANCE 8; AltName: Full=RCC1 domain-containing protein UVR8;	SubName: Full=ultraviolet-B receptor UVR8 isoform X2 {ECO:0000313|RefSeq:XP_008782248.1};	--	GO:0000785,chromatin; GO:0005829,cytosol; GO:0005634,nucleus; GO:0003682,chromatin binding; GO:0005085,guanyl-nucleotide exchange factor activity; GO:0042802,identical protein binding; GO:0009881,photoreceptor activity; GO:0042803,protein homodimerization activity; GO:0009649,entrainment of circadian clock; GO:0018298,protein-chromophore linkage; GO:0009411,response to UV; GO:0010224,response to …	Regulator of chromosome condensation (RCC1) repeat
20	Cluster-35905.59798	2.13	6.38	6.48	11.38	15.55	15.25	56	146	168	285	335	345	1.165468265	0.001095607	0.009502022	up	K20476 RAB6A-GEF complex partner protein 1 | (RefSeq) hypothetical protein (A)	PREDICTED: uncharacterized protein LOC103712966 isoform X2 [Phoenix dactylifera]	RecName: Full=Casein kinase 1-like protein HD16 {ECO:0000305}; EC=2.7.11.1 {ECO:0000305}; AltName: Full=Os03g0793500 protein {ECO:0000312|EMBL:BAF13445.1}; AltName: Full=Protein EARLY FLOWERING 1 {ECO:0000303|PubMed:20400938}; AltName: Full=Protein HEADING DATE 16 {ECO:0000303|PubMed:23789941};	SubName: Full=uncharacterized protein LOC103712966 isoform X2 {ECO:0000313|RefSeq:XP_008797922.1};	Casein kinase (serine/threonine/tyrosine protein kinase)	GO:0005737,cytoplasm; GO:0005634,nucleus; GO:0005524,ATP binding; GO:0004674,protein serine/threonine kinase activity; GO:0009908,flower development; GO:0009740,gibberellic acid mediated signaling pathway; GO:0010476,gibberellin mediated signaling pathway; GO:0018105,peptidyl-serine phosphorylation; GO:0008360,regulation of cell shape; GO:0040008,regulation of growth; GO:0048586,regulation of lon…	Protein kinase domain
21	Cluster-35905.48792	15.37	33.7	17.32	84.01	80.88	73.69	24	43	25	114	96	85	1.369505109	0.001591506	0.012715872	up	K09753 cinnamoyl-CoA reductase [EC:1.2.1.44] | (RefSeq) cinnamoyl-CoA reductase 1-like isoform X1 (A)	PREDICTED: cinnamoyl-CoA reductase 1-like isoform X2 [Elaeis guineensis]	RecName: Full=Cinnamoyl-CoA reductase 1; Short=AtCCR1; EC=1.2.1.44; AltName: Full=Protein IRREGULAR XYLEM 4;	SubName: Full=cinnamoyl-CoA reductase 1-like {ECO:0000313|RefSeq:XP_008775468.1};	Flavonol reductase/cinnamoyl-CoA reductase	GO:0005829,cytosol; GO:0016621,cinnamoyl-CoA reductase activity; GO:0050662,coenzyme binding; GO:0007623,circadian rhythm; GO:0009809,lignin biosynthetic process; GO:0009409,response to cold	GDP-mannose 4,6 dehydratase
22	Cluster-35905.44586	13.35	10.69	10.31	35.36	24.73	42.63	156	108	118	390	235	423	1.123118576	0.001656753	0.013106384	up	K02218 casein kinase 1 [EC:2.7.11.1] | (RefSeq) hypothetical protein (A)	PREDICTED: casein kinase 1-like protein HD16 [Elaeis guineensis]	RecName: Full=Casein kinase 1-like protein HD16 {ECO:0000305}; EC=2.7.11.1 {ECO:0000305}; AltName: Full=Os03g0793500 protein {ECO:0000312|EMBL:BAF13445.1}; AltName: Full=Protein EARLY FLOWERING 1 {ECO:0000303|PubMed:20400938}; AltName: Full=Protein HEADING DATE 16 {ECO:0000303|PubMed:23789941};	SubName: Full=uncharacterized protein LOC103718369 {ECO:0000313|RefSeq:XP_008805378.1, ECO:0000313|RefSeq:XP_008805379.1, ECO:0000313|RefSeq:XP_017701020.1};	Casein kinase (serine/threonine/tyrosine protein kinase)	GO:0005737,cytoplasm; GO:0005634,nucleus; GO:0005524,ATP binding; GO:0004674,protein serine/threonine kinase activity; GO:0009908,flower development; GO:0009740,gibberellic acid mediated signaling pathway; GO:0010476,gibberellin mediated signaling pathway; GO:0018105,peptidyl-serine phosphorylation; GO:0008360,regulation of cell shape; GO:0040008,regulation of growth; GO:0048586,regulation of lon…	--
23	Cluster-35905.42088	8.83	25.83	26.42	43.46	48.72	71.74	115	291	337.41	534.87	516.49	794.96	1.091546144	0.002135145	0.016117728	up	K01188 beta-glucosidase [EC:3.2.1.21] | (RefSeq) beta-glucosidase 12-like (A)	polygalacturonase inhibitor-like precursor [Cucumis melo]	RecName: Full=Leucine-rich repeat protein FLOR 1 {ECO:0000303|PubMed:11689012}; AltName: Full=Protein FLORAL TRANSITION AT THE MERISTEM 4 {ECO:0000303|PubMed:22319055};	SubName: Full=Polygalacturonase-inhibiting protein {ECO:0000313|EMBL:AAP41199.1}; SubName: Full=polygalacturonase inhibitor-like precursor {ECO:0000313|RefSeq:NP_001303611.1};	--	GO:0005737,cytoplasm; GO:0005634,nucleus; GO:0048471,perinuclear region of cytoplasm; GO:0005886,plasma membrane; GO:0008134,transcription factor binding; GO:0048574,long-day photoperiodism, flowering; GO:0048510,regulation of timing of transition from vegetative to reproductive phase; GO:0010228,vegetative to reproductive phase transition of meristem	Leucine rich repeat N-terminal domain
24	Cluster-35905.60128	2.93	1.96	4.93	10.99	9.56	8.99	39.74	23	65.51	140.82	105.48	103.77	1.203357225	0.002215383	0.01658307	up	K02324 DNA polymerase epsilon subunit 1 [EC:2.7.7.7] | (RefSeq) DNA polymerase epsilon catalytic subunit A-like (A)	DNA polymerase epsilon catalytic subunit A [Apostasia shenzhenica]	RecName: Full=DNA polymerase epsilon catalytic subunit A; EC=2.7.7.7; AltName: Full=DNA polymerase 2 a; Short=AtPOL2a; AltName: Full=DNA polymerase II subunit a; AltName: Full=Protein ABA OVERLY SENSITIVE a; AltName: Full=Protein EARLY IN SHORT DAYS 7; AltName: Full=Protein EMBRYO DEFECTIVE 142; AltName: Full=Protein EMBRYO DEFECTIVE 2284; AltName: Full=Protein EMBRYO DEFECTIVE 529; AltName: Full…	SubName: Full=DNA polymerase epsilon catalytic subunit A {ECO:0000313|EMBL:PKA64815.1}; EC=2.7.7.7 {ECO:0000313|EMBL:PKA64815.1};	DNA polymerase epsilon, catalytic subunit A	GO:0048046,apoplast; GO:0008622,epsilon DNA polymerase complex; GO:0051539,4 iron, 4 sulfur cluster binding; GO:0003677,DNA binding; GO:0003887,DNA-directed DNA polymerase activity; GO:0000166,nucleotide binding; GO:0008310,single-stranded DNA 3'-5' exodeoxyribonuclease activity; GO:0008270,zinc ion binding; GO:0006287,base-excision repair, gap-filling; GO:0045004,DNA replication proofreading; GO…	--
25	Cluster-35905.49102	2.1	3.92	5.04	7.74	12.23	8.47	50	81	118	175	238	173	1.019557696	0.002329505	0.017215971	up	K10615 E3 ubiquitin-protein ligase HERC4 [EC:2.3.2.26] | (RefSeq) probable E3 ubiquitin-protein ligase HERC4 isoform X1 (A)	PREDICTED: ultraviolet-B receptor UVR8 isoform X1 [Elaeis guineensis]	RecName: Full=Ultraviolet-B receptor UVR8; AltName: Full=Protein UV-B RESISTANCE 8; AltName: Full=RCC1 domain-containing protein UVR8;	SubName: Full=Uncharacterized protein {ECO:0000313|EMBL:KDP46728.1};	FOG: RCC1 domain	GO:0000785,chromatin; GO:0005829,cytosol; GO:0005634,nucleus; GO:0003682,chromatin binding; GO:0005085,guanyl-nucleotide exchange factor activity; GO:0042802,identical protein binding; GO:0009881,photoreceptor activity; GO:0042803,protein homodimerization activity; GO:0009649,entrainment of circadian clock; GO:0018298,protein-chromophore linkage; GO:0009411,response to UV; GO:0010224,response to …	Regulator of chromosome condensation (RCC1) repeat
26	Cluster-35905.51330	0.05	0.79	0.82	2.25	2.76	2.94	2	28	33	87	92	103	1.983708931	0.002462833	0.017983989	up	K02324 DNA polymerase epsilon subunit 1 [EC:2.7.7.7] | (RefSeq) DNA polymerase epsilon catalytic subunit A-like (A)	PREDICTED: DNA polymerase epsilon catalytic subunit A-like isoform X1 [Elaeis guineensis]	RecName: Full=DNA polymerase epsilon catalytic subunit A; EC=2.7.7.7; AltName: Full=DNA polymerase 2 a; Short=AtPOL2a; AltName: Full=DNA polymerase II subunit a; AltName: Full=Protein ABA OVERLY SENSITIVE a; AltName: Full=Protein EARLY IN SHORT DAYS 7; AltName: Full=Protein EMBRYO DEFECTIVE 142; AltName: Full=Protein EMBRYO DEFECTIVE 2284; AltName: Full=Protein EMBRYO DEFECTIVE 529; AltName: Full…	SubName: Full=DNA polymerase epsilon catalytic subunit A isoform X2 {ECO:0000313|RefSeq:XP_017701376.1};	DNA polymerase epsilon, catalytic subunit A	GO:0048046,apoplast; GO:0008622,epsilon DNA polymerase complex; GO:0051539,4 iron, 4 sulfur cluster binding; GO:0003677,DNA binding; GO:0003887,DNA-directed DNA polymerase activity; GO:0000166,nucleotide binding; GO:0008310,single-stranded DNA 3'-5' exodeoxyribonuclease activity; GO:0008270,zinc ion binding; GO:0006287,base-excision repair, gap-filling; GO:0045004,DNA replication proofreading; GO…	DNA polymerase family B, exonuclease domain
27	Cluster-40778.0	2.49	1.12	0.28	0.15	0	0.33	36	14	4	2	0	4	-3.637040843	0.003513522	0.023433413	down	K17604 zinc finger SWIM domain-containing protein 3 | (RefSeq) protein FAR1-RELATED SEQUENCE 5-like (A)	protein FAR1-RELATED SEQUENCE 5-like [Prunus avium]	RecName: Full=Protein FAR-RED IMPAIRED RESPONSE 1;	SubName: Full=Uncharacterized protein {ECO:0000313|EMBL:EMJ15063.1}; Flags: Fragment;	--	GO:0005634,nucleus; GO:0003700,DNA-binding transcription factor activity; GO:0008270,zinc ion binding; GO:0010018,far-red light signaling pathway; GO:0042753,positive regulation of circadian rhythm; GO:0045893,positive regulation of transcription, DNA-templated; GO:0010017,red or far-red light signaling pathway; GO:0009585,red, far-red light phototransduction; GO:0010218,response to far red light…	SWIM zinc finger
28	Cluster-35905.43895	0.38	0.09	0.08	2.82	0.65	1.54	10	2	2	71	14	35	2.664187696	0.004088422	0.02639997	up	K16240 protein suppressor of PHYA-105 1 | (RefSeq) protein SUPPRESSOR OF PHYA-105 1-like (A)	PREDICTED: protein SUPPRESSOR OF PHYA-105 1-like [Brachypodium distachyon]	RecName: Full=Protein SUPPRESSOR OF PHYA-105 1; EC=2.7.-.-;	SubName: Full=Uncharacterized protein {ECO:0000313|EMBL:KQK04781.1, ECO:0000313|EnsemblPlants:BRADI2G15900.1};	eIF-2alpha kinase PEK/EIF2AK3	GO:0080008,Cul4-RING E3 ubiquitin ligase complex; GO:0016604,nuclear body; GO:0016607,nuclear speck; GO:0005634,nucleus; GO:0016605,PML body; GO:0005524,ATP binding; GO:0042802,identical protein binding; GO:0004672,protein kinase activity; GO:0009658,chloroplast organization; GO:0010100,negative regulation of photomorphogenesis; GO:0009640,photomorphogenesis; GO:0010017,red or far-red light signa…	--
29	Cluster-35905.57694	1.72	1.23	2.46	1.05	1.05	1.11	72	45	102	42	36	40	-1.142238817	0.004266728	0.027283266	down	--	protein ELF4-LIKE 3 [Sesamum indicum]	RecName: Full=Protein ELF4-LIKE 4;	SubName: Full=Protein ELF4-LIKE 3 {ECO:0000313|EMBL:PHT56505.1};	--	GO:0005634,nucleus; GO:0042803,protein homodimerization activity; GO:0009648,photoperiodism; GO:0042753,positive regulation of circadian rhythm; GO:0048511,rhythmic process	Early Flowering 4 domain
30	Cluster-35905.56756	6.54	8.24	10.66	20.26	21.96	27.16	28	30	44	80	75	95	1.04004145	0.004294758	0.027418699	up	K11340 actin-like protein 6A | (RefSeq) actin-related protein 4 (A)	PREDICTED: actin-related protein 4 [Elaeis guineensis]	RecName: Full=Actin-related protein 4;	SubName: Full=actin-related protein 4 {ECO:0000313|RefSeq:XP_010260462.1};	Actin-related protein - Arp4p/Act3p	GO:0005737,cytoplasm; GO:0005730,nucleolus; GO:0016569,covalent chromatin modification; GO:0048574,long-day photoperiodism, flowering; GO:0048235,pollen sperm cell differentiation	Actin
31	Cluster-35905.91653	11.48	10.78	11.15	6.15	7.91	6.7	72.02	58.01	68	36	40	35	-1.130345597	0.004736008	0.029558598	down	--	PREDICTED: protein CPR-5-like [Elaeis guineensis]	RecName: Full=Protein CPR-5 {ECO:0000303|PubMed:11846876}; AltName: Full=Protein constitutive expression of pathogenesis-related genes 5 {ECO:0000303|PubMed:11846876}; Short=Protein constitutive expression of PR genes 5 {ECO:0000303|PubMed:11846876}; AltName: Full=Protein hypersenescence-1 {ECO:0000303|PubMed:11846876};	SubName: Full=protein CPR-5 {ECO:0000313|RefSeq:XP_008796090.1, ECO:0000313|RefSeq:XP_008796098.1};	--	GO:0016021,integral component of membrane; GO:0016020,membrane; GO:0031965,nuclear membrane; GO:0005634,nucleus; GO:0006952,defense response; GO:0010150,leaf senescence; GO:0048573,photoperiodism, flowering; GO:0010182,sugar mediated signaling pathway; GO:0009627,systemic acquired resistance; GO:0010090,trichome morphogenesis	--
32	Cluster-35905.85674	8.77	6.07	5.87	4.71	3.35	3.22	87	52	57	44	27	27	-1.346390545	0.005365545	0.032434073	down	--	PREDICTED: phytochrome A-associated F-box protein [Elaeis guineensis]	RecName: Full=Phytochrome A-associated F-box protein; AltName: Full=Empfindlicher im dunkelroten Licht protein 1;	SubName: Full=Uncharacterized protein {ECO:0000313|EMBL:EYU46672.1};	--	GO:0005634,nucleus; GO:0004842,ubiquitin-protein transferase activity; GO:0048366,leaf development; GO:0048573,photoperiodism, flowering; GO:0009585,red, far-red light phototransduction; GO:0010099,regulation of photomorphogenesis	--
33	Cluster-35905.25800	4.37	4.36	4.69	2.08	1.5	0.59	18.28	15.51	18.88	8.01	5	2.01	-2.124460354	0.008123513	0.044550323	down	K05282 gibberellin 20-oxidase [EC:1.14.11.12] | (RefSeq) gibberellin 20 oxidase 1-D (A)	hypothetical protein CRG98_030055 [Punica granatum]	RecName: Full=Gibberellin 20 oxidase 1; EC=1.14.11.-; AltName: Full=GA 20-oxidase 1; Short=AtGA20ox1; AltName: Full=Gibberellin C-20 oxidase 1;	SubName: Full=Uncharacterized protein {ECO:0000313|EMBL:PKI49562.1};	Iron/ascorbate family oxidoreductases	GO:0005737,cytoplasm; GO:0045544,gibberellin 20-oxidase activity; GO:0046872,metal ion binding; GO:0009908,flower development; GO:0009740,gibberellic acid mediated signaling pathway; GO:0009686,gibberellin biosynthetic process; GO:0048366,leaf development; GO:0009739,response to gibberellin; GO:0048575,short-day photoperiodism, flowering; GO:0009826,unidimensional cell growth	2OG-Fe(II) oxygenase superfamily
