# Supplementary material for: Transcriptomic Insight into Underground Floral Differentiation in Erythronium japonicum
Source: Biomed Res Int. 2022 Jan 18;2022:4447472. doi: 10.1155/2022/4447472 (PMC8789427; doi:10.1155/2022/4447472)
Supplement: Supplementary Materials — Figure S1: annotation of unigenes from different databases; Table S1: list of primers corresponding to selected DEGs used for qRT-PCR; Table S2: statistics of transcriptome sequencing; Table S3: list of differentially expressed genes corresponding to different floral developmental stages; Table S4: differentially expressed genes related to floral differentiation identified in comparison of Az (flower primordium differentiation) and Bz (perianth differentiation); Table S5: differentially expressed genes identified related to floral differentiation in comparison of Az (flower primordium differentiation) and Cz (stamen differentiation); Table S6: differentially expressed genes identified related to floral differentiation in comparison of Az (flower primordium differentiation) and Dz (pistil differentiation); Table S7: differentially expressed genes related to floral differentiation identified in comparison of Bz (perianth differentiation) and Cz (stamen differentiation); Table S8: differentially expressed genes related to floral differentiation identified in comparison of Bz (perianth differentiation) and Dz (pistil differentiation); Table S9: differentially expressed genes related to floral differentiation identified in comparison of Cz (stamen differentiation) and Dz (pistil differentiation); Table S10: differentially expressed transcription factors between different groups; Table S11: differentially expressed TFs associated with floral differentiation at different floral developmental stage. [file 4447472.f1.zip › Table S6 (1).txt]

Table S6. Differentially expressed genes identified related to floral differentiation in comparison of Az (flower primordium differentiation) and Dz (pistil differentiation)
	ID	A1_fpkm	A2_fpkm	A3_fpkm	D1_fpkm	D2_fpkm	D3_fpkm	A1_count	A2_count	A3_count	D1_count	D2_count	D3_count	log2FoldChange	pvalue	padj	regulated	KEGG	NR	Swissprot	Tremble	KOG	GO	Pfam
1703	Cluster-35905.71088	0.41	0.73	0.65	4.34	5.56	4.98	9	14	14	86	117	101	2.60642529	5.37012E-11	1.46805E-09	up	K12125 protein EARLY FLOWERING 3 | (RefSeq) protein EARLY FLOWERING 3 (A)	PREDICTED: protein EARLY FLOWERING 3 [Phoenix dactylifera]	RecName: Full=Protein EARLY FLOWERING 3; AltName: Full=Nematode-responsive protein;	SubName: Full=protein EARLY FLOWERING 3 {ECO:0000313|RefSeq:XP_008797900.1};	--	GO:0005634,nucleus; GO:0003700,DNA-binding transcription factor activity; GO:0007623,circadian rhythm; GO:0010031,circumnutation; GO:0048573,photoperiodism, flowering; GO:0009585,red, far-red light phototransduction; GO:0009909,regulation of flower development; GO:0010119,regulation of stomatal movement; GO:0009737,response to abscisic acid; GO:0009733,response to auxin; GO:0009409,response to co…	--
50	Cluster-35905.54434	145.1	206.42	209.2	73.9	67.85	74.92	4339.2	5365	6164	1993	1941	2064	-1.839257344	1.55828E-36	1.47223E-33	down	K09753 cinnamoyl-CoA reductase [EC:1.2.1.44] | (RefSeq) cinnamoyl-CoA reductase 1-like isoform X1 (A)	cinnamyl alcohol dehydrogenase [Punica granatum]	RecName: Full=Cinnamoyl-CoA reductase 1; Short=AtCCR1; EC=1.2.1.44; AltName: Full=Protein IRREGULAR XYLEM 4;	SubName: Full=Cinnamyl alcohol dehydrogenase {ECO:0000313|EMBL:AFU90744.1};	Flavonol reductase/cinnamoyl-CoA reductase	GO:0005829,cytosol; GO:0016621,cinnamoyl-CoA reductase activity; GO:0050662,coenzyme binding; GO:0007623,circadian rhythm; GO:0009809,lignin biosynthetic process; GO:0009409,response to cold	NAD dependent epimerase/dehydratase family
257	Cluster-35905.51067	2.25	1.75	2.03	16.9	17.3	16.79	81	55	72	550	597	558	2.572187358	3.54752E-22	6.52067E-20	up	K11348 bromodomain and PHD finger-containing protein 1 | (RefSeq) hypothetical protein (A)	PREDICTED: uncharacterized protein LOC103696526 [Phoenix dactylifera]	RecName: Full=Histone-lysine N-methyltransferase TRX1 {ECO:0000305}; Short=OsTrx1 {ECO:0000303|PubMed:24420930}; EC=2.1.1.43 {ECO:0000269|PubMed:24420930}; AltName: Full=Protein SET DOMAIN GROUP 723 {ECO:0000305}; AltName: Full=SET family protein 33 {ECO:0000305}; Short=OsSET33 {ECO:0000303|PubMed:23762371};	SubName: Full=uncharacterized protein LOC103696526 {ECO:0000313|RefSeq:XP_017695955.1};	PHD finger protein	GO:0005634,nucleus; GO:0042054,histone methyltransferase activity; GO:0018024,histone-lysine N-methyltransferase activity; GO:0046872,metal ion binding; GO:0009908,flower development; GO:0035556,intracellular signal transduction; GO:0048578,positive regulation of long-day photoperiodism, flowering	PHD-zinc-finger like domain
328	Cluster-35905.51800	17.33	20.95	20.34	90.39	87.42	93.92	219	229	252	1024	1053.02	1091.95	1.727824234	1.19225E-20	1.7171E-18	up	K00558 DNA (cytosine-5)-methyltransferase 1 [EC:2.1.1.37] | (RefSeq) DNA (cytosine-5)-methyltransferase CMT3-like (A)	PREDICTED: uncharacterized protein LOC105054856 [Elaeis guineensis]	RecName: Full=Chromatin remodeling protein EBS {ECO:0000305}; AltName: Full=Protein EARLY BOLTING IN SHORT DAYS {ECO:0000303|PubMed:11340178};	SubName: Full=uncharacterized protein LOC103705550 {ECO:0000313|RefSeq:XP_008787529.2};	BAH domain proteins	GO:0000785,chromatin; GO:0005677,chromatin silencing complex; GO:0005634,nucleus; GO:0003682,chromatin binding; GO:0046872,metal ion binding; GO:0035064,methylated histone binding; GO:0000976,transcription regulatory region sequence-specific DNA binding; GO:0006325,chromatin organization; GO:0006342,chromatin silencing; GO:0016569,covalent chromatin modification; GO:0009908,flower development; GO…	BAH domain
479	Cluster-35905.44675	11.23	21.46	20.5	81.13	80.56	83.73	168	278	301	1090	1150	1153	1.761320709	2.81691E-18	2.77804E-16	up	K12135 zinc finger protein CONSTANS | (RefSeq) hypothetical protein (A)	PREDICTED: B-box zinc finger protein 24 [Elaeis guineensis]	RecName: Full=B-box zinc finger protein 24 {ECO:0000303|PubMed:19920209}; AltName: Full=Salt tolerance protein;	SubName: Full=Salt tolerance protein {ECO:0000313|EMBL:JAT64927.1};	--	GO:0005634,nucleus; GO:0003677,DNA binding; GO:0003700,DNA-binding transcription factor activity; GO:0003712,transcription coregulator activity; GO:0008270,zinc ion binding; GO:0048573,photoperiodism, flowering; GO:0006355,regulation of transcription, DNA-templated; GO:0080167,response to karrikin; GO:0009416,response to light stimulus; GO:0006351,transcription, DNA-templated; GO:0010228,vegetati…	B-box zinc finger
726	Cluster-35905.52274	13	24.89	22.63	97.28	96.85	88.94	81	133	137	538	572	509	1.77775279	1.02846E-15	6.69194E-14	up	K10615 E3 ubiquitin-protein ligase HERC4 [EC:2.3.2.26] | (RefSeq) probable E3 ubiquitin-protein ligase HERC4 isoform X1 (A)	PREDICTED: ultraviolet-B receptor UVR8 [Musa acuminata subsp. malaccensis]	RecName: Full=Ultraviolet-B receptor UVR8; AltName: Full=Protein UV-B RESISTANCE 8; AltName: Full=RCC1 domain-containing protein UVR8;	SubName: Full=Putative E3 ubiquitin-protein ligase HERC4 {ECO:0000313|EMBL:JAT62648.1};	FOG: RCC1 domain	GO:0000785,chromatin; GO:0005829,cytosol; GO:0005634,nucleus; GO:0003682,chromatin binding; GO:0005085,guanyl-nucleotide exchange factor activity; GO:0042802,identical protein binding; GO:0009881,photoreceptor activity; GO:0042803,protein homodimerization activity; GO:0009649,entrainment of circadian clock; GO:0018298,protein-chromophore linkage; GO:0009411,response to UV; GO:0010224,response to …	Regulator of chromosome condensation (RCC1) repeat
1021	Cluster-35905.53224	0.83	0.88	1.44	6.43	6.27	5.52	28	26	48	196	203	172	2.075978422	1.38382E-13	6.39005E-12	up	--	PREDICTED: lysine-specific demethylase SE14 [Phoenix dactylifera]	RecName: Full=Lysine-specific demethylase SE14; EC=1.14.11.-; AltName: Full=Protein PHOTOPERIOD SENSITIVITY 14;	SubName: Full=lysine-specific demethylase SE14 {ECO:0000313|RefSeq:XP_008775348.1};	DNA-binding protein jumonji/RBP2/SMCY, contains JmjC domain	GO:0005634,nucleus; GO:0051213,dioxygenase activity; GO:0032452,histone demethylase activity; GO:0046872,metal ion binding; GO:0003676,nucleic acid binding; GO:0009908,flower development; GO:0045814,negative regulation of gene expression, epigenetic; GO:0048579,negative regulation of long-day photoperiodism, flowering; GO:0006355,regulation of transcription, DNA-templated; GO:0006351,transcriptio…	--
1116	Cluster-35905.55785	33.42	25.15	28.68	164.99	162.51	157.9	488	318	411	2163	2264	2122	1.949179323	4.11655E-13	1.73832E-11	up	K03347 cullin 1 | (RefSeq) cullin-1 (A)	PREDICTED: cullin-1-like [Elaeis guineensis]	RecName: Full=Cullin-1;	SubName: Full=Uncharacterized protein {ECO:0000313|EMBL:PIA44554.1};	Cullins	GO:0000794,condensed nuclear chromosome; GO:0031461,cullin-RING ubiquitin ligase complex; GO:0005737,cytoplasm; GO:0005829,cytosol; GO:0005634,nucleus; GO:0009524,phragmoplast; GO:0005819,spindle; GO:0031625,ubiquitin protein ligase binding; GO:0009734,auxin-activated signaling pathway; GO:0007049,cell cycle; GO:0009793,embryo development ending in seed dormancy; GO:0009873,ethylene-activated sig…	Cullin family
1148	Cluster-35905.104434	2.67	3.15	6.19	39.72	33.76	44.32	9	9	20	117	107	137	2.853547691	5.56956E-13	2.28188E-11	up	K17604 zinc finger SWIM domain-containing protein 3 | (RefSeq) protein FAR1-RELATED SEQUENCE 12-like (A)	protein FAR1-RELATED SEQUENCE 4-like isoform X2 [Ananas comosus]	RecName: Full=Protein FAR1-RELATED SEQUENCE 12;	SubName: Full=Protein FAR1-RELATED SEQUENCE 6 {ECO:0000313|EMBL:OAY80984.1};	--	GO:0005634,nucleus; GO:0003700,DNA-binding transcription factor activity; GO:0008270,zinc ion binding; GO:0010018,far-red light signaling pathway; GO:0042753,positive regulation of circadian rhythm; GO:0045893,positive regulation of transcription, DNA-templated; GO:0009585,red, far-red light phototransduction	FAR1 DNA-binding domain
1190	Cluster-35905.64325	44.05	48.28	56.58	32.2	31.82	32.27	1122	1068	1419	739	775	757	-1.108831321	8.90254E-13	3.51334E-11	down	K14945 protein quaking | (RefSeq) KH domain-containing protein At1g09660/At1g09670 (A)	PREDICTED: KH domain-containing protein At1g09660/At1g09670 [Elaeis guineensis]	RecName: Full=KH domain-containing protein SPIN1; AltName: Full=SPL11-interacting protein 1;	SubName: Full=KH domain-containing protein At1g09660/At1g09670 isoform X1 {ECO:0000313|RefSeq:XP_010245420.1};	RNA-binding protein Sam68 and related KH domain proteins	GO:0005634,nucleus; GO:0003677,DNA binding; GO:0003723,RNA binding; GO:0009908,flower development; GO:0048579,negative regulation of long-day photoperiodism, flowering; GO:0048577,negative regulation of short-day photoperiodism, flowering	KH domain
1285	Cluster-35905.44586	13.35	10.69	10.31	67.14	80	66.5	156	108	118	703	891	715	2.106103011	1.95406E-12	7.13283E-11	up	K02218 casein kinase 1 [EC:2.7.11.1] | (RefSeq) hypothetical protein (A)	PREDICTED: casein kinase 1-like protein HD16 [Elaeis guineensis]	RecName: Full=Casein kinase 1-like protein HD16 {ECO:0000305}; EC=2.7.11.1 {ECO:0000305}; AltName: Full=Os03g0793500 protein {ECO:0000312|EMBL:BAF13445.1}; AltName: Full=Protein EARLY FLOWERING 1 {ECO:0000303|PubMed:20400938}; AltName: Full=Protein HEADING DATE 16 {ECO:0000303|PubMed:23789941};	SubName: Full=uncharacterized protein LOC103718369 {ECO:0000313|RefSeq:XP_008805378.1, ECO:0000313|RefSeq:XP_008805379.1, ECO:0000313|RefSeq:XP_017701020.1};	Casein kinase (serine/threonine/tyrosine protein kinase)	GO:0005737,cytoplasm; GO:0005634,nucleus; GO:0005524,ATP binding; GO:0004674,protein serine/threonine kinase activity; GO:0009908,flower development; GO:0009740,gibberellic acid mediated signaling pathway; GO:0010476,gibberellin mediated signaling pathway; GO:0018105,peptidyl-serine phosphorylation; GO:0008360,regulation of cell shape; GO:0040008,regulation of growth; GO:0048586,regulation of lon…	--
1385	Cluster-35905.57052	3.47	9.48	10.62	43.46	42.28	45.09	44	104	132	494	511	526	2.065573015	5.15915E-12	1.74081E-10	up	K10615 E3 ubiquitin-protein ligase HERC4 [EC:2.3.2.26] | (RefSeq) probable E3 ubiquitin-protein ligase HERC4 isoform X1 (A)	Protein RCC2 [Ananas comosus]	RecName: Full=Ultraviolet-B receptor UVR8; AltName: Full=Protein UV-B RESISTANCE 8; AltName: Full=RCC1 domain-containing protein UVR8;	SubName: Full=Uncharacterized protein {ECO:0000313|EnsemblPlants:OGLUM04G28350.1};	Uncharacterized conserved protein, contains RCC1 domain	GO:0000785,chromatin; GO:0005829,cytosol; GO:0005634,nucleus; GO:0003682,chromatin binding; GO:0005085,guanyl-nucleotide exchange factor activity; GO:0042802,identical protein binding; GO:0009881,photoreceptor activity; GO:0042803,protein homodimerization activity; GO:0009649,entrainment of circadian clock; GO:0018298,protein-chromophore linkage; GO:0009411,response to UV; GO:0010224,response to …	Regulator of chromosome condensation (RCC1) repeat
1454	Cluster-35905.49655	0.61	0.63	0.97	5.11	5.25	3.43	30	27	47	226	246	155	2.17651791	8.8384E-12	2.84219E-10	up	K00278 L-aspartate oxidase [EC:1.4.3.16] | (RefSeq) L-aspartate oxidase, chloroplastic (A)	PREDICTED: methyl-CpG-binding domain-containing protein 9-like isoform X1 [Elaeis guineensis]	RecName: Full=Methyl-CpG-binding domain-containing protein 9; Short=AtMBD9; Short=MBD09; EC=2.3.1.48; AltName: Full=Histone acetyl transferase MBD9; AltName: Full=Methyl-CpG-binding protein MBD9;	SubName: Full=methyl-CpG-binding domain-containing protein 9-like {ECO:0000313|RefSeq:XP_017696503.1};	--	GO:0005720,nuclear heterochromatin; GO:0005634,nucleus; GO:0009506,plasmodesma; GO:0004402,histone acetyltransferase activity; GO:0042393,histone binding; GO:0046872,metal ion binding; GO:0008327,methyl-CpG binding; GO:0061630,ubiquitin protein ligase activity; GO:0016573,histone acetylation; GO:0043966,histone H3 acetylation; GO:0043967,histone H4 acetylation; GO:0010216,maintenance of DNA methy…	PHD-finger
1759	Cluster-35905.52821	17.14	23.69	31.04	13	9.9	12.64	171	204	303	116	94	116	-1.462855596	7.78868E-11	2.05682E-09	down	K11000 callose synthase [EC:2.4.1.-] | (RefSeq) callose synthase 12-like (A)	1,3-beta-glucan synthase, partial [Malus domestica]	RecName: Full=Callose synthase 11; EC=2.4.1.34; AltName: Full=1,3-beta-glucan synthase; AltName: Full=Protein GLUCAN SYNTHASE-LIKE 1;	SubName: Full=1,3-beta-glucan synthase {ECO:0000313|EMBL:CAZ15553.1}; EC=2.4.1.34 {ECO:0000313|EMBL:CAZ15553.1}; Flags: Fragment;	1,3-beta-glucan synthase/callose synthase catalytic subunit	GO:0000148,1,3-beta-D-glucan synthase complex; GO:0016021,integral component of membrane; GO:0005886,plasma membrane; GO:0003843,1,3-beta-D-glucan synthase activity; GO:0006075,(1->3)-beta-D-glucan biosynthetic process; GO:0071555,cell wall organization; GO:0007623,circadian rhythm; GO:0009555,pollen development; GO:0008360,regulation of cell shape; GO:0000003,reproduction	--
1955	Cluster-35905.11691	1.38	3.7	4.67	17.58	17.64	16.32	31	72	103	355	378	337	2.001168208	2.35176E-10	5.58266E-09	up	K10614 E3 ubiquitin-protein ligase HERC3 [EC:2.3.2.26] | (RefSeq) hypothetical protein (A)	PREDICTED: ultraviolet-B receptor UVR8-like isoform X2 [Elaeis guineensis]	RecName: Full=Ultraviolet-B receptor UVR8; AltName: Full=Protein UV-B RESISTANCE 8; AltName: Full=RCC1 domain-containing protein UVR8;	SubName: Full=ultraviolet-B receptor UVR8 isoform X2 {ECO:0000313|RefSeq:XP_008777533.1};	FOG: RCC1 domain	GO:0000785,chromatin; GO:0005829,cytosol; GO:0005634,nucleus; GO:0003682,chromatin binding; GO:0005085,guanyl-nucleotide exchange factor activity; GO:0042802,identical protein binding; GO:0009881,photoreceptor activity; GO:0042803,protein homodimerization activity; GO:0009649,entrainment of circadian clock; GO:0018298,protein-chromophore linkage; GO:0009411,response to UV; GO:0010224,response to …	Regulator of chromosome condensation (RCC1) repeat
1988	Cluster-35905.51330	0.05	0.79	0.82	9.21	9.49	7.05	2	28	33	338	369	264	3.595901406	2.73187E-10	6.36643E-09	up	K02324 DNA polymerase epsilon subunit 1 [EC:2.7.7.7] | (RefSeq) DNA polymerase epsilon catalytic subunit A-like (A)	PREDICTED: DNA polymerase epsilon catalytic subunit A-like isoform X1 [Elaeis guineensis]	RecName: Full=DNA polymerase epsilon catalytic subunit A; EC=2.7.7.7; AltName: Full=DNA polymerase 2 a; Short=AtPOL2a; AltName: Full=DNA polymerase II subunit a; AltName: Full=Protein ABA OVERLY SENSITIVE a; AltName: Full=Protein EARLY IN SHORT DAYS 7; AltName: Full=Protein EMBRYO DEFECTIVE 142; AltName: Full=Protein EMBRYO DEFECTIVE 2284; AltName: Full=Protein EMBRYO DEFECTIVE 529; AltName: Full…	SubName: Full=DNA polymerase epsilon catalytic subunit A isoform X2 {ECO:0000313|RefSeq:XP_017701376.1};	DNA polymerase epsilon, catalytic subunit A	GO:0048046,apoplast; GO:0008622,epsilon DNA polymerase complex; GO:0051539,4 iron, 4 sulfur cluster binding; GO:0003677,DNA binding; GO:0003887,DNA-directed DNA polymerase activity; GO:0000166,nucleotide binding; GO:0008310,single-stranded DNA 3'-5' exodeoxyribonuclease activity; GO:0008270,zinc ion binding; GO:0006287,base-excision repair, gap-filling; GO:0045004,DNA replication proofreading; GO…	DNA polymerase family B, exonuclease domain
2155	Cluster-35905.58555	19.43	19.36	22.7	11.65	11.13	12.35	369	319	424	199	202	216	-1.297331987	6.20388E-10	1.33272E-08	down	K22377 E3 ubiquitin-protein ligase listerin [EC:2.3.2.27] | (RefSeq) hypothetical protein (A)	CMF6a, partial [Hordeum vulgare subsp. vulgare]	RecName: Full=Transcription factor GHD7 {ECO:0000305}; AltName: Full=Protein GRAIN NUMBER PLANT HEIGHT AND HEADING DATE 7 {ECO:0000305};	SubName: Full=CMF6a {ECO:0000313|EMBL:AFX97552.1}; Flags: Fragment;	--	GO:0005634,nucleus; GO:0003677,DNA binding; GO:0009908,flower development; GO:0048579,negative regulation of long-day photoperiodism, flowering; GO:0006355,regulation of transcription, DNA-templated; GO:0006351,transcription, DNA-templated	CCT motif
2164	Cluster-35905.27861	0.86	0.8	1.64	5.59	5.72	5.55	26	21	49	153.02	166	155	1.907132336	6.37413E-10	1.36371E-08	up	K09562 hsp70-interacting protein | (RefSeq) hsp70 nucleotide exchange factor fes1-like (A)	hypothetical protein CQW23_21230 [Capsicum baccatum]	RecName: Full=Cullin-1;	SubName: Full=Uncharacterized protein {ECO:0000313|EMBL:PHT37657.1};	Armadillo/beta-catenin-like repeat-containing protein	GO:0000794,condensed nuclear chromosome; GO:0031461,cullin-RING ubiquitin ligase complex; GO:0005737,cytoplasm; GO:0005829,cytosol; GO:0005634,nucleus; GO:0009524,phragmoplast; GO:0005819,spindle; GO:0031625,ubiquitin protein ligase binding; GO:0009734,auxin-activated signaling pathway; GO:0007049,cell cycle; GO:0009793,embryo development ending in seed dormancy; GO:0009873,ethylene-activated sig…	--
2275	Cluster-35905.77500	10.22	10.68	15.42	6.85	6.45	7.48	227	206	337	137	137	153	-1.269179739	9.69653E-10	1.97182E-08	down	K15135 mediator of RNA polymerase II transcription subunit 18 | (RefSeq) mediator of RNA polymerase II transcription subunit 18 isoform X1 (A)	mediator of RNA polymerase II transcription subunit 18 isoform X1 [Asparagus officinalis]	RecName: Full=Mediator of RNA polymerase II transcription subunit 18 {ECO:0000303|PubMed:17560376};	SubName: Full=Uncharacterized protein {ECO:0000313|EnsemblPlants:GSMUA_Achr7P06460_001};	Uncharacterized conserved protein	GO:0070847,core mediator complex; GO:0016592,mediator complex; GO:0005634,nucleus; GO:0001104,NA; GO:0009738,abscisic acid-activated signaling pathway; GO:0048440,carpel development; GO:0006952,defense response; GO:0009873,ethylene-activated signaling pathway; GO:0045892,negative regulation of transcription, DNA-templated; GO:0048441,petal development; GO:0035196,production of miRNAs involved in …	Med18 protein
2341	Cluster-35905.62203	21.23	35.69	43.4	16.67	17.4	15.73	125	180	248	87	97	85	-1.444901425	1.35348E-09	2.67072E-08	down	K11000 callose synthase [EC:2.4.1.-] | (RefSeq) callose synthase 12-like (A)	1,3-beta-glucan synthase, partial [Malus domestica]	RecName: Full=Callose synthase 11; EC=2.4.1.34; AltName: Full=1,3-beta-glucan synthase; AltName: Full=Protein GLUCAN SYNTHASE-LIKE 1;	SubName: Full=1,3-beta-glucan synthase {ECO:0000313|EMBL:CAZ15553.1}; EC=2.4.1.34 {ECO:0000313|EMBL:CAZ15553.1}; Flags: Fragment;	1,3-beta-glucan synthase/callose synthase catalytic subunit	GO:0000148,1,3-beta-D-glucan synthase complex; GO:0016021,integral component of membrane; GO:0005886,plasma membrane; GO:0003843,1,3-beta-D-glucan synthase activity; GO:0006075,(1->3)-beta-D-glucan biosynthetic process; GO:0071555,cell wall organization; GO:0007623,circadian rhythm; GO:0009555,pollen development; GO:0008360,regulation of cell shape; GO:0000003,reproduction	--
2424	Cluster-35905.65626	36	64.98	87.77	27.96	32.13	35.4	505	789	1208	352	430	457	-1.398197222	1.97651E-09	3.75734E-08	down	K21630 GATA-type zinc finger protein 1 | (RefSeq) GATA transcription factor 6-like (A)	PREDICTED: GATA transcription factor 6-like [Musa acuminata subsp. malaccensis]	RecName: Full=GATA transcription factor 1; Short=AtGATA-1;	SubName: Full=Uncharacterized protein {ECO:0000313|EnsemblPlants:GSMUA_Achr5P15220_001};	GATA-4/5/6 transcription factors	GO:0005634,nucleus; GO:0005667,transcription factor complex; GO:0003682,chromatin binding; GO:0003700,DNA-binding transcription factor activity; GO:0000977,RNA polymerase II regulatory region sequence-specific DNA binding; GO:0001085,RNA polymerase II transcription factor binding; GO:0044212,transcription regulatory region DNA binding; GO:0001228,DNA-binding transcription activator activity, RNA …	GATA zinc finger
2529	Cluster-35905.56756	6.54	8.24	10.66	36.93	36.92	35.43	28	30	44	139	149	139	1.645882808	2.76733E-09	5.02976E-08	up	K11340 actin-like protein 6A | (RefSeq) actin-related protein 4 (A)	PREDICTED: actin-related protein 4 [Elaeis guineensis]	RecName: Full=Actin-related protein 4;	SubName: Full=actin-related protein 4 {ECO:0000313|RefSeq:XP_010260462.1};	Actin-related protein - Arp4p/Act3p	GO:0005737,cytoplasm; GO:0005730,nucleolus; GO:0016569,covalent chromatin modification; GO:0048574,long-day photoperiodism, flowering; GO:0048235,pollen sperm cell differentiation	Actin
2602	Cluster-35905.51634	34.73	16.86	23.13	196.83	183.15	187.74	72	29	45	348	352	355	2.357893241	3.81351E-09	6.7269E-08	up	K03347 cullin 1 | (RefSeq) CUL1; uncharacterized protein LOC103943638 (A)	PREDICTED: cullin-1-like [Citrus sinensis]	RecName: Full=Cullin-1;	SubName: Full=CULLIN1-like protein 1 {ECO:0000313|EMBL:ACS69068.1};	Cullins	GO:0000794,condensed nuclear chromosome; GO:0031461,cullin-RING ubiquitin ligase complex; GO:0005737,cytoplasm; GO:0005829,cytosol; GO:0005634,nucleus; GO:0009524,phragmoplast; GO:0005819,spindle; GO:0031625,ubiquitin protein ligase binding; GO:0009734,auxin-activated signaling pathway; GO:0007049,cell cycle; GO:0009793,embryo development ending in seed dormancy; GO:0009873,ethylene-activated sig…	Cullin family
2695	Cluster-35905.54553	176.25	201.33	201.57	131.39	125.31	137.28	2075	2049	2325	1386	1406	1487	-1.048268693	5.67719E-09	9.6504E-08	down	K03347 cullin 1 | (RefSeq) cullin-1-like isoform X1 (A)	cullin-1-like isoform X1 [Hevea brasiliensis]	RecName: Full=Cullin-1;	SubName: Full=CULLIN1-like protein 1 {ECO:0000313|EMBL:ACS69068.1};	Cullins	GO:0000794,condensed nuclear chromosome; GO:0031461,cullin-RING ubiquitin ligase complex; GO:0005737,cytoplasm; GO:0005829,cytosol; GO:0005634,nucleus; GO:0009524,phragmoplast; GO:0005819,spindle; GO:0031625,ubiquitin protein ligase binding; GO:0009734,auxin-activated signaling pathway; GO:0007049,cell cycle; GO:0009793,embryo development ending in seed dormancy; GO:0009873,ethylene-activated sig…	Cullin protein neddylation domain
3139	Cluster-35905.77150	58.61	53.77	71.78	41.01	41.44	41.91	1221	972.07	1471	768.99	825.01	804.05	-1.053078352	2.46945E-08	3.58275E-07	down	K00975 glucose-1-phosphate adenylyltransferase [EC:2.7.7.27] | (Kazusa) Lj2g3v3337310.1; - (A)	AGPS1 [Gladiolus hybrid cultivar]	RecName: Full=Glucose-1-phosphate adenylyltransferase small subunit, chloroplastic; EC=2.7.7.27; AltName: Full=ADP-glucose pyrophosphorylase; AltName: Full=ADP-glucose synthase; AltName: Full=AGPase B; AltName: Full=Alpha-D-glucose-1-phosphate adenyl transferase; Flags: Precursor;	RecName: Full=Glucose-1-phosphate adenylyltransferase {ECO:0000256|RuleBase:RU362093}; EC=2.7.7.27 {ECO:0000256|RuleBase:RU362093}; AltName: Full=ADP-glucose pyrophosphorylase {ECO:0000256|RuleBase:RU362093};	GDP-mannose pyrophosphorylase/mannose-1-phosphate guanylyltransferase	GO:0048046,apoplast; GO:0009507,chloroplast; GO:0009570,chloroplast stroma; GO:0030931,heterotetrameric ADPG pyrophosphorylase complex; GO:0005524,ATP binding; GO:0008878,glucose-1-phosphate adenylyltransferase activity; GO:0005978,glycogen biosynthetic process; GO:0048573,photoperiodism, flowering; GO:0019252,starch biosynthetic process	Nucleotidyl transferase
3922	Cluster-35905.52802	2.79	2.05	3.16	18.82	13.85	13.73	19	12	21	114.09	89.6	86	2.047218739	2.19098E-07	2.51319E-06	up	--	PREDICTED: FT-interacting protein 1-like [Solanum lycopersicum]	RecName: Full=FT-interacting protein 1 {ECO:0000303|PubMed:22529749};	SubName: Full=Multiple C2 and transmembrane domain-containing protein 2 {ECO:0000313|EMBL:JAT59780.1};	--	GO:0005783,endoplasmic reticulum; GO:0005789,endoplasmic reticulum membrane; GO:0016021,integral component of membrane; GO:0009506,plasmodesma; GO:0009511,plasmodesmatal endoplasmic reticulum; GO:0008565,protein transporter activity; GO:0016757,transferase activity, transferring glycosyl groups; GO:0034613,cellular protein localization; GO:0009908,flower development; GO:0048574,long-day photoperi…	C2 domain
4073	Cluster-35905.43895	0.38	0.09	0.08	2.93	3.04	3.32	10	2	2	70	77	81	3.498833052	3.03644E-07	3.34823E-06	up	K16240 protein suppressor of PHYA-105 1 | (RefSeq) protein SUPPRESSOR OF PHYA-105 1-like (A)	PREDICTED: protein SUPPRESSOR OF PHYA-105 1-like [Brachypodium distachyon]	RecName: Full=Protein SUPPRESSOR OF PHYA-105 1; EC=2.7.-.-;	SubName: Full=Uncharacterized protein {ECO:0000313|EMBL:KQK04781.1, ECO:0000313|EnsemblPlants:BRADI2G15900.1};	eIF-2alpha kinase PEK/EIF2AK3	GO:0080008,Cul4-RING E3 ubiquitin ligase complex; GO:0016604,nuclear body; GO:0016607,nuclear speck; GO:0005634,nucleus; GO:0016605,PML body; GO:0005524,ATP binding; GO:0042802,identical protein binding; GO:0004672,protein kinase activity; GO:0009658,chloroplast organization; GO:0010100,negative regulation of photomorphogenesis; GO:0009640,photomorphogenesis; GO:0010017,red or far-red light signa…	--
4238	Cluster-35905.57445	1.16	3.09	4.13	13.5	10.48	12.18	32	74	112	335	276	309	1.712571499	4.19294E-07	4.43462E-06	up	K11267 sister chromatid cohesion protein PDS5 | (RefSeq) sister chromatid cohesion protein PDS5 homolog A (A)	PREDICTED: uncharacterized protein LOC105050720 isoform X2 [Elaeis guineensis]	RecName: Full=Histone-lysine N-methyltransferase TRX1 {ECO:0000305}; Short=OsTrx1 {ECO:0000303|PubMed:24420930}; EC=2.1.1.43 {ECO:0000269|PubMed:24420930}; AltName: Full=Protein SET DOMAIN GROUP 723 {ECO:0000305}; AltName: Full=SET family protein 33 {ECO:0000305}; Short=OsSET33 {ECO:0000303|PubMed:23762371};	SubName: Full=uncharacterized protein LOC103710418 isoform X2 {ECO:0000313|RefSeq:XP_008794340.1};	Sister chromatid cohesion complex Cohesin, subunit PDS5	GO:0005634,nucleus; GO:0042054,histone methyltransferase activity; GO:0018024,histone-lysine N-methyltransferase activity; GO:0046872,metal ion binding; GO:0009908,flower development; GO:0035556,intracellular signal transduction; GO:0048578,positive regulation of long-day photoperiodism, flowering	Lamin-B receptor of TUDOR domain
4823	Cluster-35905.60128	2.93	1.96	4.93	13.98	13.03	14.99	39.74	23	65.51	170.04	168.41	186.93	1.629907032	1.38543E-06	1.28101E-05	up	K02324 DNA polymerase epsilon subunit 1 [EC:2.7.7.7] | (RefSeq) DNA polymerase epsilon catalytic subunit A-like (A)	DNA polymerase epsilon catalytic subunit A [Apostasia shenzhenica]	RecName: Full=DNA polymerase epsilon catalytic subunit A; EC=2.7.7.7; AltName: Full=DNA polymerase 2 a; Short=AtPOL2a; AltName: Full=DNA polymerase II subunit a; AltName: Full=Protein ABA OVERLY SENSITIVE a; AltName: Full=Protein EARLY IN SHORT DAYS 7; AltName: Full=Protein EMBRYO DEFECTIVE 142; AltName: Full=Protein EMBRYO DEFECTIVE 2284; AltName: Full=Protein EMBRYO DEFECTIVE 529; AltName: Full…	SubName: Full=DNA polymerase epsilon catalytic subunit A {ECO:0000313|EMBL:PKA64815.1}; EC=2.7.7.7 {ECO:0000313|EMBL:PKA64815.1};	DNA polymerase epsilon, catalytic subunit A	GO:0048046,apoplast; GO:0008622,epsilon DNA polymerase complex; GO:0051539,4 iron, 4 sulfur cluster binding; GO:0003677,DNA binding; GO:0003887,DNA-directed DNA polymerase activity; GO:0000166,nucleotide binding; GO:0008310,single-stranded DNA 3'-5' exodeoxyribonuclease activity; GO:0008270,zinc ion binding; GO:0006287,base-excision repair, gap-filling; GO:0045004,DNA replication proofreading; GO…	--
4908	Cluster-35905.54228	41.91	39.57	42.71	118.33	120.43	117.52	710	581	711	1802	1948	1833	1.015330463	1.60553E-06	1.45685E-05	up	K12836 splicing factor U2AF 35 kDa subunit | (RefSeq) splicing factor U2af small subunit B-like (A)	hypothetical protein AQUCO_00900988v1 [Aquilegia coerulea]	RecName: Full=Splicing factor U2af small subunit B; AltName: Full=U2 auxiliary factor 35 kDa subunit B; AltName: Full=U2 small nuclear ribonucleoprotein auxiliary factor small subunit B; Short=U2 snRNP auxiliary factor small subunit B; AltName: Full=Zinc finger CCCH domain-containing protein 60; Short=AtC3H60;	SubName: Full=Uncharacterized protein {ECO:0000313|EMBL:PIA54787.1};	U2 snRNP splicing factor, small subunit, and related proteins	GO:0016607,nuclear speck; GO:0005634,nucleus; GO:0005681,spliceosomal complex; GO:0089701,U2AF; GO:0003677,DNA binding; GO:0046872,metal ion binding; GO:0030628,pre-mRNA 3'-splice site binding; GO:0000398,mRNA splicing, via spliceosome; GO:0048573,photoperiodism, flowering	Zinc finger C-x8-C-x5-C-x3-H type (and similar)
4919	Cluster-35905.5597	19.18	14.84	12.45	3.54	6.63	3.42	122	81	77	20	40	20	-2.322799373	1.62057E-06	1.46642E-05	down	K09753 cinnamoyl-CoA reductase [EC:1.2.1.44] | (RefSeq) cinnamoyl-CoA reductase 1-like (A)	cinnamoyl CoA reductase [Lilium regale]	RecName: Full=Cinnamoyl-CoA reductase 1; Short=AtCCR1; EC=1.2.1.44; AltName: Full=Protein IRREGULAR XYLEM 4;	SubName: Full=Cinnamoyl CoA reductase {ECO:0000313|EMBL:ASV46324.1};	Flavonol reductase/cinnamoyl-CoA reductase	GO:0005829,cytosol; GO:0016621,cinnamoyl-CoA reductase activity; GO:0050662,coenzyme binding; GO:0007623,circadian rhythm; GO:0009809,lignin biosynthetic process; GO:0009409,response to cold	--
4931	Cluster-35905.90009	3.43	3.42	4.96	1.17	1.3	1.03	36	31	51	11	13	10	-2.218786176	1.63561E-06	1.47579E-05	down	--	LOW QUALITY PROTEIN: FT-interacting protein 1-like [Asparagus officinalis]	RecName: Full=FT-interacting protein 1 {ECO:0000303|PubMed:22529749};	SubName: Full=C2 calcium-dependent membrane targeting {ECO:0000313|EMBL:OVA10330.1};	--	GO:0005783,endoplasmic reticulum; GO:0005789,endoplasmic reticulum membrane; GO:0016021,integral component of membrane; GO:0009506,plasmodesma; GO:0009511,plasmodesmatal endoplasmic reticulum; GO:0008565,protein transporter activity; GO:0016757,transferase activity, transferring glycosyl groups; GO:0034613,cellular protein localization; GO:0009908,flower development; GO:0048574,long-day photoperi…	Plant phosphoribosyltransferase C-terminal
5164	Cluster-35905.73433	6.79	4.62	4.25	2.04	1.97	1.85	159	94	98	43	44	40	-1.975327369	2.4792E-06	2.12743E-05	down	K08867 WNK lysine deficient protein kinase [EC:2.7.11.1] | (RefSeq) probable serine/threonine-protein kinase WNK5 (A)	PREDICTED: LOW QUALITY PROTEIN: probable serine/threonine-protein kinase WNK5 [Phoenix dactylifera]	RecName: Full=Probable serine/threonine-protein kinase WNK5; Short=AtWNK5; EC=2.7.11.1; AltName: Full=Protein kinase with no lysine 5;	SubName: Full=LOW QUALITY PROTEIN: probable serine/threonine-protein kinase WNK5 {ECO:0000313|RefSeq:XP_008798574.1};	Serine/threonine protein kinase	GO:0005829,cytosol; GO:0005524,ATP binding; GO:0043424,protein histidine kinase binding; GO:0004672,protein kinase activity; GO:0004674,protein serine/threonine kinase activity; GO:0035556,intracellular signal transduction; GO:0048573,photoperiodism, flowering; GO:0006468,protein phosphorylation	Protein kinase domain
5367	Cluster-35905.45738	16.11	9.32	6.17	124.19	106.83	110.49	9	4	3	54	53	56	2.852278313	3.39018E-06	2.79413E-05	up	--	PREDICTED: ultraviolet-B receptor UVR8-like [Musa acuminata subsp. malaccensis]	RecName: Full=Ultraviolet-B receptor UVR8; AltName: Full=Protein UV-B RESISTANCE 8; AltName: Full=RCC1 domain-containing protein UVR8;	SubName: Full=Uncharacterized protein {ECO:0000313|EnsemblPlants:GSMUA_Achr3P19000_001};	FOG: RCC1 domain	GO:0000785,chromatin; GO:0005829,cytosol; GO:0005634,nucleus; GO:0003682,chromatin binding; GO:0005085,guanyl-nucleotide exchange factor activity; GO:0042802,identical protein binding; GO:0009881,photoreceptor activity; GO:0042803,protein homodimerization activity; GO:0009649,entrainment of circadian clock; GO:0018298,protein-chromophore linkage; GO:0009411,response to UV; GO:0010224,response to …	Regulator of chromosome condensation (RCC1) repeat
5415	Cluster-35905.26646	63.97	21.01	0.27	0	0	0	2185	624	9	0	0	0	-12.99308664	3.64466E-06	2.97915E-05	down	K21867 potassium channel | (RefSeq) potassium channel KAT3 (A)	PREDICTED: potassium channel KAT3 isoform X2 [Phoenix dactylifera]	RecName: Full=Potassium channel KAT2;	SubName: Full=potassium channel KAT3 isoform X2 {ECO:0000313|RefSeq:XP_008783944.1};	K+-channel ERG and related proteins, contain PAS/PAC sensor domain	GO:0005887,integral component of plasma membrane; GO:0005249,voltage-gated potassium channel activity; GO:0007623,circadian rhythm; GO:0034765,regulation of ion transmembrane transport; GO:0042391,regulation of membrane potential; GO:0009644,response to high light intensity; GO:0010118,stomatal movement	Cyclic nucleotide-binding domain
5443	Cluster-35905.59722	1.83	4.45	1.41	16.16	20.13	16.96	12	25	9	94	125	102	2.308152464	3.79437E-06	3.0856E-05	up	K17604 zinc finger SWIM domain-containing protein 3 | (RefSeq) protein FAR1-RELATED SEQUENCE 4-like (A)	hypothetical protein AQUCO_02600385v1 [Aquilegia coerulea]	RecName: Full=Protein FAR1-RELATED SEQUENCE 1;	SubName: Full=Uncharacterized protein {ECO:0000313|EMBL:PIA39894.1};	--	GO:0005634,nucleus; GO:0003700,DNA-binding transcription factor activity; GO:0008270,zinc ion binding; GO:0010018,far-red light signaling pathway; GO:0042753,positive regulation of circadian rhythm; GO:0045893,positive regulation of transcription, DNA-templated; GO:0009585,red, far-red light phototransduction	FAR1 DNA-binding domain
5566	Cluster-35905.22773	2.9	3.84	3.27	18.82	20.49	13.82	13.26	15	14.49	75.96	88.59	58.07	1.958489006	4.65992E-06	3.69718E-05	up	K02324 DNA polymerase epsilon subunit 1 [EC:2.7.7.7] | (RefSeq) DNA polymerase epsilon catalytic subunit A-like (A)	PREDICTED: DNA polymerase epsilon catalytic subunit A-like isoform X2 [Elaeis guineensis]	RecName: Full=DNA polymerase epsilon catalytic subunit A; EC=2.7.7.7; AltName: Full=DNA polymerase 2 a; Short=AtPOL2a; AltName: Full=DNA polymerase II subunit a; AltName: Full=Protein ABA OVERLY SENSITIVE a; AltName: Full=Protein EARLY IN SHORT DAYS 7; AltName: Full=Protein EMBRYO DEFECTIVE 142; AltName: Full=Protein EMBRYO DEFECTIVE 2284; AltName: Full=Protein EMBRYO DEFECTIVE 529; AltName: Full…	SubName: Full=DNA polymerase epsilon catalytic subunit A isoform X2 {ECO:0000313|RefSeq:XP_017701376.1};	DNA polymerase epsilon, catalytic subunit A	GO:0048046,apoplast; GO:0008622,epsilon DNA polymerase complex; GO:0051539,4 iron, 4 sulfur cluster binding; GO:0003677,DNA binding; GO:0003887,DNA-directed DNA polymerase activity; GO:0000166,nucleotide binding; GO:0008310,single-stranded DNA 3'-5' exodeoxyribonuclease activity; GO:0008270,zinc ion binding; GO:0006287,base-excision repair, gap-filling; GO:0045004,DNA replication proofreading; GO…	--
5984	Cluster-35905.14357	8.4	6.15	8.26	33.11	33.55	27.67	36.9	23	35	128.05	139.08	111.48	1.539996759	8.19858E-06	6.02509E-05	up	K16224 senescence-induced receptor-like serine/threonine-protein kinase | (RefSeq) senescence-induced receptor-like serine/threonine-protein kinase (A)	leaf rust 10 disease-resistance locus receptor-like protein kinase-like 1.3 [Quercus suber]	RecName: Full=LEAF RUST 10 DISEASE-RESISTANCE LOCUS RECEPTOR-LIKE PROTEIN KINASE-like 1.2 {ECO:0000303|PubMed:12805585}; EC=2.7.11.1; AltName: Full=Probable receptor-like serine/threonine-protein kinase LRK10L-1.2 {ECO:0000305}; Flags: Precursor;	SubName: Full=Putative concanavalin A-like lectin/glucanase domain-containing protein {ECO:0000313|EMBL:OTG17555.1};	Serine/threonine protein kinase	GO:0016021,integral component of membrane; GO:0005886,plasma membrane; GO:0005524,ATP binding; GO:0030247,polysaccharide binding; GO:0004674,protein serine/threonine kinase activity; GO:0007166,cell surface receptor signaling pathway; GO:0071215,cellular response to abscisic acid stimulus; GO:0042631,cellular response to water deprivation; GO:0048573,photoperiodism, flowering	Protein tyrosine kinase
6160	Cluster-35905.26415	0.18	1.27	1.68	6.94	7.68	6.86	2	12	18	68	80	69	2.401380594	1.04792E-05	7.46758E-05	up	K03347 cullin 1 | (RefSeq) cullin-1-like (A)	PREDICTED: cullin-1-like [Gossypium hirsutum]	RecName: Full=Cullin-1;	SubName: Full=Uncharacterized protein {ECO:0000313|EMBL:PKI46479.1};	Cullins	GO:0000794,condensed nuclear chromosome; GO:0031461,cullin-RING ubiquitin ligase complex; GO:0005737,cytoplasm; GO:0005829,cytosol; GO:0005634,nucleus; GO:0009524,phragmoplast; GO:0005819,spindle; GO:0031625,ubiquitin protein ligase binding; GO:0009734,auxin-activated signaling pathway; GO:0007049,cell cycle; GO:0009793,embryo development ending in seed dormancy; GO:0009873,ethylene-activated sig…	--
6163	Cluster-35905.51221	0.17	2.87	1.77	15.23	16.32	11.15	2	30	21	165	188	124	2.770301832	1.05406E-05	7.50764E-05	up	K02218 casein kinase 1 [EC:2.7.11.1] | (RefSeq) casein kinase I isoform delta-like (A)	PREDICTED: casein kinase 1-like protein HD16 [Musa acuminata subsp. malaccensis]	RecName: Full=Casein kinase 1-like protein HD16 {ECO:0000305}; EC=2.7.11.1 {ECO:0000305}; AltName: Full=Os03g0793500 protein {ECO:0000312|EMBL:BAF13445.1}; AltName: Full=Protein EARLY FLOWERING 1 {ECO:0000303|PubMed:20400938}; AltName: Full=Protein HEADING DATE 16 {ECO:0000303|PubMed:23789941};	SubName: Full=Uncharacterized protein {ECO:0000313|EMBL:CAN69523.1};	Casein kinase (serine/threonine/tyrosine protein kinase)	GO:0005737,cytoplasm; GO:0005634,nucleus; GO:0005524,ATP binding; GO:0004674,protein serine/threonine kinase activity; GO:0009908,flower development; GO:0009740,gibberellic acid mediated signaling pathway; GO:0010476,gibberellin mediated signaling pathway; GO:0018105,peptidyl-serine phosphorylation; GO:0008360,regulation of cell shape; GO:0040008,regulation of growth; GO:0048586,regulation of lon…	--
6318	Cluster-35905.67121	5.49	8.5	8.63	3.56	2.05	3.72	45	60	69	26	16	28	-1.738841499	1.2858E-05	8.9153E-05	down	--	transcription factor bHLH130-like [Dendrobium catenatum]	RecName: Full=Transcription factor bHLH130; AltName: Full=Basic helix-loop-helix protein 130; Short=AtbHLH130; Short=bHLH 130; AltName: Full=Transcription factor EN 69; AltName: Full=bHLH transcription factor bHLH130;	SubName: Full=Transcription factor bHLH130 {ECO:0000313|EMBL:PKU68538.1};	--	GO:0005634,nucleus; GO:0001046,core promoter sequence-specific DNA binding; GO:0003700,DNA-binding transcription factor activity; GO:0046983,protein dimerization activity; GO:0001228,DNA-binding transcription activator activity, RNA polymerase II-specific; GO:0048573,photoperiodism, flowering; GO:0006355,regulation of transcription, DNA-templated; GO:0006366,transcription by RNA polymerase II	--
6359	Cluster-35905.48047	2.95	4.58	5.77	2.74	3.09	2.58	92	124	177	77	92	74	-1.100649922	1.35381E-05	9.32115E-05	down	K10615 E3 ubiquitin-protein ligase HERC4 [EC:2.3.2.26] | (RefSeq) probable E3 ubiquitin-protein ligase HERC4 isoform X1 (A)	PREDICTED: ultraviolet-B receptor UVR8 isoform X2 [Phoenix dactylifera]	RecName: Full=Ultraviolet-B receptor UVR8; AltName: Full=Protein UV-B RESISTANCE 8; AltName: Full=RCC1 domain-containing protein UVR8;	SubName: Full=ultraviolet-B receptor UVR8 isoform X2 {ECO:0000313|RefSeq:XP_008782248.1};	--	GO:0000785,chromatin; GO:0005829,cytosol; GO:0005634,nucleus; GO:0003682,chromatin binding; GO:0005085,guanyl-nucleotide exchange factor activity; GO:0042802,identical protein binding; GO:0009881,photoreceptor activity; GO:0042803,protein homodimerization activity; GO:0009649,entrainment of circadian clock; GO:0018298,protein-chromophore linkage; GO:0009411,response to UV; GO:0010224,response to …	Regulator of chromosome condensation (RCC1) repeat
6571	Cluster-32075.0	0.85	2.95	1.9	8.72	7.2	9.02	21	63	46	193	169	204	1.693172819	1.77553E-05	0.000118033	up	K12133 MYB-related transcription factor LHY | (RefSeq) protein LHY (A)	PREDICTED: uncharacterized protein LOC103710542 isoform X2 [Phoenix dactylifera]	RecName: Full=Protein REVEILLE 1;	SubName: Full=uncharacterized protein LOC103710542 isoform X2 {ECO:0000313|RefSeq:XP_017699132.1};	Zuotin and related molecular chaperones (DnaJ superfamily), contains DNA-binding domains	GO:0005634,nucleus; GO:0003677,DNA binding; GO:0003700,DNA-binding transcription factor activity; GO:0009851,auxin biosynthetic process; GO:0009734,auxin-activated signaling pathway; GO:0007623,circadian rhythm; GO:0010600,regulation of auxin biosynthetic process; GO:0006355,regulation of transcription, DNA-templated; GO:0006351,transcription, DNA-templated	Myb-like DNA-binding domain
6645	Cluster-35905.35411	1.12	3.14	1.14	10.86	10.29	9.28	14	34	14	122	123	107	2.023903958	1.97831E-05	0.000129923	up	K01613 phosphatidylserine decarboxylase [EC:4.1.1.65] | (RefSeq) phosphatidylserine decarboxylase proenzyme 3-like (A)	FT-interacting protein 1-like, partial [Manihot esculenta]	RecName: Full=FT-interacting protein 1 {ECO:0000303|PubMed:22529749};	SubName: Full=Uncharacterized protein {ECO:0000313|EMBL:OAY21435.1}; Flags: Fragment;	--	GO:0005783,endoplasmic reticulum; GO:0005789,endoplasmic reticulum membrane; GO:0016021,integral component of membrane; GO:0009506,plasmodesma; GO:0009511,plasmodesmatal endoplasmic reticulum; GO:0008565,protein transporter activity; GO:0016757,transferase activity, transferring glycosyl groups; GO:0034613,cellular protein localization; GO:0009908,flower development; GO:0048574,long-day photoperi…	C2 domain
6835	Cluster-45333.0	0.13	0.91	1.2	8.64	6.45	4.83	1	6	9	59	47	34	2.762338001	2.54753E-05	0.000162187	up	K11446 histone demethylase JARID1 [EC:1.14.11.-] | (RefSeq) lysine-specific demethylase rbr-2 (A)	jmjC domain containing protein, expressed [Oryza sativa Japonica Group]	RecName: Full=Lysine-specific demethylase SE14; EC=1.14.11.-; AltName: Full=Protein PHOTOPERIOD SENSITIVITY 14;	SubName: Full=JmjC domain containing protein, expressed {ECO:0000313|EMBL:ABF94012.1}; SubName: Full=Os03g0151300 protein {ECO:0000313|EMBL:BAS82325.1};	DNA-binding protein jumonji/RBP2/SMCY, contains JmjC domain	GO:0005634,nucleus; GO:0051213,dioxygenase activity; GO:0032452,histone demethylase activity; GO:0046872,metal ion binding; GO:0003676,nucleic acid binding; GO:0009908,flower development; GO:0045814,negative regulation of gene expression, epigenetic; GO:0048579,negative regulation of long-day photoperiodism, flowering; GO:0006355,regulation of transcription, DNA-templated; GO:0006351,transcriptio…	jmjN domain
6940	Cluster-35905.81095	37.5	16.56	11.85	3.9	7.69	5.21	196	74	60	18	38	25	-2.607739641	2.8789E-05	0.000180271	down	K06672 cohesin loading factor subunit SCC2 | (RefSeq) nipped-B-like protein B (A)	PREDICTED: uncharacterized protein LOC103992922 [Musa acuminata subsp. malaccensis]	RecName: Full=Transcription factor PAR2; AltName: Full=Basic helix-loop-helix protein 166; Short=AtbHLH166; Short=bHLH 166; AltName: Full=Protein HELIX-LOOP-HELIX 2; AltName: Full=Protein PHYTOCHROME RAPIDLY REGULATED 2; AltName: Full=bHLH transcription factor bHLH166;	SubName: Full=Uncharacterized protein {ECO:0000313|EnsemblPlants:GSMUA_Achr7P26610_001};	--	GO:0005634,nucleus; GO:0046983,protein dimerization activity; GO:0009742,brassinosteroid mediated signaling pathway; GO:0007623,circadian rhythm; GO:0032502,developmental process; GO:0040008,regulation of growth; GO:0006355,regulation of transcription, DNA-templated; GO:0009641,shade avoidance; GO:0006351,transcription, DNA-templated	--
7117	Cluster-35905.44869	2.69	4.49	1.98	15.41	15.82	17.14	14	20	10	71	78	82	1.908866236	3.62866E-05	0.000221013	up	K01807 ribose 5-phosphate isomerase A [EC:5.3.1.6] | (RefSeq) probable ribose-5-phosphate isomerase 3, chloroplastic (A)	hypothetical protein AQUCO_02600385v1 [Aquilegia coerulea]	RecName: Full=Protein FAR-RED ELONGATED HYPOCOTYL 3;	SubName: Full=Uncharacterized protein {ECO:0000313|EMBL:PIA39894.1};	--	GO:0005634,nucleus; GO:0003700,DNA-binding transcription factor activity; GO:0008270,zinc ion binding; GO:0007623,circadian rhythm; GO:0010018,far-red light signaling pathway; GO:0042753,positive regulation of circadian rhythm; GO:0045893,positive regulation of transcription, DNA-templated; GO:0010017,red or far-red light signaling pathway; GO:0009585,red, far-red light phototransduction; GO:0010…	FAR1 DNA-binding domain
7231	Cluster-35905.63462	3.67	4.34	9.17	2.63	2.88	3.2	76	78	187	49	57	61	-1.393412865	4.1066E-05	0.000245717	down	K08066 nuclear transcription factor Y, gamma | (RefSeq) nuclear transcription factor Y subunit C-6 (A)	Nuclear transcription factor Y subunit C-2 [Morus notabilis]	RecName: Full=Nuclear transcription factor Y subunit C-4; Short=AtNF-YC-4;	SubName: Full=Nuclear transcription factor Y subunit C-2 {ECO:0000313|EMBL:EXC20540.1};	CCAAT-binding factor, subunit C (HAP5)	GO:0005829,cytosol; GO:0005634,nucleus; GO:0003677,DNA binding; GO:0003700,DNA-binding transcription factor activity; GO:0046982,protein heterodimerization activity; GO:0009738,abscisic acid-activated signaling pathway; GO:0009740,gibberellic acid mediated signaling pathway; GO:2000905,negative regulation of starch metabolic process; GO:2000306,positive regulation of photomorphogenesis; GO:005124…	Histone-like transcription factor (CBF/NF-Y) and archaeal histone
7405	Cluster-35905.12120	13.99	15.26	15.42	57.61	71.21	73.17	16	14	16	54	74	76	1.697838696	4.87974E-05	0.000284831	up	K09753 cinnamoyl-CoA reductase [EC:1.2.1.44] | (RefSeq) cinnamoyl-CoA reductase 1-like (A)	cinnamoyl-CoA reductase 2-like [Asparagus officinalis]	RecName: Full=Cinnamoyl-CoA reductase 2; Short=AtCCR2; EC=1.2.1.44;	SubName: Full=Uncharacterized protein {ECO:0000313|EMBL:CBI40772.3};	Flavonol reductase/cinnamoyl-CoA reductase	GO:0016621,cinnamoyl-CoA reductase activity; GO:0050662,coenzyme binding; GO:0007623,circadian rhythm; GO:0006952,defense response; GO:0042754,negative regulation of circadian rhythm; GO:0009699,phenylpropanoid biosynthetic process; GO:0009409,response to cold	NAD dependent epimerase/dehydratase family
7421	Cluster-35905.59798	2.13	6.38	6.48	15.34	16.08	19.26	56	146	168	364	405	467	1.350508393	4.9384E-05	0.00028758	up	K20476 RAB6A-GEF complex partner protein 1 | (RefSeq) hypothetical protein (A)	PREDICTED: uncharacterized protein LOC103712966 isoform X2 [Phoenix dactylifera]	RecName: Full=Casein kinase 1-like protein HD16 {ECO:0000305}; EC=2.7.11.1 {ECO:0000305}; AltName: Full=Os03g0793500 protein {ECO:0000312|EMBL:BAF13445.1}; AltName: Full=Protein EARLY FLOWERING 1 {ECO:0000303|PubMed:20400938}; AltName: Full=Protein HEADING DATE 16 {ECO:0000303|PubMed:23789941};	SubName: Full=uncharacterized protein LOC103712966 isoform X2 {ECO:0000313|RefSeq:XP_008797922.1};	Casein kinase (serine/threonine/tyrosine protein kinase)	GO:0005737,cytoplasm; GO:0005634,nucleus; GO:0005524,ATP binding; GO:0004674,protein serine/threonine kinase activity; GO:0009908,flower development; GO:0009740,gibberellic acid mediated signaling pathway; GO:0010476,gibberellin mediated signaling pathway; GO:0018105,peptidyl-serine phosphorylation; GO:0008360,regulation of cell shape; GO:0040008,regulation of growth; GO:0048586,regulation of lon…	Protein kinase domain
7728	Cluster-35905.62239	0.09	0.25	0.44	1.94	2.52	1.47	2	5	10	40	55	31	2.516872974	6.74644E-05	0.000376352	up	K13963 serpin B | (RefSeq) uncharacterized protein LOC111242705 (A)	uncharacterized protein A4U43_C09F4200 [Asparagus officinalis]	RecName: Full=Protein FAR1-RELATED SEQUENCE 12;	SubName: Full=Protein FAR1-RELATED SEQUENCE 5 {ECO:0000313|EMBL:PKU72215.1};	--	GO:0005634,nucleus; GO:0003700,DNA-binding transcription factor activity; GO:0008270,zinc ion binding; GO:0010018,far-red light signaling pathway; GO:0042753,positive regulation of circadian rhythm; GO:0045893,positive regulation of transcription, DNA-templated; GO:0009585,red, far-red light phototransduction	FAR1 DNA-binding domain
8350	Cluster-35905.48792	15.37	33.7	17.32	76.43	90.07	104.15	24	43	25	100	129.19	148	1.561277547	0.000126173	0.00064561	up	K09753 cinnamoyl-CoA reductase [EC:1.2.1.44] | (RefSeq) cinnamoyl-CoA reductase 1-like isoform X1 (A)	PREDICTED: cinnamoyl-CoA reductase 1-like isoform X2 [Elaeis guineensis]	RecName: Full=Cinnamoyl-CoA reductase 1; Short=AtCCR1; EC=1.2.1.44; AltName: Full=Protein IRREGULAR XYLEM 4;	SubName: Full=cinnamoyl-CoA reductase 1-like {ECO:0000313|RefSeq:XP_008775468.1};	Flavonol reductase/cinnamoyl-CoA reductase	GO:0005829,cytosol; GO:0016621,cinnamoyl-CoA reductase activity; GO:0050662,coenzyme binding; GO:0007623,circadian rhythm; GO:0009809,lignin biosynthetic process; GO:0009409,response to cold	GDP-mannose 4,6 dehydratase
8598	Cluster-35905.52483	14.42	25.95	28.14	10.49	12.75	17.92	99	153	188	64	83	113	-1.172462466	0.000156521	0.000774636	down	--	unknown [Zea mays]	RecName: Full=Casein kinase 1-like protein HD16 {ECO:0000305}; EC=2.7.11.1 {ECO:0000305}; AltName: Full=Os03g0793500 protein {ECO:0000312|EMBL:BAF13445.1}; AltName: Full=Protein EARLY FLOWERING 1 {ECO:0000303|PubMed:20400938}; AltName: Full=Protein HEADING DATE 16 {ECO:0000303|PubMed:23789941};	SubName: Full=Uncharacterized protein {ECO:0000313|EMBL:JAE42048.1};	--	GO:0005737,cytoplasm; GO:0005634,nucleus; GO:0005524,ATP binding; GO:0004674,protein serine/threonine kinase activity; GO:0009908,flower development; GO:0009740,gibberellic acid mediated signaling pathway; GO:0010476,gibberellin mediated signaling pathway; GO:0018105,peptidyl-serine phosphorylation; GO:0008360,regulation of cell shape; GO:0040008,regulation of growth; GO:0048586,regulation of lon…	--
8628	Cluster-35905.855	2.36	1.91	2.45	6.99	6.9	7.26	47	33	48	125	131	133	1.156010909	0.000161899	0.00079816	up	K13103 tuftelin-interacting protein 11 | (RefSeq) septin and tuftelin-interacting protein 1 homolog 1-like (A)	PREDICTED: septin and tuftelin-interacting protein 1 homolog 1-like [Musa acuminata subsp. malaccensis]	RecName: Full=Septin and tuftelin-interacting protein 1 homolog 1 {ECO:0000303|PubMed:23110899}; AltName: Full=Nineteen complex-related protein 1 homolog {ECO:0000303|PubMed:25568310}; Short=AtNTR1 {ECO:0000303|PubMed:25568310}; AltName: Full=Protein SPLICEOSOMAL TIMEKEEPER LOCUS 1 {ECO:0000303|PubMed:23110899};	SubName: Full=Uncharacterized protein {ECO:0000313|EnsemblPlants:GSMUA_Achr5P02310_001};	Tuftelin-interacting protein TIP39, contains G-patch domain	GO:0031981,nuclear lumen; GO:0071008,U2-type post-mRNA release spliceosomal complex; GO:0003677,DNA binding; GO:1990446,U1 snRNP binding; GO:0000398,mRNA splicing, via spliceosome; GO:0042752,regulation of circadian rhythm; GO:0006355,regulation of transcription, DNA-templated; GO:0000390,spliceosomal complex disassembly	GC-rich sequence DNA-binding factor-like protein
8745	Cluster-35905.83045	0.47	0	0.58	4.96	3.72	2.76	5	0	6	47.01	37.52	26.89	2.944379619	0.000183437	0.000890675	up	--	PREDICTED: dynamin-like protein ARC5 isoform X2 [Nelumbo nucifera]	RecName: Full=Dynamin-like protein ARC5; EC=3.6.5.5; AltName: Full=Dynamin-related protein 5B; AltName: Full=Protein ACCUMULATION AND REPLICATION OF CHLOROPLASTS 5;	SubName: Full=Dynamin-like protein ARC5 {ECO:0000313|EMBL:JAT61137.1}; Flags: Fragment;	Vacuolar sorting protein VPS1, dynamin, and related proteins	GO:0009507,chloroplast; GO:0009707,chloroplast outer membrane; GO:0005777,peroxisome; GO:0005525,GTP binding; GO:0003924,GTPase activity; GO:0042802,identical protein binding; GO:0008017,microtubule binding; GO:0010020,chloroplast fission; GO:0007623,circadian rhythm; GO:0016559,peroxisome fission	--
8853	Cluster-35905.33016	2.49	2.14	4.96	10.54	9.76	8.97	47	35	92	179	176	156	1.171458039	0.000198226	0.000950276	up	--	LEAF RUST 10 DISEASE-RESISTANCE LOCUS RECEPTOR-LIKE PROTEIN KINASE-like 1.2 [Dendrobium catenatum]	RecName: Full=LEAF RUST 10 DISEASE-RESISTANCE LOCUS RECEPTOR-LIKE PROTEIN KINASE-like 1.2 {ECO:0000303|PubMed:12805585}; EC=2.7.11.1; AltName: Full=Probable receptor-like serine/threonine-protein kinase LRK10L-1.2 {ECO:0000305}; Flags: Precursor;	SubName: Full=Putative serine/threonine-protein kinase {ECO:0000313|EMBL:PKU66960.1};	Serine/threonine protein kinase	GO:0016021,integral component of membrane; GO:0005886,plasma membrane; GO:0005524,ATP binding; GO:0030247,polysaccharide binding; GO:0004674,protein serine/threonine kinase activity; GO:0007166,cell surface receptor signaling pathway; GO:0071215,cellular response to abscisic acid stimulus; GO:0042631,cellular response to water deprivation; GO:0048573,photoperiodism, flowering	--
8891	Cluster-35905.83982	0	0.17	0.24	1.38	1.65	1.3	0	3	5	26	33	25	3.025625895	0.000204723	0.00097676	up	--	PREDICTED: glycine-rich domain-containing protein 1 isoform X1 [Elaeis guineensis]	RecName: Full=Glycine-rich domain-containing protein 2 {ECO:0000303|PubMed:25653657}; Short=AtGRDP2 {ECO:0000303|PubMed:25653657};	SubName: Full=Uncharacterized protein {ECO:0000313|EnsemblPlants:GSMUA_Achr6P20440_001};	--	GO:0009734,auxin-activated signaling pathway; GO:0071470,cellular response to osmotic stress; GO:0010928,regulation of auxin mediated signaling pathway; GO:2000028,regulation of photoperiodism, flowering	Glycine-rich domain-containing protein-like
8949	Cluster-35905.48525	0.9	2.08	3.13	9.22	6.99	7.38	10	20	34.02	91.75	74	75.48	1.541040079	0.00021587	0.001022818	up	K17604 zinc finger SWIM domain-containing protein 3 | (RefSeq) protein FAR1-RELATED SEQUENCE 6 (A)	protein FAR1-RELATED SEQUENCE 9-like [Asparagus officinalis]	RecName: Full=Protein FAR-RED IMPAIRED RESPONSE 1;	SubName: Full=Uncharacterized protein {ECO:0000313|EMBL:ONH89763.1};	--	GO:0005634,nucleus; GO:0003700,DNA-binding transcription factor activity; GO:0008270,zinc ion binding; GO:0010018,far-red light signaling pathway; GO:0042753,positive regulation of circadian rhythm; GO:0045893,positive regulation of transcription, DNA-templated; GO:0010017,red or far-red light signaling pathway; GO:0009585,red, far-red light phototransduction; GO:0010218,response to far red light…	MULE transposase domain
8971	Cluster-35905.46244	4.32	4.98	3.66	14.07	11.83	14.37	83	83	69	243	217	254	1.124809518	0.00022179	0.001047712	up	K17604 zinc finger SWIM domain-containing protein 3 | (RefSeq) protein FAR1-RELATED SEQUENCE 4-like (A)	hypothetical protein PRUPE_8G014900 [Prunus persica]	RecName: Full=Protein FAR1-RELATED SEQUENCE 6;	SubName: Full=Uncharacterized protein {ECO:0000313|EMBL:EMJ00283.1}; Flags: Fragment;	--	GO:0005634,nucleus; GO:0003700,DNA-binding transcription factor activity; GO:0008270,zinc ion binding; GO:0010018,far-red light signaling pathway; GO:0042753,positive regulation of circadian rhythm; GO:0045893,positive regulation of transcription, DNA-templated; GO:0009585,red, far-red light phototransduction	MULE transposase domain
