# Supplementary material for: Transcriptomic Insight into Underground Floral Differentiation in Erythronium japonicum
Source: Biomed Res Int. 2022 Jan 18;2022:4447472. doi: 10.1155/2022/4447472 (PMC8789427; doi:10.1155/2022/4447472)
Supplement: Supplementary Materials — Figure S1: annotation of unigenes from different databases; Table S1: list of primers corresponding to selected DEGs used for qRT-PCR; Table S2: statistics of transcriptome sequencing; Table S3: list of differentially expressed genes corresponding to different floral developmental stages; Table S4: differentially expressed genes related to floral differentiation identified in comparison of Az (flower primordium differentiation) and Bz (perianth differentiation); Table S5: differentially expressed genes identified related to floral differentiation in comparison of Az (flower primordium differentiation) and Cz (stamen differentiation); Table S6: differentially expressed genes identified related to floral differentiation in comparison of Az (flower primordium differentiation) and Dz (pistil differentiation); Table S7: differentially expressed genes related to floral differentiation identified in comparison of Bz (perianth differentiation) and Cz (stamen differentiation); Table S8: differentially expressed genes related to floral differentiation identified in comparison of Bz (perianth differentiation) and Dz (pistil differentiation); Table S9: differentially expressed genes related to floral differentiation identified in comparison of Cz (stamen differentiation) and Dz (pistil differentiation); Table S10: differentially expressed transcription factors between different groups; Table S11: differentially expressed TFs associated with floral differentiation at different floral developmental stage. [file 4447472.f1.zip › Table S7 (1).txt]

Table S7. Differentially expressed genes related to floral differentiation identified in comparison of Bz (perianth differentiation) and Cz (stamen differentiation)
	ID	B1_fpkm	B2_fpkm	B3_fpkm	C1_fpkm	C2_fpkm	C3_fpkm	B1_count	B2_count	B3_count	C1_count	C2_count	C3_count	log2FoldChange	pvalue	padj	regulated	KEGG	NR	Swissprot	Tremble	KOG	GO	Pfam
1	Cluster-35905.49582	1.88	1.71	0.96	7.18	3.91	4.49	62	52	28	235	110	133	1.654873227	5.99597E-05	0.000666844	up	K12125 protein EARLY FLOWERING 3 | (RefSeq) protein EARLY FLOWERING 3-like (A)	PREDICTED: protein EARLY FLOWERING 3-like isoform X1 [Phoenix dactylifera]	RecName: Full=Protein HEADING DATE 3B; AltName: Full=ELF3-like protein 1 {ECO:0000303|PubMed:22422935}; Short=OsELF3-1 {ECO:0000303|PubMed:22422935}; AltName: Full=OsELF3 {ECO:0000303|PubMed:22888152}; AltName: Full=Protein HEADING DATE 17 {ECO:0000303|PubMed:22399582};	SubName: Full=protein EARLY FLOWERING 3-like isoform X1 {ECO:0000313|RefSeq:XP_008806826.1};	--	GO:0005634,nucleus; GO:0009908,flower development; GO:0048578,positive regulation of long-day photoperiodism, flowering; GO:0048576,positive regulation of short-day photoperiodism, flowering; GO:0006355,regulation of transcription, DNA-templated; GO:0006351,transcription, DNA-templated	--
2	Cluster-35905.75660	0.05	0	0	0.76	1.45	0.66	1	0	0	14	23	11	5.421961768	0.000273099	0.002311542	up	K16223 protein FLOWERING LOCUS T | (RefSeq) protein FLOWERING LOCUS T-like (A)	PREDICTED: protein FLOWERING LOCUS T-like [Oryza sativa Japonica Group]	RecName: Full=Protein HEADING DATE 3A; AltName: Full=FT-like protein A;	SubName: Full=Uncharacterized protein {ECO:0000313|EnsemblPlants:ORUFI02G24570.1};	Phosphatidylethanolamine binding protein	GO:0005737,cytoplasm; GO:0005634,nucleus; GO:0008429,phosphatidylethanolamine binding; GO:0030154,cell differentiation; GO:0009908,flower development; GO:0010229,inflorescence development; GO:0009909,regulation of flower development; GO:0048510,regulation of timing of transition from vegetative to reproductive phase; GO:0048572,short-day photoperiodism; GO:0048575,short-day photoperiodism, flower…	Phosphatidylethanolamine-binding protein
3	Cluster-35905.42088	6.12	10.33	9.23	43.46	48.72	71.74	75.9	118.15	101	534.87	516.49	794.96	2.549303974	6.61155E-16	1.51707E-13	up	K01188 beta-glucosidase [EC:3.2.1.21] | (RefSeq) beta-glucosidase 12-like (A)	polygalacturonase inhibitor-like precursor [Cucumis melo]	RecName: Full=Leucine-rich repeat protein FLOR 1 {ECO:0000303|PubMed:11689012}; AltName: Full=Protein FLORAL TRANSITION AT THE MERISTEM 4 {ECO:0000303|PubMed:22319055};	SubName: Full=Polygalacturonase-inhibiting protein {ECO:0000313|EMBL:AAP41199.1}; SubName: Full=polygalacturonase inhibitor-like precursor {ECO:0000313|RefSeq:NP_001303611.1};	--	GO:0005737,cytoplasm; GO:0005634,nucleus; GO:0048471,perinuclear region of cytoplasm; GO:0005886,plasma membrane; GO:0008134,transcription factor binding; GO:0048574,long-day photoperiodism, flowering; GO:0048510,regulation of timing of transition from vegetative to reproductive phase; GO:0010228,vegetative to reproductive phase transition of meristem	Leucine rich repeat N-terminal domain
4	Cluster-35905.55808	559.06	471.4	340.97	1626.77	1347.16	1435.41	1221	945	650	3482	2508	2670	1.54276208	4.17847E-10	2.75895E-08	up	K10525 allene oxide cyclase [EC:5.3.99.6] | (RefSeq) allene oxide cyclase, chloroplastic-like (A)	allene oxide cylase [Lilium regale]	RecName: Full=Allene oxide cyclase, chloroplastic {ECO:0000303|Ref.1, ECO:0000303|Ref.2}; Short=OsAOC {ECO:0000303|Ref.1}; EC=5.3.99.6 {ECO:0000269|PubMed:23347338}; AltName: Full=Protein COLEOPTILE PHOTOMORPHOGENESIS 2 {ECO:0000303|PubMed:23347338}; AltName: Full=Protein HEBIBA {ECO:0000303|PubMed:14605232}; Flags: Precursor;	SubName: Full=Allene oxide cylase {ECO:0000313|EMBL:ART33463.1};	--	GO:0009507,chloroplast; GO:0046423,allene-oxide cyclase activity; GO:0009734,auxin-activated signaling pathway; GO:0007623,circadian rhythm; GO:0050832,defense response to fungus; GO:0080186,developmental vegetative growth; GO:0009908,flower development; GO:0009864,induced systemic resistance, jasmonic acid mediated signaling pathway; GO:0009695,jasmonic acid biosynthetic process; GO:0048573,phot…	Allene oxide cyclase
5	Cluster-35905.51067	13.63	12.58	12.74	6.06	6.09	6.34	471	401	389	208	180	197	-1.185596085	5.88714E-10	3.70424E-08	down	K11348 bromodomain and PHD finger-containing protein 1 | (RefSeq) hypothetical protein (A)	PREDICTED: uncharacterized protein LOC103696526 [Phoenix dactylifera]	RecName: Full=Histone-lysine N-methyltransferase TRX1 {ECO:0000305}; Short=OsTrx1 {ECO:0000303|PubMed:24420930}; EC=2.1.1.43 {ECO:0000269|PubMed:24420930}; AltName: Full=Protein SET DOMAIN GROUP 723 {ECO:0000305}; AltName: Full=SET family protein 33 {ECO:0000305}; Short=OsSET33 {ECO:0000303|PubMed:23762371};	SubName: Full=uncharacterized protein LOC103696526 {ECO:0000313|RefSeq:XP_017695955.1};	PHD finger protein	GO:0005634,nucleus; GO:0042054,histone methyltransferase activity; GO:0018024,histone-lysine N-methyltransferase activity; GO:0046872,metal ion binding; GO:0009908,flower development; GO:0035556,intracellular signal transduction; GO:0048578,positive regulation of long-day photoperiodism, flowering	PHD-zinc-finger like domain
6	Cluster-35905.51634	202.88	177.78	183.52	87.99	41.14	65.43	382	307	301	162	66	104	-1.674008905	9.40703E-08	3.0025E-06	down	K03347 cullin 1 | (RefSeq) CUL1; uncharacterized protein LOC103943638 (A)	PREDICTED: cullin-1-like [Citrus sinensis]	RecName: Full=Cullin-1;	SubName: Full=CULLIN1-like protein 1 {ECO:0000313|EMBL:ACS69068.1};	Cullins	GO:0000794,condensed nuclear chromosome; GO:0031461,cullin-RING ubiquitin ligase complex; GO:0005737,cytoplasm; GO:0005829,cytosol; GO:0005634,nucleus; GO:0009524,phragmoplast; GO:0005819,spindle; GO:0031625,ubiquitin protein ligase binding; GO:0009734,auxin-activated signaling pathway; GO:0007049,cell cycle; GO:0009793,embryo development ending in seed dormancy; GO:0009873,ethylene-activated sig…	Cullin family
7	Cluster-35905.55785	145.67	131.68	131.02	77.15	49.25	70.28	2028	1690	1610	1066	586	875	-1.167361722	1.72489E-07	5.0833E-06	down	K03347 cullin 1 | (RefSeq) cullin-1 (A)	PREDICTED: cullin-1-like [Elaeis guineensis]	RecName: Full=Cullin-1;	SubName: Full=Uncharacterized protein {ECO:0000313|EMBL:PIA44554.1};	Cullins	GO:0000794,condensed nuclear chromosome; GO:0031461,cullin-RING ubiquitin ligase complex; GO:0005737,cytoplasm; GO:0005829,cytosol; GO:0005634,nucleus; GO:0009524,phragmoplast; GO:0005819,spindle; GO:0031625,ubiquitin protein ligase binding; GO:0009734,auxin-activated signaling pathway; GO:0007049,cell cycle; GO:0009793,embryo development ending in seed dormancy; GO:0009873,ethylene-activated sig…	Cullin family
8	Cluster-35905.76108	1.51	1.52	0.98	10.2	9.94	5.19	14	13	8	94	79	43	2.544484855	1.0694E-06	2.33907E-05	up	K03347 cullin 1 | (RefSeq) cullin-1-like isoform X1 (A)	uncharacterized protein A4U43_C05F20270 [Asparagus officinalis]	RecName: Full=Cullin-1;	SubName: Full=Cullin-1-like protein {ECO:0000313|EMBL:KHG10305.1};	Cullins	GO:0000794,condensed nuclear chromosome; GO:0031461,cullin-RING ubiquitin ligase complex; GO:0005737,cytoplasm; GO:0005829,cytosol; GO:0005634,nucleus; GO:0009524,phragmoplast; GO:0005819,spindle; GO:0031625,ubiquitin protein ligase binding; GO:0009734,auxin-activated signaling pathway; GO:0007049,cell cycle; GO:0009793,embryo development ending in seed dormancy; GO:0009873,ethylene-activated sig…	Cullin family
9	Cluster-35905.44793	7.35	10.01	9.49	18.87	34	33.03	86	108	98	219	340	345	1.556042213	1.81295E-06	3.63228E-05	up	K14432 ABA responsive element binding factor | (RefSeq) ABSCISIC ACID-INSENSITIVE 5-like protein 2 (A)	PREDICTED: protein FD-like [Musa acuminata subsp. malaccensis]	RecName: Full=bZIP transcription factor 27 {ECO:0000303|PubMed:11906833}; Short=AtbZIP27 {ECO:0000303|PubMed:11906833}; AltName: Full=Protein FD PARALOG {ECO:0000303|PubMed:16099979};	SubName: Full=Uncharacterized protein {ECO:0000313|EnsemblPlants:GSMUA_Achr5P17850_001};	--	GO:0005634,nucleus; GO:0003677,DNA binding; GO:0003700,DNA-binding transcription factor activity; GO:0043621,protein self-association; GO:2000028,regulation of photoperiodism, flowering; GO:0010200,response to chitin; GO:0006351,transcription, DNA-templated	bZIP transcription factor
10	Cluster-35905.48785	39.53	45.37	39.7	18.36	19.51	24.17	313	331	277	144	132	170	-1.130670484	3.23963E-06	5.9278E-05	down	K17604 zinc finger SWIM domain-containing protein 3 | (RefSeq) protein FAR1-RELATED SEQUENCE 4-like (A)	hypothetical protein PRUPE_8G014900 [Prunus persica]	RecName: Full=Protein FAR-RED IMPAIRED RESPONSE 1;	SubName: Full=Uncharacterized protein {ECO:0000313|EMBL:ONH89763.1};	--	GO:0005634,nucleus; GO:0003700,DNA-binding transcription factor activity; GO:0008270,zinc ion binding; GO:0010018,far-red light signaling pathway; GO:0042753,positive regulation of circadian rhythm; GO:0045893,positive regulation of transcription, DNA-templated; GO:0010017,red or far-red light signaling pathway; GO:0009585,red, far-red light phototransduction; GO:0010218,response to far red light…	MULE transposase domain
11	Cluster-35905.85674	13.27	10.48	9.87	4.71	3.35	3.22	125	91	82	44	27	27	-1.684470145	4.03616E-06	7.14319E-05	down	--	PREDICTED: phytochrome A-associated F-box protein [Elaeis guineensis]	RecName: Full=Phytochrome A-associated F-box protein; AltName: Full=Empfindlicher im dunkelroten Licht protein 1;	SubName: Full=Uncharacterized protein {ECO:0000313|EMBL:EYU46672.1};	--	GO:0005634,nucleus; GO:0004842,ubiquitin-protein transferase activity; GO:0048366,leaf development; GO:0048573,photoperiodism, flowering; GO:0009585,red, far-red light phototransduction; GO:0010099,regulation of photomorphogenesis	--
12	Cluster-35905.52890	59.29	54.42	29.32	159.86	147.59	117.92	427	361	186	1140	908	753	1.445703951	6.08433E-06	0.000100399	up	K09184 GATA-binding protein, other eukaryote | (RefSeq) GATA transcription factor 8 (A)	PREDICTED: GATA transcription factor 4-like isoform X2 [Musa acuminata subsp. malaccensis]	RecName: Full=GATA transcription factor 8;	SubName: Full=Uncharacterized protein {ECO:0000313|EnsemblPlants:GSMUA_Achr2P02830_001};	GATA-4/5/6 transcription factors	GO:0005634,nucleus; GO:0005667,transcription factor complex; GO:0003682,chromatin binding; GO:0003700,DNA-binding transcription factor activity; GO:0000977,RNA polymerase II regulatory region sequence-specific DNA binding; GO:0001085,RNA polymerase II transcription factor binding; GO:0001228,DNA-binding transcription activator activity, RNA polymerase II-specific; GO:0008270,zinc ion binding; GO:…	GATA zinc finger
13	Cluster-35905.5706	3.23	3.5	3.36	7.55	8.11	6.79	113	113	104	263	243	214	1.044005703	1.46648E-05	0.000206774	up	K17275 plastin-1 | (RefSeq) fimbrin-5-like (A)	PREDICTED: fimbrin-5-like [Elaeis guineensis]	RecName: Full=Fimbrin-1 {ECO:0000303|PubMed:11123801}; Short=AtFIM1; AltName: Full=Fimbrin1 {ECO:0000305};	SubName: Full=Fimbrin 1 {ECO:0000313|EMBL:AGB97977.1};	Ca2+-binding actin-bundling protein (fimbrin/plastin), EF-Hand protein superfamily	GO:0005884,actin filament; GO:0032432,actin filament bundle; GO:0005737,cytoplasm; GO:0051015,actin filament binding; GO:0046872,metal ion binding; GO:0051764,actin crosslink formation; GO:0051017,actin filament bundle assembly; GO:0051639,actin filament network formation; GO:0007623,circadian rhythm	Calponin homology (CH) domain
14	Cluster-35905.20392	0	0	0	1.93	0.67	1.21	0	0	0	30	9	17	6.551283724	1.55917E-05	0.000217318	up	K03347 cullin 1 | (RefSeq) cullin-1 (A)	Cullin-1 -like protein [Gossypium arboreum]	RecName: Full=Cullin-1;	SubName: Full=Cullin-1-like protein {ECO:0000313|EMBL:KHG10305.1};	Cullins	GO:0000794,condensed nuclear chromosome; GO:0031461,cullin-RING ubiquitin ligase complex; GO:0005737,cytoplasm; GO:0005829,cytosol; GO:0005634,nucleus; GO:0009524,phragmoplast; GO:0005819,spindle; GO:0031625,ubiquitin protein ligase binding; GO:0009734,auxin-activated signaling pathway; GO:0007049,cell cycle; GO:0009793,embryo development ending in seed dormancy; GO:0009873,ethylene-activated sig…	Cullin family
15	Cluster-35905.103065	1.34	1	1.75	3.78	7.23	4.59	26	18	30	73	120	80	1.83094284	2.55119E-05	0.000327662	up	K05605 3-hydroxyisobutyryl-CoA hydrolase [EC:3.1.2.4] | (RefSeq) 3-hydroxyisobutyryl-CoA hydrolase 1-like (A)	chloroplast stem-loop binding protein of 41 kDa b, chloroplastic [Asparagus officinalis]	RecName: Full=Chloroplast stem-loop binding protein of 41 kDa b, chloroplastic; Short=CSP41-b; AltName: Full=Heteroglycan-interacting protein 1.3; AltName: Full=Protein CHLOROPLAST RNA BINDING; AltName: Full=Protein Gb5f; Flags: Precursor;	SubName: Full=chloroplast stem-loop binding protein of 41 kDa b, chloroplastic {ECO:0000313|RefSeq:XP_008777573.1};	--	GO:0048046,apoplast; GO:0009507,chloroplast; GO:0009941,chloroplast envelope; GO:0009570,chloroplast stroma; GO:0016020,membrane; GO:0005777,peroxisome; GO:0009506,plasmodesma; GO:0000427,plastid-encoded plastid RNA polymerase complex; GO:0010287,plastoglobule; GO:0005840,ribosome; GO:0010319,stromule; GO:0005773,vacuole; GO:0003824,catalytic activity; GO:0050662,coenzyme binding; GO:0003677,DNA …	NAD dependent epimerase/dehydratase family
16	Cluster-38972.0	0.12	0.26	0	1.2	5.42	5.47	1	2	0	10	39	41	4.851913261	3.59265E-05	0.000436848	up	K12135 zinc finger protein CONSTANS | (RefSeq) zinc finger protein CONSTANS (A)	PREDICTED: transcription factor GHD7-like [Elaeis guineensis]	RecName: Full=Transcription factor GHD7 {ECO:0000305}; AltName: Full=Protein GRAIN NUMBER PLANT HEIGHT AND HEADING DATE 7 {ECO:0000305};	SubName: Full=two-component response regulator-like PRR37 {ECO:0000313|RefSeq:XP_008796123.1};	GATA-4/5/6 transcription factors	GO:0005634,nucleus; GO:0003677,DNA binding; GO:0009908,flower development; GO:0048579,negative regulation of long-day photoperiodism, flowering; GO:0006355,regulation of transcription, DNA-templated; GO:0006351,transcription, DNA-templated	CCT motif
17	Cluster-35905.65626	41.36	20.77	27.54	75.6	69.66	62.5	553	256	325	1003	796	747	1.112065614	4.08334E-05	0.00048513	up	K21630 GATA-type zinc finger protein 1 | (RefSeq) GATA transcription factor 6-like (A)	PREDICTED: GATA transcription factor 6-like [Musa acuminata subsp. malaccensis]	RecName: Full=GATA transcription factor 1; Short=AtGATA-1;	SubName: Full=Uncharacterized protein {ECO:0000313|EnsemblPlants:GSMUA_Achr5P15220_001};	GATA-4/5/6 transcription factors	GO:0005634,nucleus; GO:0005667,transcription factor complex; GO:0003682,chromatin binding; GO:0003700,DNA-binding transcription factor activity; GO:0000977,RNA polymerase II regulatory region sequence-specific DNA binding; GO:0001085,RNA polymerase II transcription factor binding; GO:0044212,transcription regulatory region DNA binding; GO:0001228,DNA-binding transcription activator activity, RNA …	GATA zinc finger
18	Cluster-35905.44586	68.88	68	58.41	35.36	24.73	42.63	766	697	573	390	235	423	-1.048014711	5.17027E-05	0.000591267	down	K02218 casein kinase 1 [EC:2.7.11.1] | (RefSeq) hypothetical protein (A)	PREDICTED: casein kinase 1-like protein HD16 [Elaeis guineensis]	RecName: Full=Casein kinase 1-like protein HD16 {ECO:0000305}; EC=2.7.11.1 {ECO:0000305}; AltName: Full=Os03g0793500 protein {ECO:0000312|EMBL:BAF13445.1}; AltName: Full=Protein EARLY FLOWERING 1 {ECO:0000303|PubMed:20400938}; AltName: Full=Protein HEADING DATE 16 {ECO:0000303|PubMed:23789941};	SubName: Full=uncharacterized protein LOC103718369 {ECO:0000313|RefSeq:XP_008805378.1, ECO:0000313|RefSeq:XP_008805379.1, ECO:0000313|RefSeq:XP_017701020.1};	Casein kinase (serine/threonine/tyrosine protein kinase)	GO:0005737,cytoplasm; GO:0005634,nucleus; GO:0005524,ATP binding; GO:0004674,protein serine/threonine kinase activity; GO:0009908,flower development; GO:0009740,gibberellic acid mediated signaling pathway; GO:0010476,gibberellin mediated signaling pathway; GO:0018105,peptidyl-serine phosphorylation; GO:0008360,regulation of cell shape; GO:0040008,regulation of growth; GO:0048586,regulation of lon…	--
19	Cluster-35905.46244	16.69	19.28	14.14	9.23	5.17	8.52	306	326	229	168	81	140	-1.249916229	7.60444E-05	0.000813935	down	K17604 zinc finger SWIM domain-containing protein 3 | (RefSeq) protein FAR1-RELATED SEQUENCE 4-like (A)	hypothetical protein PRUPE_8G014900 [Prunus persica]	RecName: Full=Protein FAR1-RELATED SEQUENCE 6;	SubName: Full=Uncharacterized protein {ECO:0000313|EMBL:EMJ00283.1}; Flags: Fragment;	--	GO:0005634,nucleus; GO:0003700,DNA-binding transcription factor activity; GO:0008270,zinc ion binding; GO:0010018,far-red light signaling pathway; GO:0042753,positive regulation of circadian rhythm; GO:0045893,positive regulation of transcription, DNA-templated; GO:0009585,red, far-red light phototransduction	MULE transposase domain
20	Cluster-35905.49655	4.37	3	2.53	1.41	1.59	1.33	205	130	105	66	64	56	-1.301860822	9.38292E-05	0.000966823	down	K00278 L-aspartate oxidase [EC:1.4.3.16] | (RefSeq) L-aspartate oxidase, chloroplastic (A)	PREDICTED: methyl-CpG-binding domain-containing protein 9-like isoform X1 [Elaeis guineensis]	RecName: Full=Methyl-CpG-binding domain-containing protein 9; Short=AtMBD9; Short=MBD09; EC=2.3.1.48; AltName: Full=Histone acetyl transferase MBD9; AltName: Full=Methyl-CpG-binding protein MBD9;	SubName: Full=methyl-CpG-binding domain-containing protein 9-like {ECO:0000313|RefSeq:XP_017696503.1};	--	GO:0005720,nuclear heterochromatin; GO:0005634,nucleus; GO:0009506,plasmodesma; GO:0004402,histone acetyltransferase activity; GO:0042393,histone binding; GO:0046872,metal ion binding; GO:0008327,methyl-CpG binding; GO:0061630,ubiquitin protein ligase activity; GO:0016573,histone acetylation; GO:0043966,histone H3 acetylation; GO:0043967,histone H4 acetylation; GO:0010216,maintenance of DNA methy…	PHD-finger
21	Cluster-35905.21193	8.6	8.1	13.89	23.4	22.6	20.63	106	92	151	286	238	227	1.02309609	0.000260093	0.002221022	up	K21752 Dr1-associated corepressor | (RefSeq) dr1-associated corepressor-like (A)	PREDICTED: dr1-associated corepressor-like isoform X2 [Elaeis guineensis]	RecName: Full=Nuclear transcription factor Y subunit C-3; Short=AtNF-YC-3;	SubName: Full=dr1-associated corepressor-like isoform X2 {ECO:0000313|RefSeq:XP_008788563.1};	Class 2 transcription repressor NC2, alpha subunit (DRAP1)	GO:0005634,nucleus; GO:0003677,DNA binding; GO:0003700,DNA-binding transcription factor activity; GO:0046982,protein heterodimerization activity; GO:0003712,transcription coregulator activity; GO:0009738,abscisic acid-activated signaling pathway; GO:0009740,gibberellic acid mediated signaling pathway; GO:0048574,long-day photoperiodism, flowering; GO:2000306,positive regulation of photomorphogene…	Histone-like transcription factor (CBF/NF-Y) and archaeal histone
22	Cluster-35905.15017	6.53	9.54	9.29	2.89	2.63	1.16	32	43	40	14	11	5	-2.038179157	0.000530689	0.003973363	down	K01807 ribose 5-phosphate isomerase A [EC:5.3.1.6] | (RefSeq) probable ribose-5-phosphate isomerase 3, chloroplastic (A)	hypothetical protein POPTR_0006s03800g, partial [Populus trichocarpa]	RecName: Full=Protein FAR-RED ELONGATED HYPOCOTYL 3;	SubName: Full=Uncharacterized protein {ECO:0000313|EMBL:EEE91500.2}; Flags: Fragment;	--	GO:0005634,nucleus; GO:0003700,DNA-binding transcription factor activity; GO:0008270,zinc ion binding; GO:0007623,circadian rhythm; GO:0010018,far-red light signaling pathway; GO:0042753,positive regulation of circadian rhythm; GO:0045893,positive regulation of transcription, DNA-templated; GO:0010017,red or far-red light signaling pathway; GO:0009585,red, far-red light phototransduction; GO:0010…	FAR1 DNA-binding domain
23	Cluster-35905.28465	9.18	4.33	7.15	2.9	2.62	2.95	115	50	79	36	28	33	-1.386529285	0.00060941	0.004433918	down	--	PREDICTED: dynamin-like protein ARC5 [Phoenix dactylifera]	RecName: Full=Dynamin-like protein ARC5; EC=3.6.5.5; AltName: Full=Dynamin-related protein 5B; AltName: Full=Protein ACCUMULATION AND REPLICATION OF CHLOROPLASTS 5;	SubName: Full=Uncharacterized protein {ECO:0000313|EnsemblPlants:ORUFI12G05390.1};	Vacuolar sorting protein VPS1, dynamin, and related proteins	GO:0009507,chloroplast; GO:0009707,chloroplast outer membrane; GO:0005777,peroxisome; GO:0005525,GTP binding; GO:0003924,GTPase activity; GO:0042802,identical protein binding; GO:0008017,microtubule binding; GO:0010020,chloroplast fission; GO:0007623,circadian rhythm; GO:0016559,peroxisome fission	--
24	Cluster-35905.81095	4.48	10.84	12.04	28.64	25.51	25.93	22	49	52	139	107	112	1.428491269	0.000804799	0.00555555	up	K06672 cohesin loading factor subunit SCC2 | (RefSeq) nipped-B-like protein B (A)	PREDICTED: uncharacterized protein LOC103992922 [Musa acuminata subsp. malaccensis]	RecName: Full=Transcription factor PAR2; AltName: Full=Basic helix-loop-helix protein 166; Short=AtbHLH166; Short=bHLH 166; AltName: Full=Protein HELIX-LOOP-HELIX 2; AltName: Full=Protein PHYTOCHROME RAPIDLY REGULATED 2; AltName: Full=bHLH transcription factor bHLH166;	SubName: Full=Uncharacterized protein {ECO:0000313|EnsemblPlants:GSMUA_Achr7P26610_001};	--	GO:0005634,nucleus; GO:0046983,protein dimerization activity; GO:0009742,brassinosteroid mediated signaling pathway; GO:0007623,circadian rhythm; GO:0032502,developmental process; GO:0040008,regulation of growth; GO:0006355,regulation of transcription, DNA-templated; GO:0009641,shade avoidance; GO:0006351,transcription, DNA-templated	--
25	Cluster-35905.10247	22.67	4.47	15.46	4.62	1.74	4.76	198	36	119	40	13	37	-2.021021767	0.000831257	0.005698338	down	--	PREDICTED: protein PHOSPHATE STARVATION RESPONSE 2-like [Elaeis guineensis]	RecName: Full=Protein PHOSPHATE STARVATION RESPONSE 1 {ECO:0000303|PubMed:11511543}; Short=AtPHR1 {ECO:0000303|PubMed:11511543};	SubName: Full=protein PHOSPHATE STARVATION RESPONSE 1-like isoform X5 {ECO:0000313|RefSeq:XP_008784671.1};	--	GO:0005634,nucleus; GO:0003677,DNA binding; GO:0003700,DNA-binding transcription factor activity; GO:0071486,cellular response to high light intensity; GO:0016036,cellular response to phosphate starvation; GO:0007623,circadian rhythm; GO:0006355,regulation of transcription, DNA-templated; GO:0055063,sulfate ion homeostasis; GO:0006351,transcription, DNA-templated	--
26	Cluster-35905.86402	3.44	1.96	2.55	0.89	1.08	1.13	78	41	51	20	21	23	-1.46363093	0.000831893	0.005701847	down	--	PREDICTED: uncharacterized protein LOC103446608 isoform X2 [Malus domestica]	RecName: Full=Transcription factor NIGTH1 {ECO:0000305}; AltName: Full=MYB-domain transcription factor NIGT1 homolog 1 {ECO:0000305};	SubName: Full=Uncharacterized protein {ECO:0000313|EnsemblPlants:HORVU2Hr1G062670.1};	--	GO:0005634,nucleus; GO:0003677,DNA binding; GO:0009740,gibberellic acid mediated signaling pathway; GO:0010452,histone H3-K36 methylation; GO:0048579,negative regulation of long-day photoperiodism, flowering; GO:1903507,negative regulation of nucleic acid-templated transcription; GO:0006355,regulation of transcription, DNA-templated; GO:0009266,response to temperature stimulus; GO:0006351,transcr…	--
27	Cluster-35905.38318	6.56	8.11	16.08	20.83	26.96	24.33	86	98	186	271	302	285	1.131411312	0.001550969	0.009450684	up	--	PREDICTED: uncharacterized protein LOC105047180 [Elaeis guineensis]	RecName: Full=F-box protein At2g16365;	SubName: Full=uncharacterized protein LOC103714986 {ECO:0000313|RefSeq:XP_008800704.1, ECO:0000313|RefSeq:XP_008800705.1, ECO:0000313|RefSeq:XP_008800706.1};	--	GO:0005634,nucleus; GO:0009658,chloroplast organization; GO:0048512,circadian behavior; GO:0045893,positive regulation of transcription, DNA-templated; GO:0010099,regulation of photomorphogenesis; GO:0080167,response to karrikin	--
28	Cluster-35905.53224	5.31	4.85	3.56	2.95	1.95	2.47	172	145	102	95	54	72	-1.010863407	0.002323062	0.013143023	down	--	PREDICTED: lysine-specific demethylase SE14 [Phoenix dactylifera]	RecName: Full=Lysine-specific demethylase SE14; EC=1.14.11.-; AltName: Full=Protein PHOTOPERIOD SENSITIVITY 14;	SubName: Full=lysine-specific demethylase SE14 {ECO:0000313|RefSeq:XP_008775348.1};	DNA-binding protein jumonji/RBP2/SMCY, contains JmjC domain	GO:0005634,nucleus; GO:0051213,dioxygenase activity; GO:0032452,histone demethylase activity; GO:0046872,metal ion binding; GO:0003676,nucleic acid binding; GO:0009908,flower development; GO:0045814,negative regulation of gene expression, epigenetic; GO:0048579,negative regulation of long-day photoperiodism, flowering; GO:0006355,regulation of transcription, DNA-templated; GO:0006351,transcriptio…	--
29	Cluster-35905.7614	2.4	4.1	0.9	0.8	0.62	0.53	45	71	15	15	10	9	-2.060098641	0.002966383	0.015990246	down	K17604 zinc finger SWIM domain-containing protein 3 | (RefSeq) protein FAR1-RELATED SEQUENCE 5-like (A)	protein FAR1-RELATED SEQUENCE 7-like [Brassica napus]	RecName: Full=Protein FAR-RED IMPAIRED RESPONSE 1;	SubName: Full=Uncharacterized protein {ECO:0000313|EMBL:ESQ47733.1}; Flags: Fragment;	--	GO:0005634,nucleus; GO:0003700,DNA-binding transcription factor activity; GO:0008270,zinc ion binding; GO:0010018,far-red light signaling pathway; GO:0042753,positive regulation of circadian rhythm; GO:0045893,positive regulation of transcription, DNA-templated; GO:0010017,red or far-red light signaling pathway; GO:0009585,red, far-red light phototransduction; GO:0010218,response to far red light…	MULE transposase domain
30	Cluster-35905.69270	2.83	4.04	4.56	8.26	7.5	9.17	38	50	54	110	86	110	1.012381291	0.003176419	0.016829363	up	K09184 GATA-binding protein, other eukaryote | (RefSeq) GATA transcription factor 11-like (A)	GATA transcription factor 16-like isoform X1 [Asparagus officinalis]	RecName: Full=GATA transcription factor 12 {ECO:0000303|PubMed:15084732};	SubName: Full=GATA transcription factor 16 {ECO:0000313|EMBL:OAY62627.1};	GATA-4/5/6 transcription factors	GO:0005634,nucleus; GO:0005667,transcription factor complex; GO:0003682,chromatin binding; GO:0003700,DNA-binding transcription factor activity; GO:0000977,RNA polymerase II regulatory region sequence-specific DNA binding; GO:0001085,RNA polymerase II transcription factor binding; GO:0001228,DNA-binding transcription activator activity, RNA polymerase II-specific; GO:0008270,zinc ion binding; GO:…	GATA zinc finger
31	Cluster-35905.48750	16.67	5.95	12.45	2.89	0.83	1.36	23.7	7.75	15.36	4	1	1.6	-2.812606911	0.004110714	0.020569627	down	K13418 somatic embryogenesis receptor kinase 1 [EC:2.7.10.1 2.7.11.1] | (RefSeq) somatic embryogenesis receptor kinase 2 (A)	Kinase superfamily protein, putative isoform 2 [Theobroma cacao]	RecName: Full=LEAF RUST 10 DISEASE-RESISTANCE LOCUS RECEPTOR-LIKE PROTEIN KINASE-like 1.2 {ECO:0000303|PubMed:12805585}; EC=2.7.11.1; AltName: Full=Probable receptor-like serine/threonine-protein kinase LRK10L-1.2 {ECO:0000305}; Flags: Precursor;	SubName: Full=Kinase superfamily protein, putative isoform 2 {ECO:0000313|EMBL:EOY00078.1};	Serine/threonine protein kinase	GO:0016021,integral component of membrane; GO:0005886,plasma membrane; GO:0005524,ATP binding; GO:0030247,polysaccharide binding; GO:0004674,protein serine/threonine kinase activity; GO:0007166,cell surface receptor signaling pathway; GO:0071215,cellular response to abscisic acid stimulus; GO:0042631,cellular response to water deprivation; GO:0048573,photoperiodism, flowering	Protein kinase domain
32	Cluster-35905.30267	31.7	5.13	6.53	48.52	58.96	40.17	248	37	45	376	394	279	1.676070669	0.004226747	0.021017986	up	K04498 E1A/CREB-binding protein [EC:2.3.1.48] | (RefSeq) histone acetyltransferase HAC5-like (A)	BTB/POZ and TAZ domain-containing protein 1-like [Dendrobium catenatum]	RecName: Full=BTB/POZ and TAZ domain-containing protein 2; AltName: Full=BTB and TAZ domain protein 2;	SubName: Full=BTB/POZ and TAZ domain-containing protein 1 {ECO:0000313|EMBL:PKU77023.1};	CREB binding protein/P300 and related TAZ Zn-finger proteins	GO:0005737,cytoplasm; GO:0005634,nucleus; GO:0019005,SCF ubiquitin ligase complex; GO:0005516,calmodulin binding; GO:0004402,histone acetyltransferase activity; GO:0003712,transcription coregulator activity; GO:0031625,ubiquitin protein ligase binding; GO:0008270,zinc ion binding; GO:0009738,abscisic acid-activated signaling pathway; GO:0009734,auxin-activated signaling pathway; GO:0007623,circad…	TAZ zinc finger
33	Cluster-35905.59722	13.92	12.12	13.42	6.38	8.9	4.94	86	69	73	39	47	27	-1.078829614	0.004707098	0.022813797	down	K17604 zinc finger SWIM domain-containing protein 3 | (RefSeq) protein FAR1-RELATED SEQUENCE 4-like (A)	hypothetical protein AQUCO_02600385v1 [Aquilegia coerulea]	RecName: Full=Protein FAR1-RELATED SEQUENCE 1;	SubName: Full=Uncharacterized protein {ECO:0000313|EMBL:PIA39894.1};	--	GO:0005634,nucleus; GO:0003700,DNA-binding transcription factor activity; GO:0008270,zinc ion binding; GO:0010018,far-red light signaling pathway; GO:0042753,positive regulation of circadian rhythm; GO:0045893,positive regulation of transcription, DNA-templated; GO:0009585,red, far-red light phototransduction	FAR1 DNA-binding domain
34	Cluster-35905.66373	4.59	4.12	4	1.38	2.28	2.76	87	72	67	26	37	47	-1.102515912	0.005302016	0.025045094	down	--	PREDICTED: glycine-rich domain-containing protein 1-like [Phoenix dactylifera]	RecName: Full=Glycine-rich domain-containing protein 2 {ECO:0000303|PubMed:25653657}; Short=AtGRDP2 {ECO:0000303|PubMed:25653657};	SubName: Full=glycine-rich domain-containing protein 1-like {ECO:0000313|RefSeq:XP_008782405.1, ECO:0000313|RefSeq:XP_017697670.1};	--	GO:0009734,auxin-activated signaling pathway; GO:0071470,cellular response to osmotic stress; GO:0010928,regulation of auxin mediated signaling pathway; GO:2000028,regulation of photoperiodism, flowering	Glycine-rich domain-containing protein-like
35	Cluster-45333.0	8.13	3.29	4.22	1.25	1.77	2.33	59	22	27	9	11	15	-1.660415919	0.00634952	0.028829121	down	K11446 histone demethylase JARID1 [EC:1.14.11.-] | (RefSeq) lysine-specific demethylase rbr-2 (A)	jmjC domain containing protein, expressed [Oryza sativa Japonica Group]	RecName: Full=Lysine-specific demethylase SE14; EC=1.14.11.-; AltName: Full=Protein PHOTOPERIOD SENSITIVITY 14;	SubName: Full=JmjC domain containing protein, expressed {ECO:0000313|EMBL:ABF94012.1}; SubName: Full=Os03g0151300 protein {ECO:0000313|EMBL:BAS82325.1};	DNA-binding protein jumonji/RBP2/SMCY, contains JmjC domain	GO:0005634,nucleus; GO:0051213,dioxygenase activity; GO:0032452,histone demethylase activity; GO:0046872,metal ion binding; GO:0003676,nucleic acid binding; GO:0009908,flower development; GO:0045814,negative regulation of gene expression, epigenetic; GO:0048579,negative regulation of long-day photoperiodism, flowering; GO:0006355,regulation of transcription, DNA-templated; GO:0006351,transcriptio…	jmjN domain
36	Cluster-35905.57694	1.12	5.23	2.17	1.05	1.05	1.11	45	194	77	42	36	40	-1.563444768	0.006997161	0.031081196	down	--	protein ELF4-LIKE 3 [Sesamum indicum]	RecName: Full=Protein ELF4-LIKE 4;	SubName: Full=Protein ELF4-LIKE 3 {ECO:0000313|EMBL:PHT56505.1};	--	GO:0005634,nucleus; GO:0042803,protein homodimerization activity; GO:0009648,photoperiodism; GO:0042753,positive regulation of circadian rhythm; GO:0048511,rhythmic process	Early Flowering 4 domain
37	Cluster-35905.60030	11.43	16.13	16.96	27.61	45.18	32.17	27	35	35	64	91	65	1.105347727	0.007631134	0.033190825	up	--	PREDICTED: methyl-CpG-binding domain-containing protein 9 [Musa acuminata subsp. malaccensis]	RecName: Full=Methyl-CpG-binding domain-containing protein 9; Short=AtMBD9; Short=MBD09; EC=2.3.1.48; AltName: Full=Histone acetyl transferase MBD9; AltName: Full=Methyl-CpG-binding protein MBD9;	SubName: Full=Uncharacterized protein {ECO:0000313|EnsemblPlants:GSMUA_Achr3P12190_001};	--	GO:0005720,nuclear heterochromatin; GO:0005634,nucleus; GO:0009506,plasmodesma; GO:0004402,histone acetyltransferase activity; GO:0042393,histone binding; GO:0046872,metal ion binding; GO:0008327,methyl-CpG binding; GO:0061630,ubiquitin protein ligase activity; GO:0016573,histone acetylation; GO:0043966,histone H3 acetylation; GO:0043967,histone H4 acetylation; GO:0010216,maintenance of DNA methy…	--
38	Cluster-35905.74833	7.96	6.78	5.37	2.24	4.6	2.72	79	62	47	22	39	24	-1.197491633	0.008576389	0.036369222	down	K13103 tuftelin-interacting protein 11 | (RefSeq) septin and tuftelin-interacting protein 1 homolog 1-like (A)	PREDICTED: septin and tuftelin-interacting protein 1 homolog 1-like [Musa acuminata subsp. malaccensis]	RecName: Full=Septin and tuftelin-interacting protein 1 homolog 1 {ECO:0000303|PubMed:23110899}; AltName: Full=Nineteen complex-related protein 1 homolog {ECO:0000303|PubMed:25568310}; Short=AtNTR1 {ECO:0000303|PubMed:25568310}; AltName: Full=Protein SPLICEOSOMAL TIMEKEEPER LOCUS 1 {ECO:0000303|PubMed:23110899};	SubName: Full=Putative Tuftelin interacting protein {ECO:0000313|EMBL:KMZ58060.1};	Tuftelin-interacting protein TIP39, contains G-patch domain	GO:0031981,nuclear lumen; GO:0071008,U2-type post-mRNA release spliceosomal complex; GO:0003677,DNA binding; GO:1990446,U1 snRNP binding; GO:0000398,mRNA splicing, via spliceosome; GO:0042752,regulation of circadian rhythm; GO:0006355,regulation of transcription, DNA-templated; GO:0000390,spliceosomal complex disassembly	G-patch domain
39	Cluster-35905.44869	16.33	17.52	12.08	8.68	3.83	9.29	80	79	52	42	16	40	-1.20788759	0.009140865	0.038200963	down	K01807 ribose 5-phosphate isomerase A [EC:5.3.1.6] | (RefSeq) probable ribose-5-phosphate isomerase 3, chloroplastic (A)	hypothetical protein AQUCO_02600385v1 [Aquilegia coerulea]	RecName: Full=Protein FAR-RED ELONGATED HYPOCOTYL 3;	SubName: Full=Uncharacterized protein {ECO:0000313|EMBL:PIA39894.1};	--	GO:0005634,nucleus; GO:0003700,DNA-binding transcription factor activity; GO:0008270,zinc ion binding; GO:0007623,circadian rhythm; GO:0010018,far-red light signaling pathway; GO:0042753,positive regulation of circadian rhythm; GO:0045893,positive regulation of transcription, DNA-templated; GO:0010017,red or far-red light signaling pathway; GO:0009585,red, far-red light phototransduction; GO:0010…	FAR1 DNA-binding domain
40	Cluster-35905.61353	1.22	0.96	1.92	2.39	3.22	3.33	36	26	50	70	81	88	1.026695104	0.009425141	0.039186599	up	K09753 cinnamoyl-CoA reductase [EC:1.2.1.44] | (RefSeq) cinnamoyl-CoA reductase 1 (A)	cinnamoyl-CoA reductase 2-like [Asparagus officinalis]	RecName: Full=Cinnamoyl-CoA reductase 2; Short=AtCCR2; EC=1.2.1.44;	SubName: Full=Putative cinnamoyl-CoA reductase 3 {ECO:0000313|EMBL:APG32493.1};	Flavonol reductase/cinnamoyl-CoA reductase	GO:0016621,cinnamoyl-CoA reductase activity; GO:0050662,coenzyme binding; GO:0007623,circadian rhythm; GO:0006952,defense response; GO:0042754,negative regulation of circadian rhythm; GO:0009699,phenylpropanoid biosynthetic process; GO:0009409,response to cold	NAD dependent epimerase/dehydratase family
41	Cluster-35905.59843	16.53	14.59	12.43	7.73	6.62	6.56	435	354	289	202	149	155	-1.17106313	9.07441E-07	2.05019E-05	down	K21444 poly(rC)-binding protein 3/4 | (RefSeq) LOW QUALITY PROTEIN: flowering locus K homology domain (A)	flowering locus K homology domain-like isoform X1 [Olea europaea var. sylvestris]	RecName: Full=Flowering locus K homology domain {ECO:0000303|PubMed:14593172}; Short=Flowering locus KH domain {ECO:0000303|PubMed:14593172};	SubName: Full=KH domain-containing protein At4g18375 {ECO:0000313|EMBL:JAT42023.1}; Flags: Fragment;	PolyC-binding proteins alphaCP-1 and related KH domain proteins	GO:0005737,cytoplasm; GO:0005634,nucleus; GO:0003723,RNA binding; GO:0009911,positive regulation of flower development; GO:0006355,regulation of transcription, DNA-templated; GO:0006351,transcription, DNA-templated	KH domain
42	Cluster-35905.60826	7	7.42	6.44	13.2	20.33	14.75	85	83	69	159	211	160	1.092840335	0.000335514	0.002732038	up	K15542 polyadenylation factor subunit 2 | (RefSeq) flowering time control protein FY isoform X1 (A)	flowering time control protein FY isoform X1 [Dendrobium catenatum]	--	SubName: Full=Flowering time control protein FY {ECO:0000313|EMBL:PKU83435.1};	--	--	--
