# Supplementary material for: Transcriptomic Insight into Underground Floral Differentiation in Erythronium japonicum
Source: Biomed Res Int. 2022 Jan 18;2022:4447472. doi: 10.1155/2022/4447472 (PMC8789427; doi:10.1155/2022/4447472)
Supplement: Supplementary Materials — Figure S1: annotation of unigenes from different databases; Table S1: list of primers corresponding to selected DEGs used for qRT-PCR; Table S2: statistics of transcriptome sequencing; Table S3: list of differentially expressed genes corresponding to different floral developmental stages; Table S4: differentially expressed genes related to floral differentiation identified in comparison of Az (flower primordium differentiation) and Bz (perianth differentiation); Table S5: differentially expressed genes identified related to floral differentiation in comparison of Az (flower primordium differentiation) and Cz (stamen differentiation); Table S6: differentially expressed genes identified related to floral differentiation in comparison of Az (flower primordium differentiation) and Dz (pistil differentiation); Table S7: differentially expressed genes related to floral differentiation identified in comparison of Bz (perianth differentiation) and Cz (stamen differentiation); Table S8: differentially expressed genes related to floral differentiation identified in comparison of Bz (perianth differentiation) and Dz (pistil differentiation); Table S9: differentially expressed genes related to floral differentiation identified in comparison of Cz (stamen differentiation) and Dz (pistil differentiation); Table S10: differentially expressed transcription factors between different groups; Table S11: differentially expressed TFs associated with floral differentiation at different floral developmental stage. [file 4447472.f1.zip › Table S8 (1).txt]

Table S8. Differentially expressed genes related to floral differentiation identified in comparison of Bz (perianth differentiation) and Dz (pistil differentiation)
	ID	B1_fpkm	B2_fpkm	B3_fpkm	D1_fpkm	D2_fpkm	D3_fpkm	B1_count	B2_count	B3_count	D1_count	D2_count	D3_count	log2FoldChange	pvalue	padj	regulated	KEGG	NR	Swissprot	Tremble	KOG	GO	Pfam
1	Cluster-35905.62943	3.42	7	8.97	15.04	16.97	17.87	35	66	81	145	174	177	1.139124094	0.002528119	0.016236559	up	K16223 protein FLOWERING LOCUS T | (RefSeq) protein HEADING DATE 3A (A)	flowering locus T [Cymbidium goeringii]	RecName: Full=Protein HEADING DATE 3A; AltName: Full=FT-like protein A;	SubName: Full=Protein HEADING DATE 3A {ECO:0000313|EMBL:JAT45684.1};	Phosphatidylethanolamine binding protein	GO:0005737,cytoplasm; GO:0005634,nucleus; GO:0008429,phosphatidylethanolamine binding; GO:0030154,cell differentiation; GO:0009908,flower development; GO:0010229,inflorescence development; GO:0009909,regulation of flower development; GO:0048510,regulation of timing of transition from vegetative to reproductive phase; GO:0048572,short-day photoperiodism; GO:0048575,short-day photoperiodism, flower…	--
2	Cluster-35905.76108	1.51	1.52	0.98	19.08	19.53	20.54	14	13	8	167	182	185	3.657172022	1.3806E-24	1.08913E-21	up	K03347 cullin 1 | (RefSeq) cullin-1-like isoform X1 (A)	uncharacterized protein A4U43_C05F20270 [Asparagus officinalis]	RecName: Full=Cullin-1;	SubName: Full=Cullin-1-like protein {ECO:0000313|EMBL:KHG10305.1};	Cullins	GO:0000794,condensed nuclear chromosome; GO:0031461,cullin-RING ubiquitin ligase complex; GO:0005737,cytoplasm; GO:0005829,cytosol; GO:0005634,nucleus; GO:0009524,phragmoplast; GO:0005819,spindle; GO:0031625,ubiquitin protein ligase binding; GO:0009734,auxin-activated signaling pathway; GO:0007049,cell cycle; GO:0009793,embryo development ending in seed dormancy; GO:0009873,ethylene-activated sig…	Cullin family
3	Cluster-35905.42088	6.12	10.33	9.23	55.76	54.11	55.87	75.9	118.15	101	651.3	671.91	669.54	2.458283501	1.58059E-22	9.47012E-20	up	K01188 beta-glucosidase [EC:3.2.1.21] | (RefSeq) beta-glucosidase 12-like (A)	polygalacturonase inhibitor-like precursor [Cucumis melo]	RecName: Full=Leucine-rich repeat protein FLOR 1 {ECO:0000303|PubMed:11689012}; AltName: Full=Protein FLORAL TRANSITION AT THE MERISTEM 4 {ECO:0000303|PubMed:22319055};	SubName: Full=Polygalacturonase-inhibiting protein {ECO:0000313|EMBL:AAP41199.1}; SubName: Full=polygalacturonase inhibitor-like precursor {ECO:0000313|RefSeq:NP_001303611.1};	--	GO:0005737,cytoplasm; GO:0005634,nucleus; GO:0048471,perinuclear region of cytoplasm; GO:0005886,plasma membrane; GO:0008134,transcription factor binding; GO:0048574,long-day photoperiodism, flowering; GO:0048510,regulation of timing of transition from vegetative to reproductive phase; GO:0010228,vegetative to reproductive phase transition of meristem	Leucine rich repeat N-terminal domain
4	Cluster-35905.27861	0.72	1.05	0.62	5.59	5.72	5.55	21	28	16	153.02	166	155	2.580253537	1.08357E-14	1.75645E-12	up	K09562 hsp70-interacting protein | (RefSeq) hsp70 nucleotide exchange factor fes1-like (A)	hypothetical protein CQW23_21230 [Capsicum baccatum]	RecName: Full=Cullin-1;	SubName: Full=Uncharacterized protein {ECO:0000313|EMBL:PHT37657.1};	Armadillo/beta-catenin-like repeat-containing protein	GO:0000794,condensed nuclear chromosome; GO:0031461,cullin-RING ubiquitin ligase complex; GO:0005737,cytoplasm; GO:0005829,cytosol; GO:0005634,nucleus; GO:0009524,phragmoplast; GO:0005819,spindle; GO:0031625,ubiquitin protein ligase binding; GO:0009734,auxin-activated signaling pathway; GO:0007049,cell cycle; GO:0009793,embryo development ending in seed dormancy; GO:0009873,ethylene-activated sig…	--
5	Cluster-35905.60180	14.65	12.31	17.14	36.98	39.12	41.36	364	282	376	865	971	989	1.193009612	4.82169E-13	5.34485E-11	up	--	protein FD [Asparagus officinalis]	RecName: Full=Protein FD {ECO:0000303|PubMed:16099980}; AltName: Full=bZIP transcription factor 14 {ECO:0000303|PubMed:11906833}; Short=AtbZIP14 {ECO:0000303|PubMed:11906833};	SubName: Full=BZIP transcription factor FD-like protein {ECO:0000313|EMBL:APY23902.1}; Flags: Fragment;	--	GO:0005634,nucleus; GO:0003677,DNA binding; GO:0003700,DNA-binding transcription factor activity; GO:0043621,protein self-association; GO:0009648,photoperiodism; GO:0009911,positive regulation of flower development; GO:0045893,positive regulation of transcription, DNA-templated; GO:0009909,regulation of flower development; GO:2000028,regulation of photoperiodism, flowering; GO:0006355,regulation …	JAKMIP CC3 domain
6	Cluster-35905.51800	37.62	30.3	42.67	90.39	87.42	93.92	452.59	336	453	1024	1053.02	1091.95	1.080323114	9.58487E-12	8.05827E-10	up	K00558 DNA (cytosine-5)-methyltransferase 1 [EC:2.1.1.37] | (RefSeq) DNA (cytosine-5)-methyltransferase CMT3-like (A)	PREDICTED: uncharacterized protein LOC105054856 [Elaeis guineensis]	RecName: Full=Chromatin remodeling protein EBS {ECO:0000305}; AltName: Full=Protein EARLY BOLTING IN SHORT DAYS {ECO:0000303|PubMed:11340178};	SubName: Full=uncharacterized protein LOC103705550 {ECO:0000313|RefSeq:XP_008787529.2};	BAH domain proteins	GO:0000785,chromatin; GO:0005677,chromatin silencing complex; GO:0005634,nucleus; GO:0003682,chromatin binding; GO:0046872,metal ion binding; GO:0035064,methylated histone binding; GO:0000976,transcription regulatory region sequence-specific DNA binding; GO:0006325,chromatin organization; GO:0006342,chromatin silencing; GO:0016569,covalent chromatin modification; GO:0009908,flower development; GO…	BAH domain
7	Cluster-35905.51330	3.16	2.2	1.83	9.21	9.49	7.05	123	79	63	338	369	264	1.611739131	3.76251E-09	1.63337E-07	up	K02324 DNA polymerase epsilon subunit 1 [EC:2.7.7.7] | (RefSeq) DNA polymerase epsilon catalytic subunit A-like (A)	PREDICTED: DNA polymerase epsilon catalytic subunit A-like isoform X1 [Elaeis guineensis]	RecName: Full=DNA polymerase epsilon catalytic subunit A; EC=2.7.7.7; AltName: Full=DNA polymerase 2 a; Short=AtPOL2a; AltName: Full=DNA polymerase II subunit a; AltName: Full=Protein ABA OVERLY SENSITIVE a; AltName: Full=Protein EARLY IN SHORT DAYS 7; AltName: Full=Protein EMBRYO DEFECTIVE 142; AltName: Full=Protein EMBRYO DEFECTIVE 2284; AltName: Full=Protein EMBRYO DEFECTIVE 529; AltName: Full…	SubName: Full=DNA polymerase epsilon catalytic subunit A isoform X2 {ECO:0000313|RefSeq:XP_017701376.1};	DNA polymerase epsilon, catalytic subunit A	GO:0048046,apoplast; GO:0008622,epsilon DNA polymerase complex; GO:0051539,4 iron, 4 sulfur cluster binding; GO:0003677,DNA binding; GO:0003887,DNA-directed DNA polymerase activity; GO:0000166,nucleotide binding; GO:0008310,single-stranded DNA 3'-5' exodeoxyribonuclease activity; GO:0008270,zinc ion binding; GO:0006287,base-excision repair, gap-filling; GO:0045004,DNA replication proofreading; GO…	DNA polymerase family B, exonuclease domain
8	Cluster-35905.44793	7.35	10.01	9.49	28.5	24.92	26.97	86	108	98	314	292	305	1.353289416	1.10431E-08	4.26002E-07	up	K14432 ABA responsive element binding factor | (RefSeq) ABSCISIC ACID-INSENSITIVE 5-like protein 2 (A)	PREDICTED: protein FD-like [Musa acuminata subsp. malaccensis]	RecName: Full=bZIP transcription factor 27 {ECO:0000303|PubMed:11906833}; Short=AtbZIP27 {ECO:0000303|PubMed:11906833}; AltName: Full=Protein FD PARALOG {ECO:0000303|PubMed:16099979};	SubName: Full=Uncharacterized protein {ECO:0000313|EnsemblPlants:GSMUA_Achr5P17850_001};	--	GO:0005634,nucleus; GO:0003677,DNA binding; GO:0003700,DNA-binding transcription factor activity; GO:0043621,protein self-association; GO:2000028,regulation of photoperiodism, flowering; GO:0010200,response to chitin; GO:0006351,transcription, DNA-templated	bZIP transcription factor
9	Cluster-35905.60030	11.43	16.13	16.96	70.27	50.82	63.36	27	35	35	156	122	149	1.853387324	1.14317E-08	4.38135E-07	up	--	PREDICTED: methyl-CpG-binding domain-containing protein 9 [Musa acuminata subsp. malaccensis]	RecName: Full=Methyl-CpG-binding domain-containing protein 9; Short=AtMBD9; Short=MBD09; EC=2.3.1.48; AltName: Full=Histone acetyl transferase MBD9; AltName: Full=Methyl-CpG-binding protein MBD9;	SubName: Full=Uncharacterized protein {ECO:0000313|EnsemblPlants:GSMUA_Achr3P12190_001};	--	GO:0005720,nuclear heterochromatin; GO:0005634,nucleus; GO:0009506,plasmodesma; GO:0004402,histone acetyltransferase activity; GO:0042393,histone binding; GO:0046872,metal ion binding; GO:0008327,methyl-CpG binding; GO:0061630,ubiquitin protein ligase activity; GO:0016573,histone acetylation; GO:0043966,histone H3 acetylation; GO:0043967,histone H4 acetylation; GO:0010216,maintenance of DNA methy…	--
10	Cluster-35905.11691	7.51	4.35	6.49	17.58	17.64	16.32	161	86	123	355	378	337	1.272923136	1.56964E-08	5.83168E-07	up	K10614 E3 ubiquitin-protein ligase HERC3 [EC:2.3.2.26] | (RefSeq) hypothetical protein (A)	PREDICTED: ultraviolet-B receptor UVR8-like isoform X2 [Elaeis guineensis]	RecName: Full=Ultraviolet-B receptor UVR8; AltName: Full=Protein UV-B RESISTANCE 8; AltName: Full=RCC1 domain-containing protein UVR8;	SubName: Full=ultraviolet-B receptor UVR8 isoform X2 {ECO:0000313|RefSeq:XP_008777533.1};	FOG: RCC1 domain	GO:0000785,chromatin; GO:0005829,cytosol; GO:0005634,nucleus; GO:0003682,chromatin binding; GO:0005085,guanyl-nucleotide exchange factor activity; GO:0042802,identical protein binding; GO:0009881,photoreceptor activity; GO:0042803,protein homodimerization activity; GO:0009649,entrainment of circadian clock; GO:0018298,protein-chromophore linkage; GO:0009411,response to UV; GO:0010224,response to …	Regulator of chromosome condensation (RCC1) repeat
11	Cluster-35905.44675	21.38	17.87	39.07	81.13	80.56	83.73	305	235	492	1090	1150	1153	1.43835165	1.64314E-07	4.54293E-06	up	K12135 zinc finger protein CONSTANS | (RefSeq) hypothetical protein (A)	PREDICTED: B-box zinc finger protein 24 [Elaeis guineensis]	RecName: Full=B-box zinc finger protein 24 {ECO:0000303|PubMed:19920209}; AltName: Full=Salt tolerance protein;	SubName: Full=Salt tolerance protein {ECO:0000313|EMBL:JAT64927.1};	--	GO:0005634,nucleus; GO:0003677,DNA binding; GO:0003700,DNA-binding transcription factor activity; GO:0003712,transcription coregulator activity; GO:0008270,zinc ion binding; GO:0048573,photoperiodism, flowering; GO:0006355,regulation of transcription, DNA-templated; GO:0080167,response to karrikin; GO:0009416,response to light stimulus; GO:0006351,transcription, DNA-templated; GO:0010228,vegetati…	B-box zinc finger
12	Cluster-35905.103065	1.34	1	1.75	6.18	6.23	4.54	26	18	30	113	121	85	1.833822403	2.28251E-07	6.01884E-06	up	K05605 3-hydroxyisobutyryl-CoA hydrolase [EC:3.1.2.4] | (RefSeq) 3-hydroxyisobutyryl-CoA hydrolase 1-like (A)	chloroplast stem-loop binding protein of 41 kDa b, chloroplastic [Asparagus officinalis]	RecName: Full=Chloroplast stem-loop binding protein of 41 kDa b, chloroplastic; Short=CSP41-b; AltName: Full=Heteroglycan-interacting protein 1.3; AltName: Full=Protein CHLOROPLAST RNA BINDING; AltName: Full=Protein Gb5f; Flags: Precursor;	SubName: Full=chloroplast stem-loop binding protein of 41 kDa b, chloroplastic {ECO:0000313|RefSeq:XP_008777573.1};	--	GO:0048046,apoplast; GO:0009507,chloroplast; GO:0009941,chloroplast envelope; GO:0009570,chloroplast stroma; GO:0016020,membrane; GO:0005777,peroxisome; GO:0009506,plasmodesma; GO:0000427,plastid-encoded plastid RNA polymerase complex; GO:0010287,plastoglobule; GO:0005840,ribosome; GO:0010319,stromule; GO:0005773,vacuole; GO:0003824,catalytic activity; GO:0050662,coenzyme binding; GO:0003677,DNA …	NAD dependent epimerase/dehydratase family
13	Cluster-32075.0	2.51	1.62	3.56	8.72	7.2	9.02	59	35	74	193	169	204	1.486440426	2.23604E-06	4.28322E-05	up	K12133 MYB-related transcription factor LHY | (RefSeq) protein LHY (A)	PREDICTED: uncharacterized protein LOC103710542 isoform X2 [Phoenix dactylifera]	RecName: Full=Protein REVEILLE 1;	SubName: Full=uncharacterized protein LOC103710542 isoform X2 {ECO:0000313|RefSeq:XP_017699132.1};	Zuotin and related molecular chaperones (DnaJ superfamily), contains DNA-binding domains	GO:0005634,nucleus; GO:0003677,DNA binding; GO:0003700,DNA-binding transcription factor activity; GO:0009851,auxin biosynthetic process; GO:0009734,auxin-activated signaling pathway; GO:0007623,circadian rhythm; GO:0010600,regulation of auxin biosynthetic process; GO:0006355,regulation of transcription, DNA-templated; GO:0006351,transcription, DNA-templated	Myb-like DNA-binding domain
14	Cluster-35905.95659	0	0.07	0	1.71	2.45	2.27	0	1	0	25	38	34	6.213311344	2.52752E-06	4.74554E-05	up	K08065 nuclear transcription Y subunit beta | (RefSeq) nuclear transcription factor Y subunit B-1-like (A)	PREDICTED: nuclear transcription factor Y subunit B-1-like [Phoenix dactylifera]	RecName: Full=Nuclear transcription factor Y subunit B-2; Short=AtNF-YB-2; AltName: Full=Transcriptional activator HAP3B;	SubName: Full=nuclear transcription factor Y subunit B-1-like {ECO:0000313|RefSeq:XP_008779404.1};	CCAAT-binding factor, subunit A (HAP3)	GO:0005634,nucleus; GO:0003700,DNA-binding transcription factor activity; GO:0046982,protein heterodimerization activity; GO:0043565,sequence-specific DNA binding; GO:0003712,transcription coregulator activity; GO:0048574,long-day photoperiodism, flowering; GO:0006351,transcription, DNA-templated	Histone-like transcription factor (CBF/NF-Y) and archaeal histone
15	Cluster-35905.20392	0	0	0	1.09	1.21	1.19	0	0	0	16	19	18	6.305617867	1.01522E-05	0.000155262	up	K03347 cullin 1 | (RefSeq) cullin-1 (A)	Cullin-1 -like protein [Gossypium arboreum]	RecName: Full=Cullin-1;	SubName: Full=Cullin-1-like protein {ECO:0000313|EMBL:KHG10305.1};	Cullins	GO:0000794,condensed nuclear chromosome; GO:0031461,cullin-RING ubiquitin ligase complex; GO:0005737,cytoplasm; GO:0005829,cytosol; GO:0005634,nucleus; GO:0009524,phragmoplast; GO:0005819,spindle; GO:0031625,ubiquitin protein ligase binding; GO:0009734,auxin-activated signaling pathway; GO:0007049,cell cycle; GO:0009793,embryo development ending in seed dormancy; GO:0009873,ethylene-activated sig…	Cullin family
16	Cluster-35905.48525	1.7	1.75	2.88	9.22	6.99	7.38	18	17	26.85	91.75	74	75.48	1.680200033	1.63124E-05	0.000233267	up	K17604 zinc finger SWIM domain-containing protein 3 | (RefSeq) protein FAR1-RELATED SEQUENCE 6 (A)	protein FAR1-RELATED SEQUENCE 9-like [Asparagus officinalis]	RecName: Full=Protein FAR-RED IMPAIRED RESPONSE 1;	SubName: Full=Uncharacterized protein {ECO:0000313|EMBL:ONH89763.1};	--	GO:0005634,nucleus; GO:0003700,DNA-binding transcription factor activity; GO:0008270,zinc ion binding; GO:0010018,far-red light signaling pathway; GO:0042753,positive regulation of circadian rhythm; GO:0045893,positive regulation of transcription, DNA-templated; GO:0010017,red or far-red light signaling pathway; GO:0009585,red, far-red light phototransduction; GO:0010218,response to far red light…	MULE transposase domain
17	Cluster-35905.77150	66.7	109.14	61.02	41.01	41.44	41.91	1328	2003.88	1073	768.99	825.01	804.05	-1.179383965	2.15833E-05	0.000295005	down	K00975 glucose-1-phosphate adenylyltransferase [EC:2.7.7.27] | (Kazusa) Lj2g3v3337310.1; - (A)	AGPS1 [Gladiolus hybrid cultivar]	RecName: Full=Glucose-1-phosphate adenylyltransferase small subunit, chloroplastic; EC=2.7.7.27; AltName: Full=ADP-glucose pyrophosphorylase; AltName: Full=ADP-glucose synthase; AltName: Full=AGPase B; AltName: Full=Alpha-D-glucose-1-phosphate adenyl transferase; Flags: Precursor;	RecName: Full=Glucose-1-phosphate adenylyltransferase {ECO:0000256|RuleBase:RU362093}; EC=2.7.7.27 {ECO:0000256|RuleBase:RU362093}; AltName: Full=ADP-glucose pyrophosphorylase {ECO:0000256|RuleBase:RU362093};	GDP-mannose pyrophosphorylase/mannose-1-phosphate guanylyltransferase	GO:0048046,apoplast; GO:0009507,chloroplast; GO:0009570,chloroplast stroma; GO:0030931,heterotetrameric ADPG pyrophosphorylase complex; GO:0005524,ATP binding; GO:0008878,glucose-1-phosphate adenylyltransferase activity; GO:0005978,glycogen biosynthetic process; GO:0048573,photoperiodism, flowering; GO:0019252,starch biosynthetic process	Nucleotidyl transferase
18	Cluster-35905.63819	1.61	1.07	0.58	3.64	3.98	5.54	44	27	14	94	109	146	1.784604377	2.9761E-05	0.000388494	up	K20715 phototropin [EC:2.7.11.1] | (RefSeq) phototropin-2 (A)	putative LOV domain-containing protein [Lilium sargentiae]	RecName: Full=Phototropin-2; EC=2.7.11.1; AltName: Full=Non-phototropic hypocotyl protein 1B; Short=OsNPH1B;	SubName: Full=Putative LOV domain-containing protein {ECO:0000313|EMBL:AML78715.1};	--	GO:0005737,cytoplasm; GO:0005794,Golgi apparatus; GO:0005634,nucleus; GO:0005886,plasma membrane; GO:0005524,ATP binding; GO:0009882,blue light photoreceptor activity; GO:0010181,FMN binding; GO:0042802,identical protein binding; GO:0000155,phosphorelay sensor kinase activity; GO:0004674,protein serine/threonine kinase activity; GO:0007623,circadian rhythm; GO:0035556,intracellular signal transdu…	Protein kinase domain
19	Cluster-35905.51221	5.82	5.28	3.64	15.23	16.32	11.15	67	56	37	165	188	124	1.30209001	3.7636E-05	0.000472139	up	K02218 casein kinase 1 [EC:2.7.11.1] | (RefSeq) casein kinase I isoform delta-like (A)	PREDICTED: casein kinase 1-like protein HD16 [Musa acuminata subsp. malaccensis]	RecName: Full=Casein kinase 1-like protein HD16 {ECO:0000305}; EC=2.7.11.1 {ECO:0000305}; AltName: Full=Os03g0793500 protein {ECO:0000312|EMBL:BAF13445.1}; AltName: Full=Protein EARLY FLOWERING 1 {ECO:0000303|PubMed:20400938}; AltName: Full=Protein HEADING DATE 16 {ECO:0000303|PubMed:23789941};	SubName: Full=Uncharacterized protein {ECO:0000313|EMBL:CAN69523.1};	Casein kinase (serine/threonine/tyrosine protein kinase)	GO:0005737,cytoplasm; GO:0005634,nucleus; GO:0005524,ATP binding; GO:0004674,protein serine/threonine kinase activity; GO:0009908,flower development; GO:0009740,gibberellic acid mediated signaling pathway; GO:0010476,gibberellin mediated signaling pathway; GO:0018105,peptidyl-serine phosphorylation; GO:0008360,regulation of cell shape; GO:0040008,regulation of growth; GO:0048586,regulation of lon…	--
20	Cluster-38972.0	0.12	0.26	0	3.02	2.96	2.2	1	2	0	24	25	18	4.195679672	9.00109E-05	0.000980324	up	K12135 zinc finger protein CONSTANS | (RefSeq) zinc finger protein CONSTANS (A)	PREDICTED: transcription factor GHD7-like [Elaeis guineensis]	RecName: Full=Transcription factor GHD7 {ECO:0000305}; AltName: Full=Protein GRAIN NUMBER PLANT HEIGHT AND HEADING DATE 7 {ECO:0000305};	SubName: Full=two-component response regulator-like PRR37 {ECO:0000313|RefSeq:XP_008796123.1};	GATA-4/5/6 transcription factors	GO:0005634,nucleus; GO:0003677,DNA binding; GO:0009908,flower development; GO:0048579,negative regulation of long-day photoperiodism, flowering; GO:0006355,regulation of transcription, DNA-templated; GO:0006351,transcription, DNA-templated	CCT motif
21	Cluster-35905.28467	4.93	3.82	7.35	2.09	1.26	1.88	35	25	45.97	14	9	13	-1.827552216	0.000434135	0.003758027	down	--	dynamin-like protein ARC5 [Ananas comosus]	RecName: Full=Dynamin-like protein ARC5; EC=3.6.5.5; AltName: Full=Dynamin-related protein 5B; AltName: Full=Protein ACCUMULATION AND REPLICATION OF CHLOROPLASTS 5;	SubName: Full=dynamin-like protein ARC5 {ECO:0000313|RefSeq:XP_008781610.1};	Vacuolar sorting protein VPS1, dynamin, and related proteins	GO:0009507,chloroplast; GO:0009707,chloroplast outer membrane; GO:0005777,peroxisome; GO:0005525,GTP binding; GO:0003924,GTPase activity; GO:0042802,identical protein binding; GO:0008017,microtubule binding; GO:0010020,chloroplast fission; GO:0007623,circadian rhythm; GO:0016559,peroxisome fission	--
22	Cluster-35905.12120	21.96	28.45	17.37	57.61	71.21	73.17	22	26	15	54	74	76	1.40951009	0.000614331	0.005034305	up	K09753 cinnamoyl-CoA reductase [EC:1.2.1.44] | (RefSeq) cinnamoyl-CoA reductase 1-like (A)	cinnamoyl-CoA reductase 2-like [Asparagus officinalis]	RecName: Full=Cinnamoyl-CoA reductase 2; Short=AtCCR2; EC=1.2.1.44;	SubName: Full=Uncharacterized protein {ECO:0000313|EMBL:CBI40772.3};	Flavonol reductase/cinnamoyl-CoA reductase	GO:0016621,cinnamoyl-CoA reductase activity; GO:0050662,coenzyme binding; GO:0007623,circadian rhythm; GO:0006952,defense response; GO:0042754,negative regulation of circadian rhythm; GO:0009699,phenylpropanoid biosynthetic process; GO:0009409,response to cold	NAD dependent epimerase/dehydratase family
23	Cluster-35905.33475	3.07	3.64	2.75	1.19	0.65	1.44	33	36	26.02	12	7	15	-1.760088801	0.001151693	0.008523694	down	K09753 cinnamoyl-CoA reductase [EC:1.2.1.44] | (RefSeq) cinnamoyl-CoA reductase 1 isoform X1 (A)	cinnamoyl-CoA reductase 1-like [Ananas comosus]	RecName: Full=Cinnamoyl-CoA reductase 1; Short=AtCCR1; EC=1.2.1.44; AltName: Full=Protein IRREGULAR XYLEM 4;	SubName: Full=CCR {ECO:0000313|EMBL:ABR21214.1};	Flavonol reductase/cinnamoyl-CoA reductase	GO:0005829,cytosol; GO:0016621,cinnamoyl-CoA reductase activity; GO:0050662,coenzyme binding; GO:0007623,circadian rhythm; GO:0009809,lignin biosynthetic process; GO:0009409,response to cold	GDP-mannose 4,6 dehydratase
24	Cluster-35905.60128	5.02	1.18	6.53	13.98	13.03	14.99	64.8	14	74.41	170.04	168.41	186.93	1.535412106	0.001408822	0.0100201	up	K02324 DNA polymerase epsilon subunit 1 [EC:2.7.7.7] | (RefSeq) DNA polymerase epsilon catalytic subunit A-like (A)	DNA polymerase epsilon catalytic subunit A [Apostasia shenzhenica]	RecName: Full=DNA polymerase epsilon catalytic subunit A; EC=2.7.7.7; AltName: Full=DNA polymerase 2 a; Short=AtPOL2a; AltName: Full=DNA polymerase II subunit a; AltName: Full=Protein ABA OVERLY SENSITIVE a; AltName: Full=Protein EARLY IN SHORT DAYS 7; AltName: Full=Protein EMBRYO DEFECTIVE 142; AltName: Full=Protein EMBRYO DEFECTIVE 2284; AltName: Full=Protein EMBRYO DEFECTIVE 529; AltName: Full…	SubName: Full=DNA polymerase epsilon catalytic subunit A {ECO:0000313|EMBL:PKA64815.1}; EC=2.7.7.7 {ECO:0000313|EMBL:PKA64815.1};	DNA polymerase epsilon, catalytic subunit A	GO:0048046,apoplast; GO:0008622,epsilon DNA polymerase complex; GO:0051539,4 iron, 4 sulfur cluster binding; GO:0003677,DNA binding; GO:0003887,DNA-directed DNA polymerase activity; GO:0000166,nucleotide binding; GO:0008310,single-stranded DNA 3'-5' exodeoxyribonuclease activity; GO:0008270,zinc ion binding; GO:0006287,base-excision repair, gap-filling; GO:0045004,DNA replication proofreading; GO…	--
25	Cluster-35905.52802	6.67	7.08	5.11	18.82	13.85	13.73	43	42	29	114.09	89.6	86	1.071882909	0.001470012	0.010385084	up	--	PREDICTED: FT-interacting protein 1-like [Solanum lycopersicum]	RecName: Full=FT-interacting protein 1 {ECO:0000303|PubMed:22529749};	SubName: Full=Multiple C2 and transmembrane domain-containing protein 2 {ECO:0000313|EMBL:JAT59780.1};	--	GO:0005783,endoplasmic reticulum; GO:0005789,endoplasmic reticulum membrane; GO:0016021,integral component of membrane; GO:0009506,plasmodesma; GO:0009511,plasmodesmatal endoplasmic reticulum; GO:0008565,protein transporter activity; GO:0016757,transferase activity, transferring glycosyl groups; GO:0034613,cellular protein localization; GO:0009908,flower development; GO:0048574,long-day photoperi…	C2 domain
26	Cluster-35905.38318	6.56	8.11	16.08	24.55	25.53	23.23	86	98	186	303	335	294	1.039045789	0.001965062	0.013197946	up	--	PREDICTED: uncharacterized protein LOC105047180 [Elaeis guineensis]	RecName: Full=F-box protein At2g16365;	SubName: Full=uncharacterized protein LOC103714986 {ECO:0000313|RefSeq:XP_008800704.1, ECO:0000313|RefSeq:XP_008800705.1, ECO:0000313|RefSeq:XP_008800706.1};	--	GO:0005634,nucleus; GO:0009658,chloroplast organization; GO:0048512,circadian behavior; GO:0045893,positive regulation of transcription, DNA-templated; GO:0010099,regulation of photomorphogenesis; GO:0080167,response to karrikin	--
27	Cluster-35905.5597	7	9.59	17.42	3.54	6.63	3.42	42	53	92	20	40	20	-1.530206528	0.002125965	0.014079899	down	K09753 cinnamoyl-CoA reductase [EC:1.2.1.44] | (RefSeq) cinnamoyl-CoA reductase 1-like (A)	cinnamoyl CoA reductase [Lilium regale]	RecName: Full=Cinnamoyl-CoA reductase 1; Short=AtCCR1; EC=1.2.1.44; AltName: Full=Protein IRREGULAR XYLEM 4;	SubName: Full=Cinnamoyl CoA reductase {ECO:0000313|EMBL:ASV46324.1};	Flavonol reductase/cinnamoyl-CoA reductase	GO:0005829,cytosol; GO:0016621,cinnamoyl-CoA reductase activity; GO:0050662,coenzyme binding; GO:0007623,circadian rhythm; GO:0009809,lignin biosynthetic process; GO:0009409,response to cold	--
28	Cluster-35905.63207	2.7	1.92	2.53	5.03	5.68	8.53	29.01	19	24	50.87	61.18	88.71	1.215859579	0.002897224	0.018168297	up	K18873 pathogen-induced protein kinase | (RefSeq) serine/threonine-protein kinase CDL1-like (A)	PREDICTED: LEAF RUST 10 DISEASE-RESISTANCE LOCUS RECEPTOR-LIKE PROTEIN KINASE-like 1.2 isoform X3 [Phoenix dactylifera]	RecName: Full=LEAF RUST 10 DISEASE-RESISTANCE LOCUS RECEPTOR-LIKE PROTEIN KINASE-like 1.2 {ECO:0000303|PubMed:12805585}; EC=2.7.11.1; AltName: Full=Probable receptor-like serine/threonine-protein kinase LRK10L-1.2 {ECO:0000305}; Flags: Precursor;	SubName: Full=LEAF RUST 10 DISEASE-RESISTANCE LOCUS RECEPTOR-LIKE PROTEIN KINASE-like 1.2 isoform X3 {ECO:0000313|RefSeq:XP_017699695.1};	Serine/threonine protein kinase	GO:0016021,integral component of membrane; GO:0005886,plasma membrane; GO:0005524,ATP binding; GO:0030247,polysaccharide binding; GO:0004674,protein serine/threonine kinase activity; GO:0007166,cell surface receptor signaling pathway; GO:0071215,cellular response to abscisic acid stimulus; GO:0042631,cellular response to water deprivation; GO:0048573,photoperiodism, flowering	Protein kinase domain
29	Cluster-35905.90009	3	1.63	6.24	1.17	1.3	1.03	30	15	55	11	13	10	-1.829188217	0.003367629	0.020586336	down	--	LOW QUALITY PROTEIN: FT-interacting protein 1-like [Asparagus officinalis]	RecName: Full=FT-interacting protein 1 {ECO:0000303|PubMed:22529749};	SubName: Full=C2 calcium-dependent membrane targeting {ECO:0000313|EMBL:OVA10330.1};	--	GO:0005783,endoplasmic reticulum; GO:0005789,endoplasmic reticulum membrane; GO:0016021,integral component of membrane; GO:0009506,plasmodesma; GO:0009511,plasmodesmatal endoplasmic reticulum; GO:0008565,protein transporter activity; GO:0016757,transferase activity, transferring glycosyl groups; GO:0034613,cellular protein localization; GO:0009908,flower development; GO:0048574,long-day photoperi…	Plant phosphoribosyltransferase C-terminal
30	Cluster-35905.10247	22.67	4.47	15.46	7.05	5.6	4.61	198	36	119	58	49	39	-1.492024923	0.003860795	0.022983651	down	--	PREDICTED: protein PHOSPHATE STARVATION RESPONSE 2-like [Elaeis guineensis]	RecName: Full=Protein PHOSPHATE STARVATION RESPONSE 1 {ECO:0000303|PubMed:11511543}; Short=AtPHR1 {ECO:0000303|PubMed:11511543};	SubName: Full=protein PHOSPHATE STARVATION RESPONSE 1-like isoform X5 {ECO:0000313|RefSeq:XP_008784671.1};	--	GO:0005634,nucleus; GO:0003677,DNA binding; GO:0003700,DNA-binding transcription factor activity; GO:0071486,cellular response to high light intensity; GO:0016036,cellular response to phosphate starvation; GO:0007623,circadian rhythm; GO:0006355,regulation of transcription, DNA-templated; GO:0055063,sulfate ion homeostasis; GO:0006351,transcription, DNA-templated	--
31	Cluster-35905.397	4.05	7.26	4.4	2.8	1.4	0.9	23	38	22	15	8	5	-1.865838158	0.003997601	0.023617024	down	K00521 ferric-chelate reductase [EC:1.16.1.7] | (RefSeq) ferric reduction oxidase 7, chloroplastic-like (A)	NAC domain-containing protein 89-like [Asparagus officinalis]	RecName: Full=NAC domain containing protein 50 {ECO:0000303|PubMed:15029955}; Short=ANAC050 {ECO:0000303|PubMed:15029955};	SubName: Full=NAC transcription factors 51 {ECO:0000313|EMBL:ALC79028.1};	--	GO:0005634,nucleus; GO:0003700,DNA-binding transcription factor activity; GO:0043565,sequence-specific DNA binding; GO:0000976,transcription regulatory region sequence-specific DNA binding; GO:0009908,flower development; GO:0034720,histone H3-K4 demethylation; GO:0045892,negative regulation of transcription, DNA-templated; GO:0048573,photoperiodism, flowering; GO:0060966,regulation of gene silenc…	No apical meristem (NAM) protein
32	Cluster-35905.73433	2.59	4.31	3.13	2.04	1.97	1.85	58	89	62	43	44	40	-1.017802719	0.005962332	0.032603403	down	K08867 WNK lysine deficient protein kinase [EC:2.7.11.1] | (RefSeq) probable serine/threonine-protein kinase WNK5 (A)	PREDICTED: LOW QUALITY PROTEIN: probable serine/threonine-protein kinase WNK5 [Phoenix dactylifera]	RecName: Full=Probable serine/threonine-protein kinase WNK5; Short=AtWNK5; EC=2.7.11.1; AltName: Full=Protein kinase with no lysine 5;	SubName: Full=LOW QUALITY PROTEIN: probable serine/threonine-protein kinase WNK5 {ECO:0000313|RefSeq:XP_008798574.1};	Serine/threonine protein kinase	GO:0005829,cytosol; GO:0005524,ATP binding; GO:0043424,protein histidine kinase binding; GO:0004672,protein kinase activity; GO:0004674,protein serine/threonine kinase activity; GO:0035556,intracellular signal transduction; GO:0048573,photoperiodism, flowering; GO:0006468,protein phosphorylation	Protein kinase domain
33	Cluster-35905.88847	0.19	0.17	0.47	1.01	1.21	1.06	6	5	13	30	38	32	1.775159279	0.002811582	0.017727537	up	K15542 polyadenylation factor subunit 2 | (RefSeq) flowering time control protein FY-like isoform X1 (A)	PREDICTED: uncharacterized protein LOC105792010 isoform X5 [Gossypium raimondii]	RecName: Full=Flowering time control protein FY;	SubName: Full=uncharacterized protein LOC107893944 isoform X2 {ECO:0000313|RefSeq:XP_016674592.1}; SubName: Full=uncharacterized protein LOC107901712 isoform X4 {ECO:0000313|RefSeq:XP_016683298.1}; SubName: Full=uncharacterized protein LOC107912603 isoform X4 {ECO:0000313|RefSeq:XP_016696342.1}; SubName: Full=uncharacterized protein LOC107913288 isoform X4 {ECO:0000313|RefSeq:XP_016697322.1}; Sub…	Polyadenylation factor I complex, subunit PFS2	GO:0005847,mRNA cleavage and polyadenylation specificity factor complex; GO:0030154,cell differentiation; GO:0009908,flower development; GO:0006379,mRNA cleavage; GO:0006378,mRNA polyadenylation	EXS family
34	Cluster-52750.0	1.93	1.37	1.09	0.24	0.37	0.69	26	17	13	3	5	9	-1.97850799	0.006237619	0.033800256	down	K15168 mediator of RNA polymerase II transcription subunit 25 | (RAP-DB) Os09g0306700; Phytochrome and flowering time 1 protein. (A)	PREDICTED: mediator of RNA polymerase II transcription subunit 25 [Oryza sativa Japonica Group]	RecName: Full=Mediator of RNA polymerase II transcription subunit 25; Short=AtMED25; AltName: Full=Phytochrome and flowering time 1 protein; AltName: Full=Phytochrome and flowering time regulatory protein 1;	SubName: Full=Uncharacterized protein {ECO:0000313|EnsemblPlants:ONIVA08G08450.2};	--	GO:0016592,mediator complex; GO:0005634,nucleus; GO:0003677,DNA binding; GO:0003713,transcription coactivator activity; GO:0050832,defense response to fungus; GO:0009908,flower development; GO:0009867,jasmonic acid mediated signaling pathway; GO:0031349,positive regulation of defense response; GO:0009911,positive regulation of flower development; GO:0045893,positive regulation of transcription, D…	--
