# Supplementary material for: Transcriptomic Insight into Underground Floral Differentiation in Erythronium japonicum
Source: Biomed Res Int. 2022 Jan 18;2022:4447472. doi: 10.1155/2022/4447472 (PMC8789427; doi:10.1155/2022/4447472)
Supplement: Supplementary Materials — Figure S1: annotation of unigenes from different databases; Table S1: list of primers corresponding to selected DEGs used for qRT-PCR; Table S2: statistics of transcriptome sequencing; Table S3: list of differentially expressed genes corresponding to different floral developmental stages; Table S4: differentially expressed genes related to floral differentiation identified in comparison of Az (flower primordium differentiation) and Bz (perianth differentiation); Table S5: differentially expressed genes identified related to floral differentiation in comparison of Az (flower primordium differentiation) and Cz (stamen differentiation); Table S6: differentially expressed genes identified related to floral differentiation in comparison of Az (flower primordium differentiation) and Dz (pistil differentiation); Table S7: differentially expressed genes related to floral differentiation identified in comparison of Bz (perianth differentiation) and Cz (stamen differentiation); Table S8: differentially expressed genes related to floral differentiation identified in comparison of Bz (perianth differentiation) and Dz (pistil differentiation); Table S9: differentially expressed genes related to floral differentiation identified in comparison of Cz (stamen differentiation) and Dz (pistil differentiation); Table S10: differentially expressed transcription factors between different groups; Table S11: differentially expressed TFs associated with floral differentiation at different floral developmental stage. [file 4447472.f1.zip › Table S9 (1).txt]

Table S9. Differentially expressed genes related to floral differentiation identified in comparison of Cz (stamen differentiation) and Dz (pistil differentiation)
	ID	C1_fpkm	C2_fpkm	C3_fpkm	D1_fpkm	D2_fpkm	D3_fpkm	C1_count	C2_count	C3_count	D1_count	D2_count	D3_count	log2FoldChange	pvalue	padj	regulated	KEGG	NR	Swissprot	Tremble	KOG	GO	Pfam
1	Cluster-35905.55808	1626.77	1347.16	1435.41	600.95	545.76	511.86	3482	2508	2670	1233	1213	1116	-1.468914051	1.91524E-34	4.8376E-32	down	K10525 allene oxide cyclase [EC:5.3.99.6] | (RefSeq) allene oxide cyclase, chloroplastic-like (A)	allene oxide cylase [Lilium regale]	RecName: Full=Allene oxide cyclase, chloroplastic {ECO:0000303|Ref.1, ECO:0000303|Ref.2}; Short=OsAOC {ECO:0000303|Ref.1}; EC=5.3.99.6 {ECO:0000269|PubMed:23347338}; AltName: Full=Protein COLEOPTILE PHOTOMORPHOGENESIS 2 {ECO:0000303|PubMed:23347338}; AltName: Full=Protein HEBIBA {ECO:0000303|PubMed:14605232}; Flags: Precursor;	SubName: Full=Allene oxide cylase {ECO:0000313|EMBL:ART33463.1};	--	GO:0009507,chloroplast; GO:0046423,allene-oxide cyclase activity; GO:0009734,auxin-activated signaling pathway; GO:0007623,circadian rhythm; GO:0050832,defense response to fungus; GO:0080186,developmental vegetative growth; GO:0009908,flower development; GO:0009864,induced systemic resistance, jasmonic acid mediated signaling pathway; GO:0009695,jasmonic acid biosynthetic process; GO:0048573,phot…	Allene oxide cyclase
2	Cluster-35905.51067	6.06	6.09	6.34	16.9	17.3	16.79	208	180	197	550	597	558	1.34838352	5.19328E-20	3.84125E-18	up	K11348 bromodomain and PHD finger-containing protein 1 | (RefSeq) hypothetical protein (A)	PREDICTED: uncharacterized protein LOC103696526 [Phoenix dactylifera]	RecName: Full=Histone-lysine N-methyltransferase TRX1 {ECO:0000305}; Short=OsTrx1 {ECO:0000303|PubMed:24420930}; EC=2.1.1.43 {ECO:0000269|PubMed:24420930}; AltName: Full=Protein SET DOMAIN GROUP 723 {ECO:0000305}; AltName: Full=SET family protein 33 {ECO:0000305}; Short=OsSET33 {ECO:0000303|PubMed:23762371};	SubName: Full=uncharacterized protein LOC103696526 {ECO:0000313|RefSeq:XP_017695955.1};	PHD finger protein	GO:0005634,nucleus; GO:0042054,histone methyltransferase activity; GO:0018024,histone-lysine N-methyltransferase activity; GO:0046872,metal ion binding; GO:0009908,flower development; GO:0035556,intracellular signal transduction; GO:0048578,positive regulation of long-day photoperiodism, flowering	PHD-zinc-finger like domain
3	Cluster-35905.65626	75.6	69.66	62.5	27.96	32.13	35.4	1003	796	747	352	430	457	-1.231193384	3.99565E-17	2.17091E-15	down	K21630 GATA-type zinc finger protein 1 | (RefSeq) GATA transcription factor 6-like (A)	PREDICTED: GATA transcription factor 6-like [Musa acuminata subsp. malaccensis]	RecName: Full=GATA transcription factor 1; Short=AtGATA-1;	SubName: Full=Uncharacterized protein {ECO:0000313|EnsemblPlants:GSMUA_Achr5P15220_001};	GATA-4/5/6 transcription factors	GO:0005634,nucleus; GO:0005667,transcription factor complex; GO:0003682,chromatin binding; GO:0003700,DNA-binding transcription factor activity; GO:0000977,RNA polymerase II regulatory region sequence-specific DNA binding; GO:0001085,RNA polymerase II transcription factor binding; GO:0044212,transcription regulatory region DNA binding; GO:0001228,DNA-binding transcription activator activity, RNA …	GATA zinc finger
4	Cluster-35905.52890	159.86	147.59	117.92	60.63	63.23	69.21	1140	908	753	411	457	484	-1.24171943	2.84266E-16	1.36486E-14	down	K09184 GATA-binding protein, other eukaryote | (RefSeq) GATA transcription factor 8 (A)	PREDICTED: GATA transcription factor 4-like isoform X2 [Musa acuminata subsp. malaccensis]	RecName: Full=GATA transcription factor 8;	SubName: Full=Uncharacterized protein {ECO:0000313|EnsemblPlants:GSMUA_Achr2P02830_001};	GATA-4/5/6 transcription factors	GO:0005634,nucleus; GO:0005667,transcription factor complex; GO:0003682,chromatin binding; GO:0003700,DNA-binding transcription factor activity; GO:0000977,RNA polymerase II regulatory region sequence-specific DNA binding; GO:0001085,RNA polymerase II transcription factor binding; GO:0001228,DNA-binding transcription activator activity, RNA polymerase II-specific; GO:0008270,zinc ion binding; GO:…	GATA zinc finger
5	Cluster-35905.55785	77.15	49.25	70.28	164.99	162.51	157.9	1066	586	875	2163	2264	2122	1.192727395	3.65435E-15	1.52622E-13	up	K03347 cullin 1 | (RefSeq) cullin-1 (A)	PREDICTED: cullin-1-like [Elaeis guineensis]	RecName: Full=Cullin-1;	SubName: Full=Uncharacterized protein {ECO:0000313|EMBL:PIA44554.1};	Cullins	GO:0000794,condensed nuclear chromosome; GO:0031461,cullin-RING ubiquitin ligase complex; GO:0005737,cytoplasm; GO:0005829,cytosol; GO:0005634,nucleus; GO:0009524,phragmoplast; GO:0005819,spindle; GO:0031625,ubiquitin protein ligase binding; GO:0009734,auxin-activated signaling pathway; GO:0007049,cell cycle; GO:0009793,embryo development ending in seed dormancy; GO:0009873,ethylene-activated sig…	Cullin family
6	Cluster-35905.51330	2.25	2.76	2.94	9.21	9.49	7.05	87	92	103	338	369	264	1.583368039	1.45541E-14	5.63259E-13	up	K02324 DNA polymerase epsilon subunit 1 [EC:2.7.7.7] | (RefSeq) DNA polymerase epsilon catalytic subunit A-like (A)	PREDICTED: DNA polymerase epsilon catalytic subunit A-like isoform X1 [Elaeis guineensis]	RecName: Full=DNA polymerase epsilon catalytic subunit A; EC=2.7.7.7; AltName: Full=DNA polymerase 2 a; Short=AtPOL2a; AltName: Full=DNA polymerase II subunit a; AltName: Full=Protein ABA OVERLY SENSITIVE a; AltName: Full=Protein EARLY IN SHORT DAYS 7; AltName: Full=Protein EMBRYO DEFECTIVE 142; AltName: Full=Protein EMBRYO DEFECTIVE 2284; AltName: Full=Protein EMBRYO DEFECTIVE 529; AltName: Full…	SubName: Full=DNA polymerase epsilon catalytic subunit A isoform X2 {ECO:0000313|RefSeq:XP_017701376.1};	DNA polymerase epsilon, catalytic subunit A	GO:0048046,apoplast; GO:0008622,epsilon DNA polymerase complex; GO:0051539,4 iron, 4 sulfur cluster binding; GO:0003677,DNA binding; GO:0003887,DNA-directed DNA polymerase activity; GO:0000166,nucleotide binding; GO:0008310,single-stranded DNA 3'-5' exodeoxyribonuclease activity; GO:0008270,zinc ion binding; GO:0006287,base-excision repair, gap-filling; GO:0045004,DNA replication proofreading; GO…	DNA polymerase family B, exonuclease domain
7	Cluster-35905.81095	28.64	25.51	25.93	3.9	7.69	5.21	139	107	112	18	38	25	-2.339928143	5.34306E-14	1.93237E-12	down	K06672 cohesin loading factor subunit SCC2 | (RefSeq) nipped-B-like protein B (A)	PREDICTED: uncharacterized protein LOC103992922 [Musa acuminata subsp. malaccensis]	RecName: Full=Transcription factor PAR2; AltName: Full=Basic helix-loop-helix protein 166; Short=AtbHLH166; Short=bHLH 166; AltName: Full=Protein HELIX-LOOP-HELIX 2; AltName: Full=Protein PHYTOCHROME RAPIDLY REGULATED 2; AltName: Full=bHLH transcription factor bHLH166;	SubName: Full=Uncharacterized protein {ECO:0000313|EnsemblPlants:GSMUA_Achr7P26610_001};	--	GO:0005634,nucleus; GO:0046983,protein dimerization activity; GO:0009742,brassinosteroid mediated signaling pathway; GO:0007623,circadian rhythm; GO:0032502,developmental process; GO:0040008,regulation of growth; GO:0006355,regulation of transcription, DNA-templated; GO:0009641,shade avoidance; GO:0006351,transcription, DNA-templated	--
8	Cluster-35905.44675	30.79	40.76	40.67	81.13	80.56	83.73	436	497	519	1090	1150	1153	1.022180785	1.2497E-13	4.28782E-12	up	K12135 zinc finger protein CONSTANS | (RefSeq) hypothetical protein (A)	PREDICTED: B-box zinc finger protein 24 [Elaeis guineensis]	RecName: Full=B-box zinc finger protein 24 {ECO:0000303|PubMed:19920209}; AltName: Full=Salt tolerance protein;	SubName: Full=Salt tolerance protein {ECO:0000313|EMBL:JAT64927.1};	--	GO:0005634,nucleus; GO:0003677,DNA binding; GO:0003700,DNA-binding transcription factor activity; GO:0003712,transcription coregulator activity; GO:0008270,zinc ion binding; GO:0048573,photoperiodism, flowering; GO:0006355,regulation of transcription, DNA-templated; GO:0080167,response to karrikin; GO:0009416,response to light stimulus; GO:0006351,transcription, DNA-templated; GO:0010228,vegetati…	B-box zinc finger
9	Cluster-35905.51800	35.19	48.82	42.26	90.39	87.42	93.92	420	502	454	1024	1053.02	1091.95	1.000278743	2.00562E-12	5.70292E-11	up	K00558 DNA (cytosine-5)-methyltransferase 1 [EC:2.1.1.37] | (RefSeq) DNA (cytosine-5)-methyltransferase CMT3-like (A)	PREDICTED: uncharacterized protein LOC105054856 [Elaeis guineensis]	RecName: Full=Chromatin remodeling protein EBS {ECO:0000305}; AltName: Full=Protein EARLY BOLTING IN SHORT DAYS {ECO:0000303|PubMed:11340178};	SubName: Full=uncharacterized protein LOC103705550 {ECO:0000313|RefSeq:XP_008787529.2};	BAH domain proteins	GO:0000785,chromatin; GO:0005677,chromatin silencing complex; GO:0005634,nucleus; GO:0003682,chromatin binding; GO:0046872,metal ion binding; GO:0035064,methylated histone binding; GO:0000976,transcription regulatory region sequence-specific DNA binding; GO:0006325,chromatin organization; GO:0006342,chromatin silencing; GO:0016569,covalent chromatin modification; GO:0009908,flower development; GO…	BAH domain
10	Cluster-35905.51634	87.99	41.14	65.43	196.83	183.15	187.74	162	66	104	348	352	355	1.493374464	7.68051E-11	1.69873E-09	up	K03347 cullin 1 | (RefSeq) CUL1; uncharacterized protein LOC103943638 (A)	PREDICTED: cullin-1-like [Citrus sinensis]	RecName: Full=Cullin-1;	SubName: Full=CULLIN1-like protein 1 {ECO:0000313|EMBL:ACS69068.1};	Cullins	GO:0000794,condensed nuclear chromosome; GO:0031461,cullin-RING ubiquitin ligase complex; GO:0005737,cytoplasm; GO:0005829,cytosol; GO:0005634,nucleus; GO:0009524,phragmoplast; GO:0005819,spindle; GO:0031625,ubiquitin protein ligase binding; GO:0009734,auxin-activated signaling pathway; GO:0007049,cell cycle; GO:0009793,embryo development ending in seed dormancy; GO:0009873,ethylene-activated sig…	Cullin family
11	Cluster-35905.49655	1.41	1.59	1.33	5.11	5.25	3.43	66	64	56	226	246	155	1.555046467	2.98361E-10	5.99068E-09	up	K00278 L-aspartate oxidase [EC:1.4.3.16] | (RefSeq) L-aspartate oxidase, chloroplastic (A)	PREDICTED: methyl-CpG-binding domain-containing protein 9-like isoform X1 [Elaeis guineensis]	RecName: Full=Methyl-CpG-binding domain-containing protein 9; Short=AtMBD9; Short=MBD09; EC=2.3.1.48; AltName: Full=Histone acetyl transferase MBD9; AltName: Full=Methyl-CpG-binding protein MBD9;	SubName: Full=methyl-CpG-binding domain-containing protein 9-like {ECO:0000313|RefSeq:XP_017696503.1};	--	GO:0005720,nuclear heterochromatin; GO:0005634,nucleus; GO:0009506,plasmodesma; GO:0004402,histone acetyltransferase activity; GO:0042393,histone binding; GO:0046872,metal ion binding; GO:0008327,methyl-CpG binding; GO:0061630,ubiquitin protein ligase activity; GO:0016573,histone acetylation; GO:0043966,histone H3 acetylation; GO:0043967,histone H4 acetylation; GO:0010216,maintenance of DNA methy…	PHD-finger
12	Cluster-35905.58555	22.42	19.34	24.78	11.65	11.13	12.35	404	300	403	199	202	216	-1.033461649	6.49474E-10	1.22628E-08	down	K22377 E3 ubiquitin-protein ligase listerin [EC:2.3.2.27] | (RefSeq) hypothetical protein (A)	CMF6a, partial [Hordeum vulgare subsp. vulgare]	RecName: Full=Transcription factor GHD7 {ECO:0000305}; AltName: Full=Protein GRAIN NUMBER PLANT HEIGHT AND HEADING DATE 7 {ECO:0000305};	SubName: Full=CMF6a {ECO:0000313|EMBL:AFX97552.1}; Flags: Fragment;	--	GO:0005634,nucleus; GO:0003677,DNA binding; GO:0009908,flower development; GO:0048579,negative regulation of long-day photoperiodism, flowering; GO:0006355,regulation of transcription, DNA-templated; GO:0006351,transcription, DNA-templated	CCT motif
13	Cluster-35905.5706	7.55	8.11	6.79	3.97	2.94	3.44	263	243	214	131	103	116	-1.233706646	7.6469E-10	1.4201E-08	down	K17275 plastin-1 | (RefSeq) fimbrin-5-like (A)	PREDICTED: fimbrin-5-like [Elaeis guineensis]	RecName: Full=Fimbrin-1 {ECO:0000303|PubMed:11123801}; Short=AtFIM1; AltName: Full=Fimbrin1 {ECO:0000305};	SubName: Full=Fimbrin 1 {ECO:0000313|EMBL:AGB97977.1};	Ca2+-binding actin-bundling protein (fimbrin/plastin), EF-Hand protein superfamily	GO:0005884,actin filament; GO:0032432,actin filament bundle; GO:0005737,cytoplasm; GO:0051015,actin filament binding; GO:0046872,metal ion binding; GO:0051764,actin crosslink formation; GO:0051017,actin filament bundle assembly; GO:0051639,actin filament network formation; GO:0007623,circadian rhythm	Calponin homology (CH) domain
14	Cluster-35905.67121	10.92	19.44	10.73	3.56	2.05	3.72	84	129	74	26	16	28	-2.242946132	9.84006E-10	1.79166E-08	down	--	transcription factor bHLH130-like [Dendrobium catenatum]	RecName: Full=Transcription factor bHLH130; AltName: Full=Basic helix-loop-helix protein 130; Short=AtbHLH130; Short=bHLH 130; AltName: Full=Transcription factor EN 69; AltName: Full=bHLH transcription factor bHLH130;	SubName: Full=Transcription factor bHLH130 {ECO:0000313|EMBL:PKU68538.1};	--	GO:0005634,nucleus; GO:0001046,core promoter sequence-specific DNA binding; GO:0003700,DNA-binding transcription factor activity; GO:0046983,protein dimerization activity; GO:0001228,DNA-binding transcription activator activity, RNA polymerase II-specific; GO:0048573,photoperiodism, flowering; GO:0006355,regulation of transcription, DNA-templated; GO:0006366,transcription by RNA polymerase II	--
15	Cluster-35905.104434	13.62	8.23	8.84	39.72	33.76	44.32	42	22	24	117	107	137	1.855141523	3.13443E-09	5.10957E-08	up	K17604 zinc finger SWIM domain-containing protein 3 | (RefSeq) protein FAR1-RELATED SEQUENCE 12-like (A)	protein FAR1-RELATED SEQUENCE 4-like isoform X2 [Ananas comosus]	RecName: Full=Protein FAR1-RELATED SEQUENCE 12;	SubName: Full=Protein FAR1-RELATED SEQUENCE 6 {ECO:0000313|EMBL:OAY80984.1};	--	GO:0005634,nucleus; GO:0003700,DNA-binding transcription factor activity; GO:0008270,zinc ion binding; GO:0010018,far-red light signaling pathway; GO:0042753,positive regulation of circadian rhythm; GO:0045893,positive regulation of transcription, DNA-templated; GO:0009585,red, far-red light phototransduction	FAR1 DNA-binding domain
16	Cluster-32856.0	5.66	4.8	4.7	1.14	0.8	0.92	63	46	47	12	9	10	-2.518302894	1.40906E-08	2.01599E-07	down	K21480 heme oxygenase (biliverdin-producing, ferredoxin) [EC:1.14.15.20] | (RefSeq) heme oxygenase 1, chloroplastic-like (A)	PREDICTED: heme oxygenase 1, chloroplastic isoform X2 [Elaeis guineensis]	RecName: Full=Heme oxygenase 1, chloroplastic; EC=1.14.14.18 {ECO:0000250|UniProtKB:O48782}; AltName: Full=Protein PHOTOPERIODIC SENSITIVITY 5; Flags: Precursor;	SubName: Full=Uncharacterized protein {ECO:0000313|EnsemblPlants:GSMUA_Achr6P05190_001};	Heme oxygenase	GO:0009507,chloroplast; GO:0004392,heme oxygenase (decyclizing) activity; GO:0046872,metal ion binding; GO:0006788,heme oxidation; GO:0010229,inflorescence development; GO:0009648,photoperiodism; GO:0048573,photoperiodism, flowering; GO:0015979,photosynthesis	Heme oxygenase
17	Cluster-35905.62203	28.81	48.56	38.84	16.67	17.4	15.73	158	230	190	87	97	85	-1.313583009	2.94262E-08	3.94392E-07	down	K11000 callose synthase [EC:2.4.1.-] | (RefSeq) callose synthase 12-like (A)	1,3-beta-glucan synthase, partial [Malus domestica]	RecName: Full=Callose synthase 11; EC=2.4.1.34; AltName: Full=1,3-beta-glucan synthase; AltName: Full=Protein GLUCAN SYNTHASE-LIKE 1;	SubName: Full=1,3-beta-glucan synthase {ECO:0000313|EMBL:CAZ15553.1}; EC=2.4.1.34 {ECO:0000313|EMBL:CAZ15553.1}; Flags: Fragment;	1,3-beta-glucan synthase/callose synthase catalytic subunit	GO:0000148,1,3-beta-D-glucan synthase complex; GO:0016021,integral component of membrane; GO:0005886,plasma membrane; GO:0003843,1,3-beta-D-glucan synthase activity; GO:0006075,(1->3)-beta-D-glucan biosynthetic process; GO:0071555,cell wall organization; GO:0007623,circadian rhythm; GO:0009555,pollen development; GO:0008360,regulation of cell shape; GO:0000003,reproduction	--
18	Cluster-35905.63819	0.77	1.62	1.06	3.64	3.98	5.54	21	38	26	94	109	146	1.827697977	5.11763E-08	6.53093E-07	up	K20715 phototropin [EC:2.7.11.1] | (RefSeq) phototropin-2 (A)	putative LOV domain-containing protein [Lilium sargentiae]	RecName: Full=Phototropin-2; EC=2.7.11.1; AltName: Full=Non-phototropic hypocotyl protein 1B; Short=OsNPH1B;	SubName: Full=Putative LOV domain-containing protein {ECO:0000313|EMBL:AML78715.1};	--	GO:0005737,cytoplasm; GO:0005794,Golgi apparatus; GO:0005634,nucleus; GO:0005886,plasma membrane; GO:0005524,ATP binding; GO:0009882,blue light photoreceptor activity; GO:0010181,FMN binding; GO:0042802,identical protein binding; GO:0000155,phosphorelay sensor kinase activity; GO:0004674,protein serine/threonine kinase activity; GO:0007623,circadian rhythm; GO:0035556,intracellular signal transdu…	Protein kinase domain
19	Cluster-35905.73433	5.44	6.84	4.08	2.04	1.97	1.85	121	131	82	43	44	40	-1.595207045	5.97138E-08	7.49952E-07	down	K08867 WNK lysine deficient protein kinase [EC:2.7.11.1] | (RefSeq) probable serine/threonine-protein kinase WNK5 (A)	PREDICTED: LOW QUALITY PROTEIN: probable serine/threonine-protein kinase WNK5 [Phoenix dactylifera]	RecName: Full=Probable serine/threonine-protein kinase WNK5; Short=AtWNK5; EC=2.7.11.1; AltName: Full=Protein kinase with no lysine 5;	SubName: Full=LOW QUALITY PROTEIN: probable serine/threonine-protein kinase WNK5 {ECO:0000313|RefSeq:XP_008798574.1};	Serine/threonine protein kinase	GO:0005829,cytosol; GO:0005524,ATP binding; GO:0043424,protein histidine kinase binding; GO:0004672,protein kinase activity; GO:0004674,protein serine/threonine kinase activity; GO:0035556,intracellular signal transduction; GO:0048573,photoperiodism, flowering; GO:0006468,protein phosphorylation	Protein kinase domain
20	Cluster-35905.53224	2.95	1.95	2.47	6.43	6.27	5.52	95	54	72	196	203	172	1.184514806	3.99276E-07	4.14336E-06	up	--	PREDICTED: lysine-specific demethylase SE14 [Phoenix dactylifera]	RecName: Full=Lysine-specific demethylase SE14; EC=1.14.11.-; AltName: Full=Protein PHOTOPERIOD SENSITIVITY 14;	SubName: Full=lysine-specific demethylase SE14 {ECO:0000313|RefSeq:XP_008775348.1};	DNA-binding protein jumonji/RBP2/SMCY, contains JmjC domain	GO:0005634,nucleus; GO:0051213,dioxygenase activity; GO:0032452,histone demethylase activity; GO:0046872,metal ion binding; GO:0003676,nucleic acid binding; GO:0009908,flower development; GO:0045814,negative regulation of gene expression, epigenetic; GO:0048579,negative regulation of long-day photoperiodism, flowering; GO:0006355,regulation of transcription, DNA-templated; GO:0006351,transcriptio…	--
21	Cluster-35905.52821	22.67	20.62	25.95	13	9.9	12.64	213	167	219	116	94	116	-1.067300144	4.01883E-07	4.16496E-06	down	K11000 callose synthase [EC:2.4.1.-] | (RefSeq) callose synthase 12-like (A)	1,3-beta-glucan synthase, partial [Malus domestica]	RecName: Full=Callose synthase 11; EC=2.4.1.34; AltName: Full=1,3-beta-glucan synthase; AltName: Full=Protein GLUCAN SYNTHASE-LIKE 1;	SubName: Full=1,3-beta-glucan synthase {ECO:0000313|EMBL:CAZ15553.1}; EC=2.4.1.34 {ECO:0000313|EMBL:CAZ15553.1}; Flags: Fragment;	1,3-beta-glucan synthase/callose synthase catalytic subunit	GO:0000148,1,3-beta-D-glucan synthase complex; GO:0016021,integral component of membrane; GO:0005886,plasma membrane; GO:0003843,1,3-beta-D-glucan synthase activity; GO:0006075,(1->3)-beta-D-glucan biosynthetic process; GO:0071555,cell wall organization; GO:0007623,circadian rhythm; GO:0009555,pollen development; GO:0008360,regulation of cell shape; GO:0000003,reproduction	--
22	Cluster-35905.27861	2.63	1.17	2.18	5.59	5.72	5.55	76	29	57	153.02	166	155	1.371296048	1.15015E-06	1.07238E-05	up	K09562 hsp70-interacting protein | (RefSeq) hsp70 nucleotide exchange factor fes1-like (A)	hypothetical protein CQW23_21230 [Capsicum baccatum]	RecName: Full=Cullin-1;	SubName: Full=Uncharacterized protein {ECO:0000313|EMBL:PHT37657.1};	Armadillo/beta-catenin-like repeat-containing protein	GO:0000794,condensed nuclear chromosome; GO:0031461,cullin-RING ubiquitin ligase complex; GO:0005737,cytoplasm; GO:0005829,cytosol; GO:0005634,nucleus; GO:0009524,phragmoplast; GO:0005819,spindle; GO:0031625,ubiquitin protein ligase binding; GO:0009734,auxin-activated signaling pathway; GO:0007049,cell cycle; GO:0009793,embryo development ending in seed dormancy; GO:0009873,ethylene-activated sig…	--
23	Cluster-35905.44367	3.04	3.97	2.31	7.43	8.75	8.42	57	64	39	132	165	153	1.290034977	1.21538E-06	1.12531E-05	up	--	PREDICTED: protein plastid transcriptionally active 16, chloroplastic [Elaeis guineensis]	RecName: Full=Protein plastid transcriptionally active 16, chloroplastic {ECO:0000303|PubMed:16326926}; Short=pTAC16 {ECO:0000303|PubMed:16326926}; Flags: Precursor;	SubName: Full=protein plastid transcriptionally active 16, chloroplastic isoform X6 {ECO:0000313|RefSeq:XP_017700332.1};	Predicted dehydrogenase	GO:0009507,chloroplast; GO:0009941,chloroplast envelope; GO:0042644,chloroplast nucleoid; GO:0009534,chloroplast thylakoid; GO:0009535,chloroplast thylakoid membrane; GO:0016020,membrane; GO:0009295,nucleoid; GO:0009508,plastid chromosome; GO:0098572,stromal side of plastid thylakoid membrane; GO:0007623,circadian rhythm	NAD(P)H-binding
24	Cluster-35905.12120	15.5	14.11	26.03	57.61	71.21	73.17	15	12	21	54	74	76	1.890840805	1.88942E-06	1.67452E-05	up	K09753 cinnamoyl-CoA reductase [EC:1.2.1.44] | (RefSeq) cinnamoyl-CoA reductase 1-like (A)	cinnamoyl-CoA reductase 2-like [Asparagus officinalis]	RecName: Full=Cinnamoyl-CoA reductase 2; Short=AtCCR2; EC=1.2.1.44;	SubName: Full=Uncharacterized protein {ECO:0000313|EMBL:CBI40772.3};	Flavonol reductase/cinnamoyl-CoA reductase	GO:0016621,cinnamoyl-CoA reductase activity; GO:0050662,coenzyme binding; GO:0007623,circadian rhythm; GO:0006952,defense response; GO:0042754,negative regulation of circadian rhythm; GO:0009699,phenylpropanoid biosynthetic process; GO:0009409,response to cold	NAD dependent epimerase/dehydratase family
25	Cluster-35905.52483	23.06	29.25	29.1	10.49	12.75	17.92	148	162	167	64	83	113	-1.077465913	1.55848E-05	0.000108529	down	--	unknown [Zea mays]	RecName: Full=Casein kinase 1-like protein HD16 {ECO:0000305}; EC=2.7.11.1 {ECO:0000305}; AltName: Full=Os03g0793500 protein {ECO:0000312|EMBL:BAF13445.1}; AltName: Full=Protein EARLY FLOWERING 1 {ECO:0000303|PubMed:20400938}; AltName: Full=Protein HEADING DATE 16 {ECO:0000303|PubMed:23789941};	SubName: Full=Uncharacterized protein {ECO:0000313|EMBL:JAE42048.1};	--	GO:0005737,cytoplasm; GO:0005634,nucleus; GO:0005524,ATP binding; GO:0004674,protein serine/threonine kinase activity; GO:0009908,flower development; GO:0009740,gibberellic acid mediated signaling pathway; GO:0010476,gibberellin mediated signaling pathway; GO:0018105,peptidyl-serine phosphorylation; GO:0008360,regulation of cell shape; GO:0040008,regulation of growth; GO:0048586,regulation of lon…	--
26	Cluster-32075.0	2.1	4.43	4.03	8.72	7.2	9.02	49	89	85	193	169	204	1.133959919	2.0916E-05	0.000140206	up	K12133 MYB-related transcription factor LHY | (RefSeq) protein LHY (A)	PREDICTED: uncharacterized protein LOC103710542 isoform X2 [Phoenix dactylifera]	RecName: Full=Protein REVEILLE 1;	SubName: Full=uncharacterized protein LOC103710542 isoform X2 {ECO:0000313|RefSeq:XP_017699132.1};	Zuotin and related molecular chaperones (DnaJ superfamily), contains DNA-binding domains	GO:0005634,nucleus; GO:0003677,DNA binding; GO:0003700,DNA-binding transcription factor activity; GO:0009851,auxin biosynthetic process; GO:0009734,auxin-activated signaling pathway; GO:0007623,circadian rhythm; GO:0010600,regulation of auxin biosynthetic process; GO:0006355,regulation of transcription, DNA-templated; GO:0006351,transcription, DNA-templated	Myb-like DNA-binding domain
27	Cluster-35905.59722	6.38	8.9	4.94	16.16	20.13	16.96	39	47	27	94	125	102	1.301833549	2.33931E-05	0.000154714	up	K17604 zinc finger SWIM domain-containing protein 3 | (RefSeq) protein FAR1-RELATED SEQUENCE 4-like (A)	hypothetical protein AQUCO_02600385v1 [Aquilegia coerulea]	RecName: Full=Protein FAR1-RELATED SEQUENCE 1;	SubName: Full=Uncharacterized protein {ECO:0000313|EMBL:PIA39894.1};	--	GO:0005634,nucleus; GO:0003700,DNA-binding transcription factor activity; GO:0008270,zinc ion binding; GO:0010018,far-red light signaling pathway; GO:0042753,positive regulation of circadian rhythm; GO:0045893,positive regulation of transcription, DNA-templated; GO:0009585,red, far-red light phototransduction	FAR1 DNA-binding domain
28	Cluster-35905.76108	10.2	9.94	5.19	19.08	19.53	20.54	94	79	43	167	182	185	1.113827819	2.39999E-05	0.000158264	up	K03347 cullin 1 | (RefSeq) cullin-1-like isoform X1 (A)	uncharacterized protein A4U43_C05F20270 [Asparagus officinalis]	RecName: Full=Cullin-1;	SubName: Full=Cullin-1-like protein {ECO:0000313|EMBL:KHG10305.1};	Cullins	GO:0000794,condensed nuclear chromosome; GO:0031461,cullin-RING ubiquitin ligase complex; GO:0005737,cytoplasm; GO:0005829,cytosol; GO:0005634,nucleus; GO:0009524,phragmoplast; GO:0005819,spindle; GO:0031625,ubiquitin protein ligase binding; GO:0009734,auxin-activated signaling pathway; GO:0007049,cell cycle; GO:0009793,embryo development ending in seed dormancy; GO:0009873,ethylene-activated sig…	Cullin family
29	Cluster-35905.33016	3.85	3.24	6	10.54	9.76	8.97	69	50	97	179	176	156	1.050421255	4.08963E-05	0.000251783	up	--	LEAF RUST 10 DISEASE-RESISTANCE LOCUS RECEPTOR-LIKE PROTEIN KINASE-like 1.2 [Dendrobium catenatum]	RecName: Full=LEAF RUST 10 DISEASE-RESISTANCE LOCUS RECEPTOR-LIKE PROTEIN KINASE-like 1.2 {ECO:0000303|PubMed:12805585}; EC=2.7.11.1; AltName: Full=Probable receptor-like serine/threonine-protein kinase LRK10L-1.2 {ECO:0000305}; Flags: Precursor;	SubName: Full=Putative serine/threonine-protein kinase {ECO:0000313|EMBL:PKU66960.1};	Serine/threonine protein kinase	GO:0016021,integral component of membrane; GO:0005886,plasma membrane; GO:0005524,ATP binding; GO:0030247,polysaccharide binding; GO:0004674,protein serine/threonine kinase activity; GO:0007166,cell surface receptor signaling pathway; GO:0071215,cellular response to abscisic acid stimulus; GO:0042631,cellular response to water deprivation; GO:0048573,photoperiodism, flowering	--
30	Cluster-35905.79874	9.39	2.65	11.78	69.66	54.65	47.27	4	1	4	29	26	23	2.932691445	5.96441E-05	0.000351921	up	K12135 zinc finger protein CONSTANS | (RefSeq) zinc finger protein CONSTANS isoform X2 (A)	Zinc finger protein CONSTANS-LIKE 4 [Apostasia shenzhenica]	RecName: Full=Zinc finger protein CONSTANS-LIKE 5;	SubName: Full=Zinc finger protein CONSTANS-LIKE 4 {ECO:0000313|EMBL:PKA58255.1};	GATA-4/5/6 transcription factors	GO:0005634,nucleus; GO:0003700,DNA-binding transcription factor activity; GO:0008270,zinc ion binding; GO:0048571,long-day photoperiodism; GO:0048579,negative regulation of long-day photoperiodism, flowering; GO:0045892,negative regulation of transcription, DNA-templated; GO:0048576,positive regulation of short-day photoperiodism, flowering; GO:0009909,regulation of flower development; GO:0006355…	CCT motif
31	Cluster-35905.48525	2.48	2.57	3.61	9.22	6.99	7.38	25.99	23.24	33.99	91.75	74	75.48	1.344916839	6.64742E-05	0.000387105	up	K17604 zinc finger SWIM domain-containing protein 3 | (RefSeq) protein FAR1-RELATED SEQUENCE 6 (A)	protein FAR1-RELATED SEQUENCE 9-like [Asparagus officinalis]	RecName: Full=Protein FAR-RED IMPAIRED RESPONSE 1;	SubName: Full=Uncharacterized protein {ECO:0000313|EMBL:ONH89763.1};	--	GO:0005634,nucleus; GO:0003700,DNA-binding transcription factor activity; GO:0008270,zinc ion binding; GO:0010018,far-red light signaling pathway; GO:0042753,positive regulation of circadian rhythm; GO:0045893,positive regulation of transcription, DNA-templated; GO:0010017,red or far-red light signaling pathway; GO:0009585,red, far-red light phototransduction; GO:0010218,response to far red light…	MULE transposase domain
32	Cluster-10799.0	0.07	0.42	0	1.76	1.94	1.71	1	5	0	23	27	23	3.385760557	7.22824E-05	0.000415444	up	K09753 cinnamoyl-CoA reductase [EC:1.2.1.44] | (RefSeq) cinnamoyl-CoA reductase 1-like (A)	putative cinnamoyl-CoA reductase 4 [Freesia hybrid cultivar]	RecName: Full=Cinnamoyl-CoA reductase 2; Short=AtCCR2; EC=1.2.1.44;	SubName: Full=Putative cinnamoyl-CoA reductase 4 {ECO:0000313|EMBL:APG32499.1};	Flavonol reductase/cinnamoyl-CoA reductase	GO:0016621,cinnamoyl-CoA reductase activity; GO:0050662,coenzyme binding; GO:0007623,circadian rhythm; GO:0006952,defense response; GO:0042754,negative regulation of circadian rhythm; GO:0009699,phenylpropanoid biosynthetic process; GO:0009409,response to cold	NAD dependent epimerase/dehydratase family
33	Cluster-35905.15017	2.89	2.63	1.16	11.94	10.95	5.85	14	11	5	55	54	28	2.000357311	0.000105205	0.000575425	up	K01807 ribose 5-phosphate isomerase A [EC:5.3.1.6] | (RefSeq) probable ribose-5-phosphate isomerase 3, chloroplastic (A)	hypothetical protein POPTR_0006s03800g, partial [Populus trichocarpa]	RecName: Full=Protein FAR-RED ELONGATED HYPOCOTYL 3;	SubName: Full=Uncharacterized protein {ECO:0000313|EMBL:EEE91500.2}; Flags: Fragment;	--	GO:0005634,nucleus; GO:0003700,DNA-binding transcription factor activity; GO:0008270,zinc ion binding; GO:0007623,circadian rhythm; GO:0010018,far-red light signaling pathway; GO:0042753,positive regulation of circadian rhythm; GO:0045893,positive regulation of transcription, DNA-templated; GO:0010017,red or far-red light signaling pathway; GO:0009585,red, far-red light phototransduction; GO:0010…	FAR1 DNA-binding domain
34	Cluster-45333.0	1.25	1.77	2.33	8.64	6.45	4.83	9	11	15	59	47	34	1.801486989	0.000147852	0.000773908	up	K11446 histone demethylase JARID1 [EC:1.14.11.-] | (RefSeq) lysine-specific demethylase rbr-2 (A)	jmjC domain containing protein, expressed [Oryza sativa Japonica Group]	RecName: Full=Lysine-specific demethylase SE14; EC=1.14.11.-; AltName: Full=Protein PHOTOPERIOD SENSITIVITY 14;	SubName: Full=JmjC domain containing protein, expressed {ECO:0000313|EMBL:ABF94012.1}; SubName: Full=Os03g0151300 protein {ECO:0000313|EMBL:BAS82325.1};	DNA-binding protein jumonji/RBP2/SMCY, contains JmjC domain	GO:0005634,nucleus; GO:0051213,dioxygenase activity; GO:0032452,histone demethylase activity; GO:0046872,metal ion binding; GO:0003676,nucleic acid binding; GO:0009908,flower development; GO:0045814,negative regulation of gene expression, epigenetic; GO:0048579,negative regulation of long-day photoperiodism, flowering; GO:0006355,regulation of transcription, DNA-templated; GO:0006351,transcriptio…	jmjN domain
35	Cluster-35905.60126	12.88	9.24	8.59	5.19	6.82	4.54	178	110	107	68	95	61	-1.005232769	0.000181257	0.000924111	down	K10277 lysine-specific demethylase 8 [EC:1.14.11.27] | (RefSeq) lysine-specific demethylase JMJ30 (A)	PREDICTED: lysine-specific demethylase JMJ30 isoform X1 [Phoenix dactylifera]	RecName: Full=Lysine-specific demethylase JMJ30 {ECO:0000303|PubMed:18713399}; Short=AtJMJ30 {ECO:0000303|PubMed:18713399}; EC=1.14.11.-; AltName: Full=JmjC domain-containing protein 30 {ECO:0000303|PubMed:18713399}; AltName: Full=Jumonji domain-containing protein 5 {ECO:0000303|PubMed:21115819}; Short=AtJMJD5 {ECO:0000303|PubMed:21115819};	SubName: Full=lysine-specific demethylase JMJ30 isoform X1 {ECO:0000313|RefSeq:XP_008795735.1};	Uncharacterized conserved protein, contains JmjC domain	GO:0005737,cytoplasm; GO:0005634,nucleus; GO:0051213,dioxygenase activity; GO:0003700,DNA-binding transcription factor activity; GO:0046975,histone methyltransferase activity (H3-K36 specific); GO:0046872,metal ion binding; GO:0007623,circadian rhythm; GO:0009908,flower development; GO:0070544,histone H3-K36 demethylation; GO:0042752,regulation of circadian rhythm	Cupin-like domain
36	Cluster-35905.65342	0.28	0.48	0.36	1.75	2.29	1.05	6	9	7	36	50	22	2.086307939	0.000228588	0.001134956	up	K20715 phototropin [EC:2.7.11.1] | (RefSeq) phototropin-2 (A)	putative LOV domain-containing protein [Xerophyllum asphodeloides]	RecName: Full=Phototropin-2; EC=2.7.11.1; AltName: Full=Non-phototropic hypocotyl protein 1B; Short=OsNPH1B;	SubName: Full=Putative LOV domain-containing protein {ECO:0000313|EMBL:AML76308.1};	--	GO:0005737,cytoplasm; GO:0005794,Golgi apparatus; GO:0005634,nucleus; GO:0005886,plasma membrane; GO:0005524,ATP binding; GO:0009882,blue light photoreceptor activity; GO:0010181,FMN binding; GO:0042802,identical protein binding; GO:0000155,phosphorelay sensor kinase activity; GO:0004674,protein serine/threonine kinase activity; GO:0007623,circadian rhythm; GO:0035556,intracellular signal transdu…	PAS domain
37	Cluster-35905.85674	4.71	3.35	3.22	6.65	10.17	9.64	44	27	27	59	96	88	1.120417181	0.000968225	0.003944164	up	--	PREDICTED: phytochrome A-associated F-box protein [Elaeis guineensis]	RecName: Full=Phytochrome A-associated F-box protein; AltName: Full=Empfindlicher im dunkelroten Licht protein 1;	SubName: Full=Uncharacterized protein {ECO:0000313|EMBL:EYU46672.1};	--	GO:0005634,nucleus; GO:0004842,ubiquitin-protein transferase activity; GO:0048366,leaf development; GO:0048573,photoperiodism, flowering; GO:0009585,red, far-red light phototransduction; GO:0010099,regulation of photomorphogenesis	--
38	Cluster-35905.52802	7.84	2.73	8.95	18.82	13.85	13.73	50	15	51	114.09	89.6	86	1.149150136	0.001680168	0.006343678	up	--	PREDICTED: FT-interacting protein 1-like [Solanum lycopersicum]	RecName: Full=FT-interacting protein 1 {ECO:0000303|PubMed:22529749};	SubName: Full=Multiple C2 and transmembrane domain-containing protein 2 {ECO:0000313|EMBL:JAT59780.1};	--	GO:0005783,endoplasmic reticulum; GO:0005789,endoplasmic reticulum membrane; GO:0016021,integral component of membrane; GO:0009506,plasmodesma; GO:0009511,plasmodesmatal endoplasmic reticulum; GO:0008565,protein transporter activity; GO:0016757,transferase activity, transferring glycosyl groups; GO:0034613,cellular protein localization; GO:0009908,flower development; GO:0048574,long-day photoperi…	C2 domain
39	Cluster-35905.95659	0.78	0.53	0.58	1.71	2.45	2.27	12	7	8	25	38	34	1.654816939	0.001919277	0.007104678	up	K08065 nuclear transcription Y subunit beta | (RefSeq) nuclear transcription factor Y subunit B-1-like (A)	PREDICTED: nuclear transcription factor Y subunit B-1-like [Phoenix dactylifera]	RecName: Full=Nuclear transcription factor Y subunit B-2; Short=AtNF-YB-2; AltName: Full=Transcriptional activator HAP3B;	SubName: Full=nuclear transcription factor Y subunit B-1-like {ECO:0000313|RefSeq:XP_008779404.1};	CCAAT-binding factor, subunit A (HAP3)	GO:0005634,nucleus; GO:0003700,DNA-binding transcription factor activity; GO:0046982,protein heterodimerization activity; GO:0043565,sequence-specific DNA binding; GO:0003712,transcription coregulator activity; GO:0048574,long-day photoperiodism, flowering; GO:0006351,transcription, DNA-templated	Histone-like transcription factor (CBF/NF-Y) and archaeal histone
40	Cluster-35905.45738	33.71	58.36	67.52	124.19	106.83	110.49	15	23	24	54	53	56	1.189467672	0.002536034	0.008997766	up	--	PREDICTED: ultraviolet-B receptor UVR8-like [Musa acuminata subsp. malaccensis]	RecName: Full=Ultraviolet-B receptor UVR8; AltName: Full=Protein UV-B RESISTANCE 8; AltName: Full=RCC1 domain-containing protein UVR8;	SubName: Full=Uncharacterized protein {ECO:0000313|EnsemblPlants:GSMUA_Achr3P19000_001};	FOG: RCC1 domain	GO:0000785,chromatin; GO:0005829,cytosol; GO:0005634,nucleus; GO:0003682,chromatin binding; GO:0005085,guanyl-nucleotide exchange factor activity; GO:0042802,identical protein binding; GO:0009881,photoreceptor activity; GO:0042803,protein homodimerization activity; GO:0009649,entrainment of circadian clock; GO:0018298,protein-chromophore linkage; GO:0009411,response to UV; GO:0010224,response to …	Regulator of chromosome condensation (RCC1) repeat
41	Cluster-35905.44869	8.68	3.83	9.29	15.41	15.82	17.14	42	16	40	71	78	82	1.057112179	0.002971788	0.01027172	up	K01807 ribose 5-phosphate isomerase A [EC:5.3.1.6] | (RefSeq) probable ribose-5-phosphate isomerase 3, chloroplastic (A)	hypothetical protein AQUCO_02600385v1 [Aquilegia coerulea]	RecName: Full=Protein FAR-RED ELONGATED HYPOCOTYL 3;	SubName: Full=Uncharacterized protein {ECO:0000313|EMBL:PIA39894.1};	--	GO:0005634,nucleus; GO:0003700,DNA-binding transcription factor activity; GO:0008270,zinc ion binding; GO:0007623,circadian rhythm; GO:0010018,far-red light signaling pathway; GO:0042753,positive regulation of circadian rhythm; GO:0045893,positive regulation of transcription, DNA-templated; GO:0010017,red or far-red light signaling pathway; GO:0009585,red, far-red light phototransduction; GO:0010…	FAR1 DNA-binding domain
42	Cluster-35905.5597	5.39	12.88	12.64	3.54	6.63	3.42	32	66	67	20	40	20	-1.268819188	0.003223986	0.011001309	down	K09753 cinnamoyl-CoA reductase [EC:1.2.1.44] | (RefSeq) cinnamoyl-CoA reductase 1-like (A)	cinnamoyl CoA reductase [Lilium regale]	RecName: Full=Cinnamoyl-CoA reductase 1; Short=AtCCR1; EC=1.2.1.44; AltName: Full=Protein IRREGULAR XYLEM 4;	SubName: Full=Cinnamoyl CoA reductase {ECO:0000313|EMBL:ASV46324.1};	Flavonol reductase/cinnamoyl-CoA reductase	GO:0005829,cytosol; GO:0016621,cinnamoyl-CoA reductase activity; GO:0050662,coenzyme binding; GO:0007623,circadian rhythm; GO:0009809,lignin biosynthetic process; GO:0009409,response to cold	--
43	Cluster-35905.18631	0.93	0	1.61	8.77	7.2	4.13	2	0	3	18	16	9	2.923314085	0.003467147	0.011694909	up	K09753 cinnamoyl-CoA reductase [EC:1.2.1.44] | (RefSeq) cinnamoyl-CoA reductase 1-like (A)	cinnamoyl-CoA reductase 2-like [Asparagus officinalis]	RecName: Full=Cinnamoyl-CoA reductase 1; Short=AtCCR1; EC=1.2.1.44; AltName: Full=Protein IRREGULAR XYLEM 4;	SubName: Full=Uncharacterized protein {ECO:0000313|EnsemblPlants:GSMUA_Achr1P06180_001};	Flavonol reductase/cinnamoyl-CoA reductase	GO:0005829,cytosol; GO:0016621,cinnamoyl-CoA reductase activity; GO:0050662,coenzyme binding; GO:0007623,circadian rhythm; GO:0009809,lignin biosynthetic process; GO:0009409,response to cold	GDP-mannose 4,6 dehydratase
44	Cluster-38843.0	0.54	9.83	12.39	1.67	0	1.04	1	16	20	3	0	2	-3.111030718	0.006506032	0.019740921	down	K09753 cinnamoyl-CoA reductase [EC:1.2.1.44] | (RefSeq) cinnamoyl-CoA reductase 1 (A)	cinnamoyl CoA reductase [Lilium regale]	RecName: Full=Cinnamoyl-CoA reductase 1; Short=AtCCR1; EC=1.2.1.44; AltName: Full=Protein IRREGULAR XYLEM 4;	SubName: Full=Cinnamoyl CoA reductase {ECO:0000313|EMBL:ASV46324.1};	Flavonol reductase/cinnamoyl-CoA reductase	GO:0005829,cytosol; GO:0016621,cinnamoyl-CoA reductase activity; GO:0050662,coenzyme binding; GO:0007623,circadian rhythm; GO:0009809,lignin biosynthetic process; GO:0009409,response to cold	3-beta hydroxysteroid dehydrogenase/isomerase family
45	Cluster-35905.26415	4.07	1.46	4.21	6.94	7.68	6.86	42	13	39	68	80	69	1.029411115	0.006640419	0.020081961	up	K03347 cullin 1 | (RefSeq) cullin-1-like (A)	PREDICTED: cullin-1-like [Gossypium hirsutum]	RecName: Full=Cullin-1;	SubName: Full=Uncharacterized protein {ECO:0000313|EMBL:PKI46479.1};	Cullins	GO:0000794,condensed nuclear chromosome; GO:0031461,cullin-RING ubiquitin ligase complex; GO:0005737,cytoplasm; GO:0005829,cytosol; GO:0005634,nucleus; GO:0009524,phragmoplast; GO:0005819,spindle; GO:0031625,ubiquitin protein ligase binding; GO:0009734,auxin-activated signaling pathway; GO:0007049,cell cycle; GO:0009793,embryo development ending in seed dormancy; GO:0009873,ethylene-activated sig…	--
46	Cluster-35905.76768	1.11	1.61	2.15	3.29	4.06	3.64	16	20	28	45	59	51	1.071401924	0.007504763	0.022250947	up	K12130 pseudo-response regulator 5 | (RefSeq) two-component response regulator-like APRR9 (A)	PREDICTED: two-component response regulator-like APRR9 isoform X1 [Elaeis guineensis]	RecName: Full=Two-component response regulator-like APRR9; AltName: Full=Pseudo-response regulator 9;	SubName: Full=two-component response regulator-like APRR3 isoform X5 {ECO:0000313|RefSeq:XP_008799702.1};	GATA-4/5/6 transcription factors	GO:0005634,nucleus; GO:0003677,DNA binding; GO:0007623,circadian rhythm; GO:0045892,negative regulation of transcription, DNA-templated; GO:0000160,phosphorelay signal transduction system; GO:0010017,red or far-red light signaling pathway; GO:0006355,regulation of transcription, DNA-templated; GO:0006351,transcription, DNA-templated	CCT motif
47	Cluster-35905.90009	2.63	3.16	2.47	1.17	1.3	1.03	26	27	22	11	13	10	-1.341526082	0.010500891	0.029387393	down	--	LOW QUALITY PROTEIN: FT-interacting protein 1-like [Asparagus officinalis]	RecName: Full=FT-interacting protein 1 {ECO:0000303|PubMed:22529749};	SubName: Full=C2 calcium-dependent membrane targeting {ECO:0000313|EMBL:OVA10330.1};	--	GO:0005783,endoplasmic reticulum; GO:0005789,endoplasmic reticulum membrane; GO:0016021,integral component of membrane; GO:0009506,plasmodesma; GO:0009511,plasmodesmatal endoplasmic reticulum; GO:0008565,protein transporter activity; GO:0016757,transferase activity, transferring glycosyl groups; GO:0034613,cellular protein localization; GO:0009908,flower development; GO:0048574,long-day photoperi…	Plant phosphoribosyltransferase C-terminal
48	Cluster-35905.5878	0.49	0.66	0.73	1.72	2.51	1.68	6	7	8	20	31	20	1.55244532	0.010826804	0.030135796	up	K08869 aarF domain-containing kinase | (RefSeq) uncharacterized LOC105049295 (A)	Protein kinase [Trema orientalis]	RecName: Full=Protein ACTIVITY OF BC1 COMPLEX KINASE 8, chloroplastic {ECO:0000303|PubMed:22694836}; Short=ABC1-LIKE KINASE 8 {ECO:0000303|PubMed:22694836}; EC=2.7.11.1 {ECO:0000250|UniProtKB:Q9MA15}; AltName: Full=ABC2 homolog protein 13 {ECO:0000303|PubMed:11346655}; Short=AtATH13 {ECO:0000303|PubMed:11346655}; AltName: Full=Oxidative stress-related ABC1-like protein 1, chloroplastic {ECO:00003…	SubName: Full=Os06g0701300 protein {ECO:0000313|EMBL:BAS99349.1}; Flags: Fragment;	Predicted unusual protein kinase	GO:0009507,chloroplast; GO:0009941,chloroplast envelope; GO:0031969,chloroplast membrane; GO:0016021,integral component of membrane; GO:0005524,ATP binding; GO:0016301,kinase activity; GO:0005215,transporter activity; GO:0034599,cellular response to oxidative stress; GO:0007623,circadian rhythm; GO:0055072,iron ion homeostasis; GO:0010150,leaf senescence; GO:0046467,membrane lipid biosynthetic pr…	ABC1 family
49	Cluster-35905.80929	3.51	3.16	3.06	1.84	0.19	0.59	18	14	14	9	1	3	-2.000355357	0.012029166	0.032849329	down	--	unnamed protein product, partial [Vitis vinifera]	RecName: Full=FT-interacting protein 1 {ECO:0000303|PubMed:22529749};	SubName: Full=Uncharacterized protein {ECO:0000313|EMBL:CBI17385.3};	--	GO:0005783,endoplasmic reticulum; GO:0005789,endoplasmic reticulum membrane; GO:0016021,integral component of membrane; GO:0009506,plasmodesma; GO:0009511,plasmodesmatal endoplasmic reticulum; GO:0008565,protein transporter activity; GO:0016757,transferase activity, transferring glycosyl groups; GO:0034613,cellular protein localization; GO:0009908,flower development; GO:0048574,long-day photoperi…	Plant phosphoribosyltransferase C-terminal
50	Cluster-35905.10988	0.89	1.4	1.85	0.61	0.81	0.52	23	31	43	15	21	13	-1.194347588	0.013170633	0.035402507	down	K01613 phosphatidylserine decarboxylase [EC:4.1.1.65] | (RefSeq) phosphatidylserine decarboxylase proenzyme 3-like (A)	PREDICTED: FT-interacting protein 1 [Phoenix dactylifera]	RecName: Full=FT-interacting protein 1 {ECO:0000303|PubMed:22529749};	SubName: Full=FT-interacting protein 1 {ECO:0000313|RefSeq:XP_017699349.1};	--	GO:0005783,endoplasmic reticulum; GO:0005789,endoplasmic reticulum membrane; GO:0016021,integral component of membrane; GO:0009506,plasmodesma; GO:0009511,plasmodesmatal endoplasmic reticulum; GO:0008565,protein transporter activity; GO:0016757,transferase activity, transferring glycosyl groups; GO:0034613,cellular protein localization; GO:0009908,flower development; GO:0048574,long-day photoperi…	C2 domain
51	Cluster-35905.59843	7.73	6.62	6.56	19.41	18.71	18.24	202	149	155	481	492	462	1.313944639	3.70465E-16	1.75218E-14	up	K21444 poly(rC)-binding protein 3/4 | (RefSeq) LOW QUALITY PROTEIN: flowering locus K homology domain (A)	flowering locus K homology domain-like isoform X1 [Olea europaea var. sylvestris]	RecName: Full=Flowering locus K homology domain {ECO:0000303|PubMed:14593172}; Short=Flowering locus KH domain {ECO:0000303|PubMed:14593172};	SubName: Full=KH domain-containing protein At4g18375 {ECO:0000313|EMBL:JAT42023.1}; Flags: Fragment;	PolyC-binding proteins alphaCP-1 and related KH domain proteins	GO:0005737,cytoplasm; GO:0005634,nucleus; GO:0003723,RNA binding; GO:0009911,positive regulation of flower development; GO:0006355,regulation of transcription, DNA-templated; GO:0006351,transcription, DNA-templated	KH domain
52	Cluster-35905.88847	0.13	0.04	0.11	1.01	1.21	1.06	4	1	3	30	38	32	3.456934336	1.18656E-06	1.10221E-05	up	K15542 polyadenylation factor subunit 2 | (RefSeq) flowering time control protein FY-like isoform X1 (A)	PREDICTED: uncharacterized protein LOC105792010 isoform X5 [Gossypium raimondii]	RecName: Full=Flowering time control protein FY;	SubName: Full=uncharacterized protein LOC107893944 isoform X2 {ECO:0000313|RefSeq:XP_016674592.1}; SubName: Full=uncharacterized protein LOC107901712 isoform X4 {ECO:0000313|RefSeq:XP_016683298.1}; SubName: Full=uncharacterized protein LOC107912603 isoform X4 {ECO:0000313|RefSeq:XP_016696342.1}; SubName: Full=uncharacterized protein LOC107913288 isoform X4 {ECO:0000313|RefSeq:XP_016697322.1}; Sub…	Polyadenylation factor I complex, subunit PFS2	GO:0005847,mRNA cleavage and polyadenylation specificity factor complex; GO:0030154,cell differentiation; GO:0009908,flower development; GO:0006379,mRNA cleavage; GO:0006378,mRNA polyadenylation	EXS family
53	Cluster-35905.60826	13.2	20.33	14.75	8.05	6.58	9.89	159	211	160	92	80	116	-1.084350598	9.57493E-06	7.08217E-05	down	K15542 polyadenylation factor subunit 2 | (RefSeq) flowering time control protein FY isoform X1 (A)	flowering time control protein FY isoform X1 [Dendrobium catenatum]	--	SubName: Full=Flowering time control protein FY {ECO:0000313|EMBL:PKU83435.1};	--	--	--
54	Cluster-52750.0	0.9	2.26	1.5	0.24	0.37	0.69	12	26	18	3	5	9	-1.939729877	0.005750998	0.017823513	down	K15168 mediator of RNA polymerase II transcription subunit 25 | (RAP-DB) Os09g0306700; Phytochrome and flowering time 1 protein. (A)	PREDICTED: mediator of RNA polymerase II transcription subunit 25 [Oryza sativa Japonica Group]	RecName: Full=Mediator of RNA polymerase II transcription subunit 25; Short=AtMED25; AltName: Full=Phytochrome and flowering time 1 protein; AltName: Full=Phytochrome and flowering time regulatory protein 1;	SubName: Full=Uncharacterized protein {ECO:0000313|EnsemblPlants:ONIVA08G08450.2};	--	GO:0016592,mediator complex; GO:0005634,nucleus; GO:0003677,DNA binding; GO:0003713,transcription coactivator activity; GO:0050832,defense response to fungus; GO:0009908,flower development; GO:0009867,jasmonic acid mediated signaling pathway; GO:0031349,positive regulation of defense response; GO:0009911,positive regulation of flower development; GO:0045893,positive regulation of transcription, D…	--
